# Supplementary material for: Cinnabar-induced hormesis in Trichoderma longibrachiatum MD33: multi-omics elucidation of a fungal-specific dendrobine biosynthesis pathway
Source: Front Microbiol. 2025 Nov 7;16:1657982. doi: 10.3389/fmicb.2025.1657982 (PMC12634576; doi:10.3389/fmicb.2025.1657982)
Supplement: Supplementary file 1 [file Table_1.XLSX]

## Sheet: Sheet1
#samples	rawReads	cleanReads	Valid(%)	cleanBase(GB)	GC(%)	Q20(%)	Q30(%)
CK1	42525674	40868658	96.1	6.13	57.2	98.57	95.28
CK2	43112440	41280000	95.75	6.19	56.64	98.59	95.41
CK3	41217518	39623640	96.13	5.94	57.27	98.59	95.32
CB1ML1	42400156	40720586	96.04	6.11	56.93	98.48	95.03
CB1ML2	41881840	40605706	96.95	6.09	56.96	98.68	95.56
CB1ML3	48539248	46698386	96.21	7	57.27	98.41	94.85
CB2ML1	45901272	43948668	95.75	6.59	56.91	98.31	94.58
CB2ML2	40028146	38402164	95.94	5.76	56.83	98.59	95.36
CB2ML3	40669354	39039406	95.99	5.86	56.88	98.44	94.88
CB4ML1	39864020	38174148	95.76	5.73	57.02	98.54	95.22
CB4ML2	41485446	39931822	96.26	5.99	57.16	98.62	95.5
CB4ML3	39881474	38298330	96.03	5.74	57.02	98.53	95.15
CB6ML1	43042786	41280784	95.91	6.19	56.77	98.57	95.28
CB6ML2	42540510	40838272	96	6.13	56.8	98.53	95.12
CB6ML3	38565926	37328866	96.79	5.6	56.38	98.63	95.45
