# Supplementary material for: Cinnabar-induced hormesis in Trichoderma longibrachiatum MD33: multi-omics elucidation of a fungal-specific dendrobine biosynthesis pathway
Source: Front Microbiol. 2025 Nov 7;16:1657982. doi: 10.3389/fmicb.2025.1657982 (PMC12634576; doi:10.3389/fmicb.2025.1657982)
Supplement: Supplementary file 2 [file Table_2.XLSX]

## Sheet: Sheet1
		Sample name	Total reads	Total mapped	Total mapped (%)
		CK1	20434329	18244385	0.8928
		CK2	20640000	18197880	0.8817
		CK3	19811820	17651809	0.891
		CB1ML1	20360293	18092957	0.8886
		CB1ML2	20302853	18058383	0.8895
		CB1ML3	23349193	20824112	0.8919
		CB2ML1	21974334	19638384	0.8937
		CB2ML2	19201082	17120301	0.8916
		CB2ML3	19519703	17387758	0.8908
		CB4ML1	19087074	16912227	0.8861
		CB4ML2	19965911	17550259	0.879
		CB4ML3	19149165	16999964	0.8878
		CB6ML1	20640392	18344932	0.8888
		CB6ML2	20419136	18164131	0.8896
		CB6ML3	18664433	16633748	0.8912
