# Supplementary material for: Cinnabar-induced hormesis in Trichoderma longibrachiatum MD33: multi-omics elucidation of a fungal-specific dendrobine biosynthesis pathway
Source: Front Microbiol. 2025 Nov 7;16:1657982. doi: 10.3389/fmicb.2025.1657982 (PMC12634576; doi:10.3389/fmicb.2025.1657982)
Supplement: Supplementary file 3 [file Table_3.XLSX]

## Sheet: Sheet1
	Database	Number of Genes	Percentage (%)
	Annotated in NR	5472	83.07
	Annotated in KO	3188	48.4
	Annotated in SwissProt	4527	68.73
	Annotated in PFAM	5178	78.61
	Annotated in GO	4420	67.1
	Annotated in EggNOG	1467	22.27
	Annotated in all Databases	997	15.14
	Annotated in at least one Database	5512	83.68
	Total Unigenes	6587	100
