# Supplementary material for: Cinnabar-induced hormesis in Trichoderma longibrachiatum MD33: multi-omics elucidation of a fungal-specific dendrobine biosynthesis pathway
Source: Front Microbiol. 2025 Nov 7;16:1657982. doi: 10.3389/fmicb.2025.1657982 (PMC12634576; doi:10.3389/fmicb.2025.1657982)
Supplement: Supplementary file 4 [file Table_4.XLSX]

## Sheet: Sheet4
GeneID	CB1ML vs. CK		CB2ML vs. CK		CB4ML vs. CK		CB6ML vs. CK		NR	PFAM	EggNOG	Swiss-prot	KEGG	GO
	logFC	pvalue	logFC	pvalue	logFC	pvalue	logFC	pvalue
Cluster-100.0	4.77023	0.00136548	4.46554	0.00321182	4.40848	0.00569053	3.47274	0.0791199	-	-	-	-	-	-
Cluster-1000.0	-3.46357	0.0204097	-3.66452	0.00788063	-4.10905	0.0109043	-3.09238	0.0179194	Clavaminate synthase-like protein [Trichoderma longibrachiatum ATCC 18648]	PF02668.17|6.4e-05|TauD|Taurine catabolism dioxygenase TauD, TfdA family	-	-	-	-
Cluster-1001.0	-1.63565	7.5703e-05	-1.62495	4.14266e-05	-1.45231	0.00104618	-1.87004	9.05597e-06	-	-	-	-	-	-
Cluster-1002.0	2.51567	2.18623e-05	3.20389	3.86327e-08	3.46662	1.26684e-09	3.63302	3.61301e-10	hypothetical protein TgHK011_004739 [Trichoderma gracile]	PF12796.8|2.2e-47|Ank_2|Ankyrin repeats (3 copies)	-	-	-	-
Cluster-1003.1	-1.85099	0.000199157	-1.61081	0.000554567	-1.71682	0.000282375	-2.21061	1.184e-05	Vps36-domain-containing protein [Trichoderma longibrachiatum ATCC 18648]	PF04157.17|5e-43|EAP30|EAP30/Vps36 family	-	O43038|VPS36_SCHPO|Vacuolar protein-sorting-associated protein 36 OS=Schizosaccharomyces pombe OX=284812 GN=vps36 PE=3 SV=1	K12190|VPS36, EAP45; ESCRT-II complex subunit VPS36|ko04147|Exosome [BR:ko04147]	GO:0046872|metal ion binding|molecular_function;GO:0005737|cytoplasm|cellular_component;GO:0015031|protein transport|biological_process;GO:0005794|Golgi apparatus|cellular_component
Cluster-1004.0	-1.23969	4.57177e-18	-1.34973	1.35417e-22	-1.25544	2.38728e-15	-1.00149	1.35306e-07	NADH-ubiquinone oxidoreductase [Trichoderma longibrachiatum ATCC 18648]	PF01512.18|3e-47|Complex1_51K|Respiratory-chain NADH dehydrogenase 51 Kd subunit	-	P24917|NDUV1_NEUCR|NADH-ubiquinone oxidoreductase 51 kDa subunit, mitochondrial OS=Neurospora crassa (strain ATCC 24698 / 74-OR23-1A / CBS 708 OX=367110 GN=nuo-51 PE=2 SV=2	K03942|NDUFV1; NADH dehydrogenase (ubiquinone) flavoprotein 1|ko04932|Non-alcoholic fatty liver disease	GO:0005739|mitochondrion|cellular_component;GO:0005743|mitochondrial inner membrane|cellular_component;GO:0046872|metal ion binding|molecular_function;GO:0051536|iron-sulfur cluster binding|molecular_function;GO:0051539|4 iron, 4 sulfur cluster binding|molecular_function;GO:0008137|NADH dehydrogenase (ubiquinone) activity|molecular_function;GO:0045271|respiratory chain complex I|cellular_componen…
Cluster-1006.1	-2.1344	8.12243e-12	-2.27191	8.18219e-16	-1.64384	1.35721e-08	-1.84484	8.39661e-09	hypothetical protein TgHK011_002616 [Trichoderma gracile]	PF10183.10|5.6e-10|ESSS|ESSS subunit of NADH:ubiquinone oxidoreductase (complex I)	-	P47176|BCA2_YEAST|Branched-chain-amino-acid aminotransferase, cytosolic OS=Saccharomyces cerevisiae OX=559292 GN=BAT2 PE=1 SV=1	K00826|E2.6.1.42, ilvE; branched-chain amino acid aminotransferase|ko01007|Amino acid related enzymes [BR:ko01007]	GO:0009082|branched-chain amino acid biosynthetic process|biological_process;GO:0005737|cytoplasm|cellular_component;GO:0004084|branched-chain-amino-acid transaminase activity|molecular_function;GO:0052654|L-leucine transaminase activity|molecular_function;GO:0052655|L-valine transaminase activity|molecular_function;GO:0052656|L-isoleucine transaminase activity|molecular_function;GO:0019509|L-met…
Cluster-1007.0	-1.26989	0.000141067	-1.01423	0.00123645	-1.10818	0.00155526	-0.661331	0.042264	Zn(2)-C6 fungal-type domain-containing protein [Trichoderma simmonsii]	PF04082.19|8.3e-12|Fungal_trans|Fungal specific transcription factor domain	29875.EHK18461|S|Fungal_trans	M1WCE9|PIG20_CLAP2|Transcriptional regulator CPUR_05421 OS=Claviceps purpurea OX=1111077 PE=3 SV=2	K13076|SLD; sphingolipid 8-(E)-desaturase|ko99980|Enzymes with EC numbers	GO:0003677|DNA binding|molecular_function;GO:0005634|nucleus|cellular_component;GO:0046872|metal ion binding|molecular_function
Cluster-1008.0	-1.81902	4.23822e-11	-1.77094	3.74262e-10	-1.5762	2.80451e-07	-1.97441	2.23533e-12	uncharacterized protein TRIREDRAFT_31075, partial [Trichoderma reesei QM6a]	PF00956.19|3.3e-05|NAP|Nucleosome assembly protein (NAP)	-	-	-	-
Cluster-101.0	3.84293	0.0215979	4.41006	0.00471436	4.465	0.00486489	4.39359	0.00926554	-	-	-	-	-	-
Cluster-1011.0	1.57627	5.50584e-10	2.58412	7.65481e-32	2.42007	1.39037e-27	2.29516	3.40176e-22	hypothetical protein M440DRAFT_1357046 [Trichoderma longibrachiatum ATCC 18648]	PF16101.6|6.7|PRIMA1|Proline-rich membrane anchor 1	29875.EHK15310|K|rna polymerase	O14227|RDP1_SCHPO|RNA-dependent RNA polymerase 1 OS=Schizosaccharomyces pombe OX=284812 GN=rdp1 PE=1 SV=1	K11699|RDR, RDRP; RNA-dependent RNA polymerase|ko03036|Chromosome and associated proteins [BR:ko03036]	GO:0016779|nucleotidyltransferase activity|molecular_function;GO:0005694|chromosome|cellular_component;GO:0000781|chromosome, telomeric region|cellular_component;GO:0005737|cytoplasm|cellular_component;GO:0005634|nucleus|cellular_component;GO:0000775|chromosome, centromeric region|cellular_component;GO:0031047|RNA-mediated gene silencing|biological_process;GO:0007059|chromosome segregation|biolog…
Cluster-1013.0	-1.55851	0.0273857	-1.09721	0.103657	-1.53378	0.0393811	-1.07932	0.158174	-	-	-	-	-	-
Cluster-1015.0	-1.32624	1.14844e-07	-0.750286	0.000995924	-1.926	6.30189e-11	-0.956167	0.000187312	RmlC-like cupin [Trichoderma longibrachiatum ATCC 18648]	PF07883.12|7.6e-14|Cupin_2|Cupin domain	29875.EHK19770|G|Mannose-1-phosphate guanylyltransferase Mannose-6-phosphate isomerase	-	-	-
Cluster-1015.1	-3.25077	5.337e-16	-3.32417	2.00755e-13	-2.98696	2.01271e-12	-3.34608	2.49765e-10	-	-	-	-	-	-
Cluster-1015.3	-1.1657	0.001195	0.112196	0.743588	-1.38322	4.7441e-07	-0.430654	0.162793	hypothetical protein TrVFT333_003840 [Trichoderma virens FT-333]	PF08883.12|1.7e-44|DOPA_dioxygen|Dopa 4,5-dioxygenase family	29875.EHK20159|G|major facilitator Superfamily	P56739|Y212_BOTFU|Uncharacterized 21.2 kDa protein OS=Botryotinia fuckeliana OX=40559 PE=2 SV=1	K08192|DAL; MFS transporter, ACS family, allantoate permease|ko02000|Transporters [BR:ko02000]	GO:0005777|peroxisome|cellular_component;GO:0016829|lyase activity|molecular_function;GO:0016853|isomerase activity|molecular_function
Cluster-1017.0	1.81498	0.00681154	2.13348	0.00108296	0.506274	0.623416	1.82183	0.0184324	-	-	-	-	-	-
Cluster-102.0	3.15913	0.00833761	2.98562	0.0112615	3.10937	0.00984823	3.2725	0.00764086	-	-	-	-	-	-
Cluster-1020.0	1.97527	0.00117228	1.55605	0.0216918	2.07353	0.00377581	1.41168	0.0920107	-	-	-	-	-	-
Cluster-1021.0	-1.53743	4.5101e-08	-1.90183	4.71055e-17	-0.967485	0.00254298	-1.63564	3.71434e-08	helicase [Trichoderma longibrachiatum ATCC 18648]	PF00176.24|1.1e-50|SNF2_N|SNF2 family N-terminal domain	-	O74842|FFT2_SCHPO|ATP-dependent helicase fft2 OS=Schizosaccharomyces pombe OX=284812 GN=fft2 PE=1 SV=1	K14439|SMARCAD1; SWI/SNF-related matrix-associated actin-dependent regulator of chromatin subfamily A containing DEAD/H box 1|ko03036|Chromosome and associated proteins [BR:ko03036]	GO:0005524|ATP binding|molecular_function;GO:0004386|helicase activity|molecular_function;GO:0005737|cytoplasm|cellular_component;GO:0005634|nucleus|cellular_component;GO:0006325|chromatin organization|biological_process;GO:0003678|DNA helicase activity|molecular_function;GO:0000166|nucleotide binding|molecular_function;GO:0003677|DNA binding|molecular_function;GO:0016787|hydrolase activity|molec…
Cluster-1025.0	-2.69675	4.00761e-09	-2.08525	5.34947e-05	-2.39901	1.447e-05	-2.55993	1.40534e-06	-	-	-	-	-	-
Cluster-1026.0	-5.63118	1.73599e-15	-5.55679	1.54982e-13	-7.23169	5.2879e-10	-2.85611	1.31916e-06	hypothetical protein M440DRAFT_1329145 [Trichoderma longibrachiatum ATCC 18648]	-	-	P9WEU1|SAT4_EMENI|SAT4 family membrane protein OS=Emericella nidulans (strain FGSC A4 / ATCC 38163 / CBS 112 OX=227321 PE=3 SV=1	-	GO:0016020|membrane|cellular_component;
Cluster-1029.0	-1.59701	1.21229e-09	-1.2032	6.01715e-06	-1.57438	3.09766e-09	-1.01871	6.95636e-05	uncharacterized protein TRIREDRAFT_55818 [Trichoderma reesei QM6a]	PF10356.10|1.6e-22|DUF2034|Protein of unknown function (DUF2034)	-	Q9UT40|YIQ3_SCHPO|Uncharacterized protein C824.03c, mitochondrial OS=Schizosaccharomyces pombe OX=284812 PE=4 SV=1	K07448|mrr; restriction system protein|ko02048|Prokaryotic defense system [BR:ko02048]	GO:0005739|mitochondrion|cellular_component;GO:0006302|double-strand break repair|biological_process
Cluster-1031.0	2.99737	2.4331e-26	2.50577	5.96869e-18	2.37775	9.58704e-16	2.14996	1.80789e-12	hypothetical protein M440DRAFT_1461296 [Trichoderma longibrachiatum ATCC 18648]	PF01061.25|5.3e-61|ABC2_membrane|ABC-2 type transporter	-	Q4WDD4|ATRF_ASPFU|ABC multidrug transporter atrF OS=Af293) OX=330879 GN=atrF {ECO:0000303	-	GO:0005886|plasma membrane|cellular_component;GO:0005524|ATP binding|molecular_function;;GO:0000166|nucleotide binding|molecular_function;GO:0016787|hydrolase activity|molecular_function;GO:0016020|membrane|cellular_component
Cluster-1033.0	6.77938	2.1664e-99	6.67465	7.07632e-93	6.12055	1.08755e-70	6.88565	2.96091e-98	hypothetical protein M440DRAFT_1427692 [Trichoderma longibrachiatum ATCC 18648]	PF16317.6|0.28|Glyco_hydro_99|Glycosyl hydrolase family 99	-	A0A1B4XBH9|SDNS_SORAA|Transcription factor sdnS OS=Sordaria araneosa OX=573841 GN=sdnS {ECO:0000303	-	GO:0046872|metal ion binding|molecular_function;GO:0003677|DNA binding|molecular_function;GO:0017000|antibiotic biosynthetic process|biological_process;GO:0005634|nucleus|cellular_component
Cluster-1035.0	-5.2096	0.00396172	-4.94766	0.00882372	-4.82127	0.0142828	-4.78053	0.0224767	ribosomal protein L26 [Aspergillus fumigatus Af293]	PF16906.6|8.6e-40|Ribosomal_L26|Ribosomal proteins L26 eukaryotic, L24P archaeal	-	P53221|RL26B_YEAST|60S ribosomal protein L26-B OS=Saccharomyces cerevisiae OX=559292 GN=RPL26B {ECO:0000303	K02898|RP-L26e, RPL26; large subunit ribosomal protein L26e|ko03011|Ribosome [BR:ko03011]	GO:1990904|ribonucleoprotein complex|cellular_component;GO:0010467|gene expression|biological_process;GO:0034641|cellular nitrogen compound metabolic process|biological_process;GO:0005840|ribosome|cellular_component;GO:0005737|cytoplasm|cellular_component;GO:0044238|primary metabolic process|biological_process
Cluster-1038.0	-1.61769	1.00813e-05	-1.29567	0.00105899	-1.81399	0.000455511	-0.933796	0.0460489	hypothetical protein M440DRAFT_66508 [Trichoderma longibrachiatum ATCC 18648]	PF08648.13|0.042|SNRNP27|U4/U6.U5 small nuclear ribonucleoproteins	-	Q9P7Z6|YJIA_SCHPO|Uncharacterized protein C5E4.10c OS=Schizosaccharomyces pombe OX=284812 PE=4 SV=2	-	GO:0005634|nucleus|cellular_component;GO:0005730|nucleolus|cellular_component
Cluster-1039.0	-2.55332	1.85795e-33	-2.2075	9.37662e-21	-2.12534	1.01627e-20	-2.24992	4.61232e-24	hypothetical protein M440DRAFT_1340207 [Trichoderma longibrachiatum ATCC 18648]	-	-	-	-	-
Cluster-104.0	3.75037	3.53488e-28	3.70607	2.65513e-27	2.95618	2.47091e-16	4.3818	5.16075e-38	hypothetical protein M440DRAFT_1395391 [Trichoderma longibrachiatum ATCC 18648]	-	29875.EHK26918|S|NA	-	-	-
Cluster-1040.0	-1.3331	0.00955547	-1.1044	0.03731	-1.8067	0.00307106	-1.21712	0.0347626	-	-	-	-	-	-
Cluster-1043.0	-3.87557	4.84116e-13	-3.60456	2.47468e-10	-3.58737	3.49489e-11	-3.82463	5.48348e-12	Piwi-domain-containing protein [Trichoderma longibrachiatum ATCC 18648]	PF02171.18|1.6e-80|Piwi|Piwi domain	-	O74957|AGO1_SCHPO|Protein argonaute OS=Schizosaccharomyces pombe OX=284812 GN=ago1 PE=1 SV=1	K11593|ELF2C, AGO; eukaryotic translation initiation factor 2C|ko03036|Chromosome and associated proteins [BR:ko03036]	GO:0005634|nucleus|cellular_component;GO:0000775|chromosome, centromeric region|cellular_component;GO:0031047|RNA-mediated gene silencing|biological_process;GO:0007049|cell cycle|biological_process;GO:0007059|chromosome segregation|biological_process;GO:0043170|macromolecule metabolic process|biological_process;GO:0044238|primary metabolic process|biological_process;GO:0006807|nitrogen compound m…
Cluster-1044.0	2.86688	9.06195e-29	3.02404	7.43221e-28	2.29885	1.2772e-13	3.46127	4.64283e-30	hypothetical protein M440DRAFT_1384855 [Trichoderma longibrachiatum ATCC 18648]	PF00172.19|0.032|Zn_clus|Fungal Zn(2)-Cys(6) binuclear cluster domain	-	A0A1B4XBH9|SDNS_SORAA|Transcription factor sdnS OS=Sordaria araneosa OX=573841 GN=sdnS {ECO:0000303	-	GO:0046872|metal ion binding|molecular_function;GO:0003677|DNA binding|molecular_function;GO:0017000|antibiotic biosynthetic process|biological_process;GO:0005634|nucleus|cellular_component
Cluster-1045.0	3.18427	1.33525e-08	2.66017	4.90018e-05	0.45361	0.65326	2.36789	0.000694898	hypothetical protein M440DRAFT_1405143 [Trichoderma longibrachiatum ATCC 18648]	-	-	-	-	-
Cluster-1046.0	-1.22973	1.59316e-05	-1.38342	6.86978e-06	-0.441801	0.198826	-1.09884	0.000313106	hypothetical protein M440DRAFT_348282 [Trichoderma longibrachiatum ATCC 18648]	PF02449.16|0.0033|Glyco_hydro_42|Beta-galactosidase	-	-	-	-
Cluster-1047.0	6.91504	1.74128e-38	2.47853	5.87866e-05	2.12127	4.58576e-05	0.179874	0.742576	hypothetical protein M440DRAFT_1322823 [Trichoderma longibrachiatum ATCC 18648]	-	-	-	-	-
Cluster-105.0	8.91163	3.90341e-13	9.38616	1.4555e-14	7.25649	1.18016e-07	8.19814	2.86879e-10	hypothetical protein M440DRAFT_1355578 [Trichoderma longibrachiatum ATCC 18648]	PF01828.18|3e-53|Peptidase_A4|Peptidase A4 family	-	P15369|PRTB_SCYLI|Scytalidopepsin B OS=Scytalidium lignicola OX=5539 PE=1 SV=2	-	GO:0006508|proteolysis|biological_process;GO:0008233|peptidase activity|molecular_function;GO:0016787|hydrolase activity|molecular_function;GO:0004190|aspartic-type endopeptidase activity|molecular_function
Cluster-1050.0	1.39883	4.10191e-09	0.653484	0.0167871	2.78552	3.2821e-32	0.606261	0.0416793	MFS general substrate transporter [Trichoderma longibrachiatum ATCC 18648]	PF07690.17|8e-09|MFS_1|Major Facilitator Superfamily	-	O94491|YC7A_SCHPO|Uncharacterized transporter C417.10 OS=Schizosaccharomyces pombe OX=284812 PE=3 SV=1	-	GO:0005794|Golgi apparatus|cellular_component;GO:0034220|monoatomic ion transmembrane transport|biological_process;GO:0016020|membrane|cellular_component;;GO:0005783|endoplasmic reticulum|cellular_component
Cluster-1053.0	-4.80513	0.0113447	-4.54228	0.0226044	-2.56082	0.120204	-4.37686	0.0503404	-	-	-	-	-	-
Cluster-1056.0	-1.60161	3.23197e-08	-0.788665	0.0132211	-2.22975	9.52146e-09	-0.810029	0.0081888	hypothetical protein M440DRAFT_1324974 [Trichoderma longibrachiatum ATCC 18648]	PF12937.8|0.019|F-box-like|F-box-like	-	-	-	-
Cluster-1057.0	4.59011	4.4213e-16	4.3843	7.35578e-13	2.32775	0.00471795	4.5677	3.18355e-13	hypothetical protein M440DRAFT_1441572 [Trichoderma longibrachiatum ATCC 18648]	PF11951.9|0.00032|Fungal_trans_2|Fungal specific transcription factor domain	-	Q5B288|Y5342_EMENI|Uncharacterized protein AN5342 OS=Emericella nidulans (strain FGSC A4 / ATCC 38163 / CBS 112 OX=227321 PE=1 SV=1	-	-
Cluster-1058.0	1.06889	0.000177288	1.00706	0.000374641	1.5835	2.23682e-08	0.522501	0.077615	hypothetical protein TgHK011_001391 [Trichoderma gracile]	PF00067.23|0.024|p450|Cytochrome P450	-	P17549|BPHA_ASPNG|Benzoate 4-monooxygenase bphA OS=Aspergillus niger OX=5061 GN=bphA {ECO:0000303	K07824|CYP53A1; benzoate 4-monooxygenase|ko00199|Cytochrome P450 [BR:ko00199]	GO:0046872|metal ion binding|molecular_function;GO:0018664|benzoate 4-monooxygenase activity|molecular_function;GO:0043231|intracellular membrane-bounded organelle|cellular_component;GO:0016491|oxidoreductase activity|molecular_function;GO:0016020|membrane|cellular_component;GO:0004497|monooxygenase activity|molecular_function
Cluster-1059.0	-4.97427	4.58961e-12	-5.52732	5.35026e-10	-4.58137	1.8367e-09	-4.54913	2.4149e-09	hypothetical protein M440DRAFT_1401853 [Trichoderma longibrachiatum ATCC 18648]	-	-	-	-	-
Cluster-1061.0	1.46574	2.21359e-11	1.47711	4.31838e-09	1.03964	1.68e-05	0.93277	0.00274573	RdRP-domain-containing protein [Trichoderma longibrachiatum ATCC 18648]	PF05183.13|2.1e-186|RdRP|RNA dependent RNA polymerase	-	O14227|RDP1_SCHPO|RNA-dependent RNA polymerase 1 OS=Schizosaccharomyces pombe OX=284812 GN=rdp1 PE=1 SV=1	K11699|RDR, RDRP; RNA-dependent RNA polymerase|ko03036|Chromosome and associated proteins [BR:ko03036]	GO:0016779|nucleotidyltransferase activity|molecular_function;GO:0005694|chromosome|cellular_component;GO:0000781|chromosome, telomeric region|cellular_component;GO:0005737|cytoplasm|cellular_component;GO:0005634|nucleus|cellular_component;GO:0000775|chromosome, centromeric region|cellular_component;GO:0031047|RNA-mediated gene silencing|biological_process;GO:0007059|chromosome segregation|biolog…
Cluster-1062.0	1.74008	2.95333e-13	1.52632	4.31201e-09	0.38932	0.193546	1.65	1.90923e-10	hypothetical protein M440DRAFT_1444475 [Trichoderma longibrachiatum ATCC 18648]	PF01565.24|3.3e-14|FAD_binding_4|FAD binding domain	29875.EHK24540|C|FAD linked oxidase domain protein	B6H064|PRX3_PENRW|FAD-dependent monooxygenase prx3 OS=54-1255) OX=500485 GN=prx3 {ECO:0000303	-	GO:0016491|oxidoreductase activity|molecular_function
Cluster-1063.0	-4.88015	6.34008e-27	-4.26608	2.19576e-21	-4.85575	2.04539e-20	-3.54884	4.08504e-15	hypothetical protein M440DRAFT_1379333 [Trichoderma longibrachiatum ATCC 18648]	-	-	-	-	-
Cluster-1069.0	1.75264	0.00145261	2.14551	9.16656e-05	0.369566	0.640027	1.36506	0.0461375	Nitrilotriacetate monooxygenase component A/pristinamycin IIA synthase subunit A [Trichoderma longibrachiatum ATCC 18648]	PF00296.21|4.3e-60|Bac_luciferase|Luciferase-like monooxygenase	-	-	K24116|scmK; N-acetyl-S-(2-succino)cysteine monooxygenase|ko99980|Enzymes with EC numbers	-
Cluster-1070.0	-2.55175	4.94783e-16	-1.75719	8.62565e-08	-3.40929	1.13222e-31	-1.31541	2.73265e-06	hypothetical protein M440DRAFT_1404627 [Trichoderma longibrachiatum ATCC 18648]	PF07264.12|0.0014|EI24|Etoposide-induced protein 2.4 (EI24)	-	-	K03534|rhaM; L-rhamnose mutarotase|ko99980|Enzymes with EC numbers	-
Cluster-1070.1	-2.2241	3.42247e-17	-1.63478	6.6881e-18	-1.73125	2.92644e-16	-1.76203	5.11874e-11	hypothetical protein TgHK011_008422 [Trichoderma gracile]	PF07264.12|2e-13|EI24|Etoposide-induced protein 2.4 (EI24)	-	Q08219|RRT8_YEAST|Outer spore wall protein RRT8 OS=Saccharomyces cerevisiae OX=559292 GN=RRT8 {ECO:0000303	K03534|rhaM; L-rhamnose mutarotase|ko99980|Enzymes with EC numbers	GO:0030435|sporulation resulting in formation of a cellular spore|biological_process;GO:0031160|spore wall|cellular_component;GO:0005628|prospore membrane|cellular_component;GO:0016020|membrane|cellular_component;;GO:0005811|lipid droplet|cellular_component
Cluster-1070.3	2.07798	3.36695e-16	1.97787	1.3808e-17	1.54234	1.04228e-10	2.29255	6.26986e-26	hypothetical protein TgHK011_008422 [Trichoderma gracile]	PF05336.14|1.2e-12|rhaM|L-rhamnose mutarotase	-	Q08219|RRT8_YEAST|Outer spore wall protein RRT8 OS=Saccharomyces cerevisiae OX=559292 GN=RRT8 {ECO:0000303	K03534|rhaM; L-rhamnose mutarotase|ko99980|Enzymes with EC numbers	GO:0030435|sporulation resulting in formation of a cellular spore|biological_process;GO:0031160|spore wall|cellular_component;GO:0005628|prospore membrane|cellular_component;GO:0016020|membrane|cellular_component;;GO:0005811|lipid droplet|cellular_component
Cluster-1070.4	-1.67361	0.00115699	-2.68153	1.28287e-08	-0.950756	0.0291783	-2.89948	5.29667e-11	-	-	-	-	-	-
Cluster-1070.5	2.66816	0.000780814	1.05709	0.17201	0.163945	0.927225	0.128476	0.92824	hypothetical protein M440DRAFT_1339458 [Trichoderma longibrachiatum ATCC 18648]	PF05147.14|6.9e-26|LANC_like|Lanthionine synthetase C-like protein	-	-	-	-
Cluster-1073.0	4.90587	2.40837e-26	4.94402	3.56816e-28	1.21139	0.0106784	5.05765	2.50667e-31	hypothetical protein M440DRAFT_1397073 [Trichoderma longibrachiatum ATCC 18648]	-	-	Q2LC49|MAD1_METAN|Adhesion cell surface protein MAD1 OS=Metarhizium anisopliae OX=5530 GN=MAD1 {ECO:0000303	K07032|K07032; uncharacterized protein|ko99997|Function unknown	GO:0031225|obsolete anchored component of membrane|cellular_component;GO:0016020|membrane|cellular_component
Cluster-1075.0	2.45398	0.0275115	2.70173	0.00275366	4.16372	1.53721e-05	3.39067	0.00022009	-	-	-	-	-	-
Cluster-1077.0	1.34216	4.05005e-07	1.07856	0.000133664	1.77586	9.44008e-11	1.30585	5.61417e-06	uncharacterized protein TRIREDRAFT_121499 [Trichoderma reesei QM6a]	PF12776.8|8.7e-07|Myb_DNA-bind_3|Myb/SANT-like DNA-binding domain	-	-	-	-
Cluster-1078.0	1.90662	8.13227e-07	2.30024	1.75784e-09	1.34936	0.00221995	2.11494	3.67158e-07	LmbE-like protein [Trichoderma longibrachiatum ATCC 18648]	PF02585.18|7.4e-05|PIG-L|GlcNAc-PI de-N-acetylase	-	-	-	-
Cluster-1079.0	-2.94035	0.0481843	-2.11238	0.143865	-4.46204	0.0356808	-1.65063	0.306953	-	-	-	-	-	-
Cluster-108.0	4.4774	0.0156642	5.24641	0.00152154	2.44118	0.54146	4.7211	0.0351387	-	-	-	-	-	-
Cluster-1080.0	-2.22817	0.00364793	-3.60725	3.8084e-06	-3.35559	1.42246e-05	-4.07908	2.03413e-07	MFS general substrate transporter [Trichoderma longibrachiatum ATCC 18648]	-	-	Q9P6J0|YHDC_SCHPO|Uncharacterized transporter C1683.12 OS=Schizosaccharomyces pombe OX=284812 PE=3 SV=1	-	GO:0034220|monoatomic ion transmembrane transport|biological_process;GO:0016020|membrane|cellular_component;;GO:0005783|endoplasmic reticulum|cellular_component
Cluster-1082.0	-2.10289	0.000935525	-1.21829	0.133617	-1.19177	0.0530716	-1.30378	0.0527857	-	-	-	-	-	-
Cluster-1083.0	-4.05047	2.36254e-68	-3.77162	3.64472e-64	-4.1347	4.26369e-45	-3.01572	7.45949e-42	-	PF06597.12|0.19|Clostridium_P47|Clostridium P-47 protein	-	-	-	-
Cluster-1085.0	-1.25748	5.79503e-06	-2.10449	5.00719e-12	-1.54277	3.56825e-06	-2.06127	4.59875e-10	alpha/beta-hydrolase [Trichoderma longibrachiatum ATCC 18648]	PF13302.8|0.015|Acetyltransf_3|Acetyltransferase (GNAT) domain	-	-	-	-
Cluster-1087.0	2.00472	0.000269907	2.08495	0.000207082	2.94772	8.60068e-08	1.932	0.00184186	hypothetical protein TgHK011_005145 [Trichoderma gracile]	-	-	-	-	-
Cluster-1091.0	-2.06345	3.66403e-13	-2.51248	5.94128e-18	-1.3577	3.25413e-07	-2.07427	8.39283e-14	P-loop containing nucleoside triphosphate hydrolase protein [Trichoderma longibrachiatum ATCC 18648]	PF00270.30|5.1e-18|DEAD|DEAD/DEAH box helicase	-	O13983|HRQ1_SCHPO|ATP-dependent helicase hrq1 OS=Schizosaccharomyces pombe OX=284812 GN=hrq1 {ECO:0000303	K06877|K06877; DEAD/DEAH box helicase domain-containing protein|ko99996|General function prediction only	GO:0005524|ATP binding|molecular_function;GO:0004386|helicase activity|molecular_function;GO:0005634|nucleus|cellular_component;GO:0006281|DNA repair|biological_process;GO:0006974|DNA damage response|biological_process;GO:0003678|DNA helicase activity|molecular_function;GO:0000166|nucleotide binding|molecular_function;GO:0003677|DNA binding|molecular_function;GO:0016787|hydrolase activity|molecul…
Cluster-1092.0	-1.83951	4.57908e-06	-1.97865	9.13009e-07	-2.70374	6.05702e-08	-1.47779	0.00169674	cell wall protein [Trichoderma longibrachiatum ATCC 18648]	PF12296.9|1.5e-23|HsbA|Hydrophobic surface binding protein A	-	Q9HFP8|MP1_ASPFM|Cell wall mannoprotein 1 OS=Aspergillus fumigatus OX=746128 GN=MP1 {ECO:0000303	-	GO:0008289|lipid binding|molecular_function;GO:0005576|extracellular region|cellular_component
Cluster-1095.0	3.78646	2.67343e-86	3.94807	4.19804e-99	3.99221	9.61967e-93	3.72127	1.3314e-72	hypothetical protein M440DRAFT_1342630 [Trichoderma longibrachiatum ATCC 18648]	PF00083.25|5.9e-91|Sugar_tr|Sugar (and other) transporter	-	P39932|STL1_YEAST|Sugar transporter STL1 OS=Saccharomyces cerevisiae OX=559292 GN=STL1 PE=1 SV=2	-	GO:0016020|membrane|cellular_component;GO:0008643|carbohydrate transport|biological_process;
Cluster-1097.0	1.45024	0.00325192	1.23262	0.0124004	2.16968	5.65025e-06	1.59327	0.000904235	hypothetical protein TgHK011_003237 [Trichoderma gracile]	PF08159.13|7.4e-14|NUC153|NUC153 domain	29875.EHK20905|S|ESF1, nucleolar pre-rRNA processing protein, homolog (S. cerevisiae)	O74828|ESF1_SCHPO|Pre-rRNA-processing protein esf1 OS=Schizosaccharomyces pombe OX=284812 GN=esf1 PE=1 SV=1	-	GO:0006364|rRNA processing|biological_process;GO:0005730|nucleolus|cellular_component;GO:0003723|RNA binding|molecular_function;GO:0005634|nucleus|cellular_component;GO:0042254|ribosome biogenesis|biological_process
Cluster-1099.0	-1.64314	2.20871e-09	-1.79581	1.26218e-13	-0.736312	0.0036211	-1.17905	8.92625e-05	hypothetical protein TgHK011_007376 [Trichoderma gracile]	PF12937.8|1.8e-10|F-box-like|F-box-like	-	Q12347|HRT3_YEAST|F-box protein HRT3 OS=Saccharomyces cerevisiae OX=559292 GN=HRT3 PE=1 SV=1	K10295|FBXO9; F-box protein 9|ko04121|Ubiquitin system [BR:ko04121]	GO:0016567|protein ubiquitination|biological_process
Cluster-1102.0	6.85152	3.32843e-92	6.9396	9.58533e-90	3.94131	5.83516e-25	6.83629	4.92552e-87	hypothetical protein M440DRAFT_68356 [Trichoderma longibrachiatum ATCC 18648]	PF00350.24|6.2e-30|Dynamin_N|Dynamin family	-	Q09748|DNM1_SCHPO|Dynamin-related protein dnm1 OS=Schizosaccharomyces pombe OX=284812 GN=dnm1 PE=3 SV=1	-	GO:0005525|GTP binding|molecular_function;GO:0005737|cytoplasm|cellular_component;GO:0005741|mitochondrial outer membrane|cellular_component;GO:0005739|mitochondrion|cellular_component;GO:0007031|peroxisome organization|biological_process;GO:0006996|organelle organization|biological_process;GO:0000166|nucleotide binding|molecular_function;GO:0016787|hydrolase activity|molecular_function;GO:001602…
Cluster-1103.0	2.33038	6.47024e-07	0.772093	0.15902	3.99512	2.87878e-19	1.13377	0.0408863	-	-	-	-	-	-
Cluster-1104.0	1.32574	9.40318e-07	1.83298	2.06142e-11	0.85483	0.00799401	2.34443	3.69529e-17	alpha/beta-hydrolase [Trichoderma longibrachiatum ATCC 18648]	-	-	A0A179H324|LCSE_PURLI|Probable thioesterase lcsE OS=Purpureocillium lilacinum OX=33203 GN=lcsE {ECO:0000303	-	GO:0016787|hydrolase activity|molecular_function
Cluster-1105.0	-4.7262	0.00325764	-5.42526	0.00201055	-4.34025	0.0106404	-2.093	0.0992626	-	-	-	-	-	-
Cluster-1106.0	2.29759	1.33218e-37	1.77139	1.51825e-10	1.57822	6.95593e-13	1.4391	1.41094e-07	hypothetical protein M440DRAFT_1419208 [Trichoderma longibrachiatum ATCC 18648]	PF00170.22|0.64|bZIP_1|bZIP transcription factor	-	-	-	-
Cluster-1107.0	-1.46754	2.45938e-15	-1.43744	1.94232e-18	-2.16073	5.91985e-24	-1.23598	5.98041e-11	TPR-like protein [Trichoderma longibrachiatum ATCC 18648]	PF13041.7|1e-13|PPR_2|PPR repeat family	-	-	K17669|PET309; pentatricopeptide repeat-containing protein PET309|ko03029|Mitochondrial biogenesis [BR:ko03029]	-
Cluster-1108.0	4.74288	8.51137e-32	4.61824	4.44852e-29	4.29552	8.75925e-22	4.50098	1.6033e-23	hypothetical protein M440DRAFT_1352403 [Trichoderma longibrachiatum ATCC 18648]	PF04382.14|0.017|SAB|SAB domain	29875.EHK19974|S|NA	-	-	-
Cluster-1109.0	-1.65514	1.50688e-17	-2.09239	9.21685e-22	-1.66043	2.96248e-12	-1.93938	2.68003e-16	NAD(P)-binding protein [Trichoderma longibrachiatum ATCC 18648]	PF01370.22|4e-23|Epimerase|NAD dependent epimerase/dehydratase family	-	Q9HDU3|GAL10_SCHPO|Bifunctional protein gal10 OS=Schizosaccharomyces pombe OX=284812 GN=gal10 PE=3 SV=1	K01082|cysQ, MET22, BPNT1; 3'(2'), 5'-bisphosphate nucleotidase|ko03016|Transfer RNA biogenesis [BR:ko03016]	GO:0005975|carbohydrate metabolic process|biological_process;GO:0006012|galactose metabolic process|biological_process;GO:0003978|UDP-glucose 4-epimerase activity|molecular_function;GO:0004034|aldose 1-epimerase activity|molecular_function;GO:0019318|hexose metabolic process|biological_process;GO:0044281|small molecule metabolic process|biological_process;GO:0003824|catalytic activity|molecular_f…
Cluster-1112.0	1.6932	1.97858e-11	1.52237	9.79838e-10	0.661269	0.023367	0.986897	0.00162255	NAD(P)-binding protein [Trichoderma longibrachiatum ATCC 18648]	PF03795.15|2.5e-07|YCII|YCII-related domain	29875.EHK17323|S|ycii-related protein	A6SSW9|BOA17_BOTFB|Oxidoreductase BOA17 OS=Botryotinia fuckeliana (strain B05 OX=332648 GN=BOA17 {ECO:0000303	-	GO:0016491|oxidoreductase activity|molecular_function
Cluster-1113.0	-3.15354	4.34526e-05	-3.90177	0.000139883	-3.76561	0.000152596	-3.38353	0.000698321	thioredoxin-like protein, partial [Trichoderma citrinoviride]	PF13417.7|1.7e-15|GST_N_3|Glutathione S-transferase, N-terminal domain	-	J4UHQ8|OPS6_BEAB2|Glutathione S-transferase-like protein OpS6 OS=(Tritirachium shiotae) OX=655819 GN=OpS6 {ECO:0000303	K00799|GST, gst; glutathione S-transferase|ko02000|Transporters [BR:ko02000]	GO:0016740|transferase activity|molecular_function
Cluster-1114.0	-1.67004	0.00647288	-3.3174	1.04818e-06	0.142648	0.753616	-3.89526	9.64677e-06	glycoside hydrolase family 18 protein [Trichoderma longibrachiatum ATCC 18648]	-	-	-	-	-
Cluster-1116.0	1.60533	8.38023e-13	1.91522	6.56093e-18	1.92349	3.25398e-18	2.20493	2.62264e-22	Zn2Cys6 transcriptional regulator [Trichoderma parareesei]	PF04082.19|1.1e-25|Fungal_trans|Fungal specific transcription factor domain	29875.EHK20303|S|transcription factor	K2RKH8|MPSB_MACPH|Zn(2)-C6 fungal-type transcription factor mpsB OS=Macrophomina phaseolina OX=1126212 GN=mpsB {ECO:0000303	-	-
Cluster-1116.3	-6.83406	1.12242e-28	-6.25365	9.09592e-29	-9.32756	0.000396609	-7.18951	7.80906e-10	kinase-like protein [Trichoderma longibrachiatum ATCC 18648]	PF00069.26|9.9e-32|Pkinase|Protein kinase domain	-	P36615|CSK1_SCHPO|Serine/threonine-protein kinase csk1 OS=Schizosaccharomyces pombe OX=284812 GN=csk1 PE=3 SV=1	K22377|LTN1; E3 ubiquitin-protein ligase listerin|ko04121|Ubiquitin system [BR:ko04121]	GO:0005524|ATP binding|molecular_function;GO:0016310|phosphorylation|biological_process;GO:0004674|protein serine/threonine kinase activity|molecular_function;GO:0004693|cyclin-dependent protein serine/threonine kinase activity|molecular_function;GO:0000166|nucleotide binding|molecular_function;GO:0016740|transferase activity|molecular_function;GO:0016301|kinase activity|molecular_function
Cluster-1118.0	-1.88603	7.32449e-06	-2.80006	3.56576e-09	-0.947866	0.0289209	-2.66753	1.25948e-08	ABC1-domain-containing protein [Trichoderma longibrachiatum ATCC 18648]	PF03109.17|3.8e-17|ABC1|ABC1 family	-	A0A179HKZ8|LCSO_PURLI|ABC1 family protein lscO OS=Purpureocillium lilacinum OX=33203 GN=lcsO {ECO:0000303	-	-
Cluster-1119.0	-1.35315	1.03805e-21	-1.19485	1.00772e-17	-1.10358	1.20218e-11	-0.901662	7.46122e-10	SSrecog-domain-containing protein [Trichoderma longibrachiatum ATCC 18648]	PF15555.7|1.2|DUF4658|Domain of unknown function (DUF4658)	-	Q4IJU0|POB3_GIBZE|FACT complex subunit POB3 OS=/ PH-1) OX=229533 GN=POB3 PE=3 SV=1	K09272|SSRP1; structure-specific recognition protein 1|ko03000|Transcription factors [BR:ko03000]	GO:0006281|DNA repair|biological_process;GO:0006974|DNA damage response|biological_process;GO:0005694|chromosome|cellular_component;GO:0005634|nucleus|cellular_component;GO:0006260|DNA replication|biological_process
Cluster-1121.0	1.61821	2.56103e-05	0.850405	0.0392442	0.559741	0.168003	0.334983	0.473756	hypothetical protein M440DRAFT_1396531 [Trichoderma longibrachiatum ATCC 18648]	PF12756.8|0.19|zf-C2H2_2|C2H2 type zinc-finger (2 copies)	-	-	-	-
Cluster-1122.0	-4.02598	1.80741e-22	-2.71579	1.73916e-20	-1.308	3.41612e-05	-2.19928	8.99489e-14	hypothetical protein M440DRAFT_1390240 [Trichoderma longibrachiatum ATCC 18648]	PF09362.11|7.8e-51|DUF1996|Domain of unknown function (DUF1996)	-	-	-	-
Cluster-1124.0	1.2014	5.38367e-06	1.32454	5.60385e-07	1.19638	0.000233565	1.32935	7.42043e-06	hypothetical protein VDGD_20821 [Verticillium dahliae]	PF16499.6|1.1e-18|Melibiase_2|Alpha galactosidase A	-	O94221|AGALB_PENSI|Probable alpha-galactosidase B OS=Penicillium simplicissimum OX=69488 GN=agl1 PE=2 SV=1	K07407|E3.2.1.22B, galA, rafA; alpha-galactosidase|ko00603|Glycosphingolipid biosynthesis - globo and isoglobo series	GO:0005576|extracellular region|cellular_component;GO:0004557|alpha-galactosidase activity|molecular_function;GO:0052692|raffinose alpha-galactosidase activity|molecular_function;GO:0015925|galactosidase activity|molecular_function;GO:0016787|hydrolase activity|molecular_function;GO:0016798|hydrolase activity, acting on glycosyl bonds|molecular_function;GO:0008152|metabolic process|biological_pro…
Cluster-1125.0	-1.20488	7.58743e-10	-1.04468	1.42024e-05	-1.34868	1.12125e-10	-0.937013	0.000129588	TRP-domain-containing protein [Trichoderma longibrachiatum ATCC 18648]	PF06011.13|3e-131|TRP|Transient receptor potential (TRP) ion channel	-	J9VWN8|FLC1_CRYNH|TRP-like ion channel protein flc1 OS=Cryptococcus neoformans var OX=235443 GN=flc1 {ECO:0000303	-	GO:0016020|membrane|cellular_component;
Cluster-1127.0	-1.68965	3.59894e-16	-1.54906	1.32031e-14	-1.17834	1.32831e-08	-1.8415	2.59838e-18	hypothetical protein TgHK011_007840 [Trichoderma gracile]	PF01498.19|1e-05|HTH_Tnp_Tc3_2|Transposase	-	-	-	-
Cluster-1130.0	-3.3554	0.0285011	-5.53807	0.0178651	-0.358768	0.783241	-5.36266	0.0333139	hypothetical protein TgHK011_000642 [Trichoderma gracile]	PF00704.29|3.5e-13|Glyco_hydro_18|Glycosyl hydrolases family 18	-	P09805|KTXA_KLULA|Killer toxin subunits alpha/beta OS=NRRL Y-1140 / WM37) OX=284590 PE=1 SV=1	-	GO:0008152|metabolic process|biological_process;GO:0005975|carbohydrate metabolic process|biological_process;GO:0006032|chitin catabolic process|biological_process;GO:0000272|polysaccharide catabolic process|biological_process;GO:0090729|toxin activity|molecular_function;GO:0004568|chitinase activity|molecular_function;GO:0016787|hydrolase activity|molecular_function;GO:0016798|hydrolase activity…
Cluster-1131.0	1.77768	5.87597e-26	1.45211	2.82061e-17	1.29114	1.01832e-11	1.20185	1.59751e-11	uncharacterized protein TRIREDRAFT_120420 [Trichoderma reesei QM6a]	PF02724.15|0.028|CDC45|CDC45-like protein	-	-	-	-
Cluster-1133.0	-1.11511	1.32869e-05	-1.25558	1.8914e-06	-1.28334	1.55652e-06	-1.16173	7.37739e-06	hypothetical protein TrAFT101_005361 [Trichoderma asperellum]	PF19026.1|8.9e-14|HYPK_UBA|HYPK UBA domain	29875.EHK19210|S|Conserved hypothetical, protein	-	-	-
Cluster-1134.1	-3.46933	3.01232e-20	-2.46446	4.24725e-16	-1.97218	1.06131e-08	-2.42644	4.14726e-13	xylose isomerase [Trichoderma longibrachiatum ATCC 18648]	PF12301.9|0.0051|CD99L2|CD99 antigen like protein 2	29875.EHK27515|S|GPI anchored serine-threonine rich protein	O14301|YE85_SCHPO|Uncharacterized WD repeat-containing protein C9G1.05 OS=Schizosaccharomyces pombe OX=284812 PE=3 SV=1	K07432|ALG13; beta-1,4-N-acetylglucosaminyltransferase|ko01003|Glycosyltransferases [BR:ko01003]	GO:0004577|N-acetylglucosaminyldiphosphodolichol N-acetylglucosaminyltransferase activity|molecular_function;GO:0016740|transferase activity|molecular_function;GO:0016757|glycosyltransferase activity|molecular_function;GO:0005783|endoplasmic reticulum|cellular_component
Cluster-1136.0	1.97204	3.96391e-05	4.07006	6.47657e-30	2.31645	1.50734e-06	4.14457	5.35458e-33	MFS permease [Trichoderma parareesei]	PF03203.15|0.13|MerC|MerC mercury resistance protein	-	Q9US44|YIZG_SCHPO|Uncharacterized transporter C1002.16c OS=Schizosaccharomyces pombe OX=284812 PE=3 SV=1	-	GO:0034220|monoatomic ion transmembrane transport|biological_process;GO:0016020|membrane|cellular_component;;GO:0005794|Golgi apparatus|cellular_component
Cluster-1140.0	2.46986	5.40027e-19	2.5127	4.79039e-21	2.30651	1.2258e-15	2.28799	3.10164e-13	polyketide synthase [Trichoderma citrinoviride]	PF07993.13|0.00025|NAD_binding_4|Male sterility protein	-	G0REX6|ILIA_HYPJQ|Hybrid PKS-NRPS synthetase iliA OS=Hypocrea jecorina OX=431241 GN=iliA {ECO:0000303	-	GO:0016874|ligase activity|molecular_function;GO:0008168|methyltransferase activity|molecular_function;GO:0008152|metabolic process|biological_process;GO:0032259|methylation|biological_process;GO:0044238|primary metabolic process|biological_process;GO:0044550|secondary metabolite biosynthetic process|biological_process;GO:0003824|catalytic activity|molecular_function;GO:0016491|oxidoreductase act…
Cluster-1142.0	-3.43757	1.36966e-85	-3.93919	4.24389e-63	-2.66277	4.00788e-21	-3.2062	3.19364e-40	hypothetical protein BBK36DRAFT_1139279 [Trichoderma citrinoviride]	PF16110.6|0.18|DUF4828|Domain of unknown function (DUF4828)	-	-	-	-
Cluster-1145.0	-2.68918	1.56038e-24	-2.76913	8.48739e-27	-3.78236	5.06349e-12	-2.62607	4.44156e-17	-	-	-	-	-	-
Cluster-1146.0	2.62717	2.90343e-30	1.80967	1.12116e-12	0.87474	0.00183846	1.76104	9.49401e-08	hypothetical protein TgHK011_007728 [Trichoderma gracile]	PF13426.8|4.4e-13|PAS_9|PAS domain	29875.EHK23738|L|Involved in base excision repair of DNA damaged by oxidation or by mutagenic agents. Acts as DNA glycosylase that recognizes and removes damaged bases. Has a preference for oxidized purines, such as 7,8-dihydro-8-oxoguanine (8-oxoG). Has AP (apurinic apyrimidinic) lyase activity and introduces nicks in the DNA strand. Cleaves the DNA backbone by beta-delta elimination to generate…	Q01371|WC1_NEUCR|White collar 1 protein OS=Neurospora crassa (strain ATCC 24698 / 74-OR23-1A / CBS 708 OX=367110 GN=wc-1 PE=1 SV=2	K22756|NSMCE2, NSE2; E3 SUMO-protein ligase NSE2|ko03400|DNA repair and recombination proteins [BR:ko03400]	GO:0005634|nucleus|cellular_component;GO:0046872|metal ion binding|molecular_function;GO:0009881|photoreceptor activity|molecular_function;GO:0003677|DNA binding|molecular_function;GO:0050896|response to stimulus|biological_process
Cluster-1146.1	-6.67905	1.51808e-80	-3.41843	1.13288e-36	-5.6532	1.77968e-110	-3.19395	1.29351e-07	ubiquinone biosynthesis O-methyltransferase [Trichoderma longibrachiatum ATCC 18648]	PF13489.7|2.9e-19|Methyltransf_23|Methyltransferase domain	-	O93995|COQ3_CANAX|Ubiquinone biosynthesis O-methyltransferase, mitochondrial OS=Candida albicans OX=5476 GN=COQ3 {ECO:0000255	K22756|NSMCE2, NSE2; E3 SUMO-protein ligase NSE2|ko03400|DNA repair and recombination proteins [BR:ko03400]	GO:0005739|mitochondrion|cellular_component;GO:0005743|mitochondrial inner membrane|cellular_component;GO:0032259|methylation|biological_process;GO:0006744|ubiquinone biosynthetic process|biological_process;GO:0010420|3,4-dihydroxy-5-polyprenylbenzoic acid O-methyltransferase activity|molecular_function;GO:0008689|3-demethylubiquinone-9 3-O-methyltransferase activity|molecular_function;GO:0004395…
Cluster-1146.2	3.03359	6.35613e-68	1.74155	6.76593e-16	1.14445	2.117e-10	1.47734	1.59843e-05	hypothetical protein TgHK011_007728 [Trichoderma gracile]	PF06831.15|7.5e-22|H2TH|Formamidopyrimidine-DNA glycosylase H2TH domain	29875.EHK23738|L|Involved in base excision repair of DNA damaged by oxidation or by mutagenic agents. Acts as DNA glycosylase that recognizes and removes damaged bases. Has a preference for oxidized purines, such as 7,8-dihydro-8-oxoguanine (8-oxoG). Has AP (apurinic apyrimidinic) lyase activity and introduces nicks in the DNA strand. Cleaves the DNA backbone by beta-delta elimination to generate…	-	K10563|mutM, fpg; formamidopyrimidine-DNA glycosylase|ko03400|DNA repair and recombination proteins [BR:ko03400]	-
Cluster-1146.3	2.37014	1.89727e-37	1.98396	8.02328e-21	2.2624	2.38817e-21	1.82817	3.6955e-08	ubiquinone biosynthesis O-methyltransferase [Trichoderma longibrachiatum ATCC 18648]	PF13426.8|4.4e-13|PAS_9|PAS domain	29875.EHK23738|L|Involved in base excision repair of DNA damaged by oxidation or by mutagenic agents. Acts as DNA glycosylase that recognizes and removes damaged bases. Has a preference for oxidized purines, such as 7,8-dihydro-8-oxoguanine (8-oxoG). Has AP (apurinic apyrimidinic) lyase activity and introduces nicks in the DNA strand. Cleaves the DNA backbone by beta-delta elimination to generate…	Q01371|WC1_NEUCR|White collar 1 protein OS=Neurospora crassa (strain ATCC 24698 / 74-OR23-1A / CBS 708 OX=367110 GN=wc-1 PE=1 SV=2	K10563|mutM, fpg; formamidopyrimidine-DNA glycosylase|ko03400|DNA repair and recombination proteins [BR:ko03400]	GO:0005634|nucleus|cellular_component;GO:0046872|metal ion binding|molecular_function;GO:0009881|photoreceptor activity|molecular_function;GO:0003677|DNA binding|molecular_function;GO:0050896|response to stimulus|biological_process
Cluster-1147.0	1.44941	6.3986e-06	0.807188	0.0100432	2.52514	2.12454e-17	0.636168	0.0591959	hypothetical protein M440DRAFT_1396686 [Trichoderma longibrachiatum ATCC 18648]	PF13821.7|7e-23|DUF4187|Domain of unknown function (DUF4187)	29875.EHK15656|S|G-patch domain protein	Q06152|YL271_YEAST|Uncharacterized protein YLR271W OS=Saccharomyces cerevisiae OX=559292 PE=1 SV=1	-	GO:0005737|cytoplasm|cellular_component;GO:0005634|nucleus|cellular_component
Cluster-1148.0	-2.22825	0.0475607	-2.23582	0.0654625	-3.42271	0.0416743	-2.10993	0.136357	-	-	-	-	-	-
Cluster-1149.0	1.00109	0.00653045	1.21587	0.000225063	1.52712	1.79567e-05	1.25464	0.00122255	-	-	-	-	-	-
Cluster-115.0	5.0038	2.06325e-05	4.91095	7.59121e-05	5.10849	3.78437e-05	3.9098	0.0100745	glycoside hydrolase family 18 protein [Trichoderma longibrachiatum ATCC 18648]	PF00704.29|2.3e-21|Glyco_hydro_18|Glycosyl hydrolases family 18	-	Q8NJQ5|CHI37_TRIHA|Endochitinase 37 OS=Trichoderma harzianum OX=5544 GN=chit37 PE=1 SV=1	-	GO:0008152|metabolic process|biological_process;GO:0005576|extracellular region|cellular_component;GO:0005975|carbohydrate metabolic process|biological_process;GO:0006032|chitin catabolic process|biological_process;GO:0000272|polysaccharide catabolic process|biological_process;GO:0004568|chitinase activity|molecular_function;GO:0016787|hydrolase activity|molecular_function;GO:0016798|hydrolase ac…
Cluster-1150.0	-8.14322	4.03285e-10	-7.88294	2.17833e-09	-7.74935	5.77847e-09	-7.71051	1.34033e-08	hypothetical protein KC345_g10561 [Hortaea werneckii]	PF13047.7|2.4e-60|DUF3907|Protein of unknown function (DUF3907)	-	-	-	-
Cluster-1151.0	1.76378	5.80159e-05	2.08216	3.10198e-06	1.37871	0.00324915	1.83641	9.09904e-05	N-terminal binuclear Zn cluster-containing protein [Trichoderma longibrachiatum ATCC 18648]	PF04082.19|9.3e-12|Fungal_trans|Fungal specific transcription factor domain	-	Q08904|RDR1_YEAST|Protein RDR1 OS=Saccharomyces cerevisiae OX=559292 GN=RDR1 PE=4 SV=1	-	GO:0003677|DNA binding|molecular_function;GO:0005634|nucleus|cellular_component;GO:0046872|metal ion binding|molecular_function
Cluster-1153.0	5.62159	8.26754e-05	5.53093	0.000107291	6.17398	1.38484e-05	5.04433	0.000489661	uncharacterized protein TRIREDRAFT_23363 [Trichoderma reesei QM6a]	PF03114.19|4.1e-44|BAR|BAR domain	-	Q9UUM7|HOB3_SCHPO|Protein hob3 OS=Schizosaccharomyces pombe OX=284812 GN=hob3 PE=1 SV=1	K20120|BIN3; bridging integrator 3|ko04131|Membrane trafficking [BR:ko04131]	GO:0000917|division septum assembly|biological_process;GO:0007049|cell cycle|biological_process;GO:0051301|cell division|biological_process;GO:0005737|cytoplasm|cellular_component;GO:0005856|cytoskeleton|cellular_component
Cluster-1153.3	-7.33711	8.11148e-16	-8.04481	1.97794e-07	-7.32159	2.62771e-16	-10.7179	8.36287e-15	ammonium permease [Trichoderma citrinoviride]	PF00909.22|5e-19|Ammonium_transp|Ammonium Transporter Family	-	Q9C0V1|AMT1_SCHPO|Ammonium transporter 1 OS=Schizosaccharomyces pombe OX=284812 GN=amt1 PE=3 SV=1	K03320|amt, AMT, MEP; ammonium transporter, Amt family|ko02000|Transporters [BR:ko02000]	GO:0016020|membrane|cellular_component;;GO:0008519|ammonium transmembrane transporter activity|molecular_function
Cluster-1155.1	-4.14993	0.020038	-4.84946	0.0167306	-2.27792	0.119584	-3.71888	0.0625181	-	-	-	-	-	-
Cluster-1156.0	-1.07936	0.000651213	-1.65982	3.58888e-08	-2.17064	4.90725e-12	-2.08038	9.43216e-11	hypothetical protein TgHK011_001001 [Trichoderma gracile]	PF05600.13|0.00052|DUF773|CDK5 regulatory subunit-associated protein 3	-	P21594|PYRF_HYPJE|Orotidine 5'-phosphate decarboxylase OS=Hypocrea jecorina OX=51453 GN=ura3 PE=3 SV=1	K13421|UMPS; uridine monophosphate synthetase|ko00983|Drug metabolism - other enzymes	GO:0004590|orotidine-5'-phosphate decarboxylase activity|molecular_function;GO:0044205|'de novo' UMP biosynthetic process|biological_process;GO:0055086|nucleobase-containing small molecule metabolic process|biological_process;GO:0072528|pyrimidine-containing compound biosynthetic process|biological_process;GO:0016829|lyase activity|molecular_function;GO:0016831|carboxy-lyase activity|molecular_fu…
Cluster-1158.0	-1.41997	0.000892726	-0.955356	0.0293238	-0.985343	0.0570063	-1.12654	0.0220287	hypothetical protein M440DRAFT_1431741 [Trichoderma longibrachiatum ATCC 18648]	PF06423.13|1.6|GWT1|GWT1	-	P9WEU1|SAT4_EMENI|SAT4 family membrane protein OS=Emericella nidulans (strain FGSC A4 / ATCC 38163 / CBS 112 OX=227321 PE=3 SV=1	-	GO:0016020|membrane|cellular_component;
Cluster-1159.0	-2.30706	1.59757e-13	-2.49801	2.28637e-25	-1.0375	0.000202243	-2.06033	2.03234e-15	MFS general substrate transporter [Trichoderma longibrachiatum ATCC 18648]	PF07690.17|4.4e-50|MFS_1|Major Facilitator Superfamily	-	M2YI75|DOTC_DOTSN|Efflux pump dotC OS=fungus) OX=675120 GN=dotC {ECO:0000303	-	GO:0005774|vacuolar membrane|cellular_component;GO:0005773|vacuole|cellular_component;GO:0016020|membrane|cellular_component;GO:0005886|plasma membrane|cellular_component
Cluster-1160.0	-4.91445	1.1956e-05	-4.66293	7.99436e-05	-4.50889	0.000171873	-5.96007	8.34706e-05	-	-	-	-	-	-
Cluster-1162.0	-4.95998	1.42418e-06	-5.1024	5.99336e-06	-4.96854	2.24182e-05	-4.95153	3.87846e-05	-	-	-	-	-	-
Cluster-1163.0	3.74217	2.26164e-27	3.74988	1.42155e-28	4.81825	1.45347e-54	4.12663	2.19104e-32	MFS general substrate transporter [Trichoderma longibrachiatum ATCC 18648]	PF01546.29|6.4e-07|Peptidase_M20|Peptidase family M20/M25/M40	-	P0C155|CBPS2_YEAST|Putative carboxypeptidase YOL153C OS=Saccharomyces cerevisiae OX=559292 PE=5 SV=1	-	GO:0004180|carboxypeptidase activity|molecular_function;;GO:0006508|proteolysis|biological_process;GO:0046872|metal ion binding|molecular_function;GO:0008233|peptidase activity|molecular_function;GO:0016787|hydrolase activity|molecular_function;GO:0016020|membrane|cellular_component
Cluster-1167.0	-1.45662	1.11643e-07	-1.4754	7.81942e-07	-1.58109	7.07827e-07	-1.53387	7.99004e-06	-	-	-	-	-	-
Cluster-1168.0	-1.6005	4.0331e-20	-1.2029	1.96388e-10	-0.668812	0.00693885	-1.12477	4.3565e-10	hypothetical protein M440DRAFT_1422535 [Trichoderma longibrachiatum ATCC 18648]	PF08693.11|0.00018|SKG6|Transmembrane alpha-helix domain	-	O59762|GNR1_SCHPO|Guanine nucleotide-binding protein negative regulator 1 OS=Schizosaccharomyces pombe OX=284812 GN=gnr1 PE=1 SV=1	K23314|WRAP53, TCAB1; telomerase Cajal body protein 1|ko03400|DNA repair and recombination proteins [BR:ko03400]	GO:0005737|cytoplasm|cellular_component
Cluster-1169.0	-1.54617	8.34224e-17	-0.635507	0.0193606	-2.70218	4.31382e-21	-0.670104	0.00167561	Phosphoglycerate/bisphosphoglycerate mutase [Trichoderma parareesei]	PF00300.23|4e-07|His_Phos_1|Histidine phosphatase superfamily (branch 1)	-	Q99288|DET1_YEAST|Broad-range acid phosphatase DET1 OS=Saccharomyces cerevisiae OX=559292 GN=DET1 PE=1 SV=1	-	GO:0006869|lipid transport|biological_process;GO:0016787|hydrolase activity|molecular_function;GO:0005737|cytoplasm|cellular_component;GO:0005634|nucleus|cellular_component
Cluster-1170.0	1.09168	0.00307847	0.942124	0.0108815	1.15987	0.00140028	0.986512	0.00664603	Xpo1-domain-containing protein [Trichoderma longibrachiatum ATCC 18648]	PF08389.13|1.4e-36|Xpo1|Exportin 1-like protein	-	Q2H6R9|XPOT_CHAGB|Exportin-T OS=Chaetomium globosum (strain ATCC 6205 / CBS 148 OX=306901 GN=LOS1 PE=3 SV=1	K14288|XPOT; exportin-T|ko03016|Transfer RNA biogenesis [BR:ko03016]	GO:0005737|cytoplasm|cellular_component;GO:0005634|nucleus|cellular_component;GO:0000049|tRNA binding|molecular_function;GO:0003723|RNA binding|molecular_function;GO:0008033|tRNA processing|biological_process
Cluster-1174.0	1.76954	1.20457e-11	2.14772	1.55105e-14	1.61896	1.08583e-08	1.58306	5.18459e-09	-	-	-	-	-	-
Cluster-1176.0	-6.34615	2.12155e-06	-4.19209	2.56846e-05	-4.05366	8.09789e-05	-4.38439	0.000361612	MFS general substrate transporter [Trichoderma longibrachiatum ATCC 18648]	PF07690.17|3.7e-08|MFS_1|Major Facilitator Superfamily	-	L7WU90|NOTO_ASPVE|Notoamide biosynthesis cluster protein O' OS=Aspergillus versicolor OX=46472 GN=notO' {ECO:0000303	-	GO:0016020|membrane|cellular_component;
Cluster-118.0	7.20897	3.11245e-08	5.98749	2.86899e-05	-0.908322	0.823845	4.01103	0.0821199	quino protein amine dehydrogenase beta chain-like protein [Trichoderma longibrachiatum ATCC 18648]	PF02927.15|0.038|CelD_N|Cellulase N-terminal ig-like domain	-	A0A4P8GEA3|EUPF_PHOSX|Putative hetero-Diels-Alderase OS=Phoma sp OX=1707701 GN=eupF {ECO:0000303	-	GO:0016853|isomerase activity|molecular_function;GO:0016114|terpenoid biosynthetic process|biological_process
Cluster-1180.0	-4.92905	2.93307e-54	-4.71415	3.37919e-64	-4.33879	4.22852e-44	-4.87187	5.45962e-57	L domain-like protein [Trichoderma longibrachiatum ATCC 18648]	PF09835.10|0.035|DUF2062|Uncharacterized protein conserved in bacteria (DUF2062)	29875.EHK23618|S|leucine Rich Repeat	Q01631|CYAA_NEUCR|Adenylate cyclase OS=Neurospora crassa (strain ATCC 24698 / 74-OR23-1A / CBS 708 OX=367110 GN=cr-1 PE=1 SV=2	-	GO:0006171|cAMP biosynthetic process|biological_process;GO:0046872|metal ion binding|molecular_function;GO:0004016|adenylate cyclase activity|molecular_function;GO:0000166|nucleotide binding|molecular_function;GO:0016829|lyase activity|molecular_function;GO:0005524|ATP binding|molecular_function
Cluster-1183.0	-2.11863	2.25154e-06	-0.445378	0.380074	-3.8984	1.83319e-09	-0.132977	0.78742	-	-	-	-	-	-
Cluster-1184.0	-2.9614	7.03641e-20	-3.24483	2.30395e-22	-2.85346	5.85291e-19	-3.11384	2.838e-22	hypothetical protein TgHK011_009933 [Trichoderma gracile]	PF00224.22|1.4e-41|PK|Pyruvate kinase, barrel domain	-	P31865|KPYK_HYPJE|Pyruvate kinase OS=Hypocrea jecorina OX=51453 GN=pki1 PE=3 SV=1	K00873|PK, pyk; pyruvate kinase|ko04147|Exosome [BR:ko04147]	GO:0005524|ATP binding|molecular_function;GO:0016310|phosphorylation|biological_process;GO:0006096|glycolytic process|biological_process;GO:0046872|metal ion binding|molecular_function;GO:0004743|pyruvate kinase activity|molecular_function;GO:0000166|nucleotide binding|molecular_function;GO:0016301|kinase activity|molecular_function;GO:0016740|transferase activity|molecular_function
Cluster-1184.2	-4.12909	1.59987e-19	-3.37985	2.12052e-11	-6.0845	1.52051e-19	-3.1881	2.98203e-14	-	-	-	-	-	-
Cluster-1184.3	-1.62379	1.0728e-35	-1.63539	6.05393e-38	-1.60162	7.26102e-33	-1.81072	3.87152e-41	putative bicyclomycin resistance protein [Trichoderma reesei RUT C-30]	PF00224.22|8.2e-173|PK|Pyruvate kinase, barrel domain	-	P31865|KPYK_HYPJE|Pyruvate kinase OS=Hypocrea jecorina OX=51453 GN=pki1 PE=3 SV=1	K11805|DCAF7, HAN11; DDB1- and CUL4-associated factor 7|ko04121|Ubiquitin system [BR:ko04121]	GO:0005524|ATP binding|molecular_function;GO:0016310|phosphorylation|biological_process;GO:0006096|glycolytic process|biological_process;GO:0046872|metal ion binding|molecular_function;GO:0004743|pyruvate kinase activity|molecular_function;GO:0000166|nucleotide binding|molecular_function;GO:0016301|kinase activity|molecular_function;GO:0016740|transferase activity|molecular_function
Cluster-1187.1	-2.00663	1.63489e-05	-1.61889	0.000696796	-2.90829	1.54e-08	-1.93601	0.000579629	uncharacterized protein TRIREDRAFT_80672 [Trichoderma reesei QM6a]	PF17254.3|5.9e-56|DUF5321|Family of unknown function (DUF5321)	29875.EHK18850|K|Transcription factor	Q02804|ARL3_YEAST|ADP-ribosylation factor-like protein 3 OS=Saccharomyces cerevisiae OX=559292 GN=ARL3 PE=1 SV=1	K02365|ESP1; separase|ko03036|Chromosome and associated proteins [BR:ko03036]	GO:0005794|Golgi apparatus|cellular_component;GO:0000166|nucleotide binding|molecular_function;GO:0005525|GTP binding|molecular_function;GO:0015031|protein transport|biological_process
Cluster-1187.4	3.38196	5.48745e-32	3.71018	7.89224e-35	4.15572	3.59672e-49	3.97733	2.87337e-51	hypothetical protein TgHK011_008905 [Trichoderma gracile]	PF17254.3|1.6e-47|DUF5321|Family of unknown function (DUF5321)	-	Q1MTM9|YFN1_SCHPO|Uncharacterized transcriptional regulatory protein C1327.01c OS=Schizosaccharomyces pombe OX=284812 PE=1 SV=2	K02365|ESP1; separase|ko03036|Chromosome and associated proteins [BR:ko03036]	GO:0046872|metal ion binding|molecular_function;GO:0003677|DNA binding|molecular_function;GO:0005737|cytoplasm|cellular_component;GO:0005634|nucleus|cellular_component
Cluster-1189.0	3.1991	1.69082e-85	2.58587	3.42407e-25	2.19634	7.17247e-36	2.05862	1.05313e-16	hypothetical protein M440DRAFT_1389079 [Trichoderma longibrachiatum ATCC 18648]	PF05532.13|2.3e-05|CsbD|CsbD-like	29875.EHK24261|S|NA	-	-	-
Cluster-1189.1	4.37	2.4724e-27	4.57695	8.23329e-41	2.89616	2.63211e-06	3.7217	1.01912e-14	hypothetical protein M440DRAFT_1326910 [Trichoderma longibrachiatum ATCC 18648]	-	-	-	-	-
Cluster-119.0	3.52739	7.9058e-07	0.737621	0.531096	4.40394	1.59301e-08	-1.52854	0.355872	-	-	-	-	-	-
Cluster-1191.0	2.7317	2.7945e-07	3.59714	1.54992e-14	0.582528	0.461655	4.31484	2.80356e-15	purine and uridine phosphorylase [Trichoderma longibrachiatum ATCC 18648]	PF13857.7|0.00012|Ank_5|Ankyrin repeats (many copies)	-	-	-	-
Cluster-1193.0	5.01095	8.47105e-17	7.20692	4.89748e-40	6.80657	6.34521e-33	6.53301	1.73148e-27	hypothetical protein M440DRAFT_1447996 [Trichoderma longibrachiatum ATCC 18648]	PF11913.9|5e-15|DUF3431|Protein of unknown function (DUF3431)	-	-	-	-
Cluster-1194.0	-3.69789	8.01587e-06	-4.86404	2.28436e-07	-2.65786	0.000418151	-6.5849	1.93432e-06	MFS general substrate transporter [Trichoderma longibrachiatum ATCC 18648]	PF07690.17|6.3e-33|MFS_1|Major Facilitator Superfamily	-	A0A6F8RNA5|GRGE_PENSQ|MFS-type transporter grgE OS=Penicillium sp OX=5081 GN=grgE {ECO:0000303	K22134|GLIA; MFS transporter, DHA2 family, glioxin efflux transporter|ko02000|Transporters [BR:ko02000]	GO:0016020|membrane|cellular_component;
Cluster-1196.0	1.64641	4.02378e-09	1.61963	7.87761e-09	1.71204	1.24604e-09	1.45908	2.74578e-07	monodehydroascorbate reductase [Trichoderma harzianum]	PF00355.27|5.1e-09|Rieske|Rieske [2Fe-2S] domain	-	Q10499|AIF1_SCHPO|Apoptosis-inducing factor 1 OS=Schizosaccharomyces pombe OX=284812 GN=aif1 PE=3 SV=3	-	GO:0005741|mitochondrial outer membrane|cellular_component;GO:0005739|mitochondrion|cellular_component;GO:0046872|metal ion binding|molecular_function;GO:0051536|iron-sulfur cluster binding|molecular_function;GO:0051537|2 iron, 2 sulfur cluster binding|molecular_function;GO:0016491|oxidoreductase activity|molecular_function;GO:0016020|membrane|cellular_component;GO:0005634|nucleus|cellular_compon…
Cluster-1197.0	1.30693	4.78782e-11	1.22577	1.042e-11	0.735965	4.9615e-05	0.0344286	0.8689	NAD(P)-binding protein [Trichoderma longibrachiatum ATCC 18648]	PF01370.22|1.6e-12|Epimerase|NAD dependent epimerase/dehydratase family	-	Q12068|GRE2_YEAST|NADPH-dependent methylglyoxal reductase GRE2 OS=Saccharomyces cerevisiae OX=559292 GN=GRE2 PE=1 SV=1	K17741|GRE2; NADPH-dependent methylglyoxal reductase|ko04011|MAPK signaling pathway - yeast	GO:0043892|methylglyoxal reductase (NADPH-dependent) activity|molecular_function;GO:0046568|3-methylbutanol:NAD(P) oxidoreductase activity|molecular_function;GO:0016491|oxidoreductase activity|molecular_function;GO:0005737|cytoplasm|cellular_component;GO:0005634|nucleus|cellular_component
Cluster-1200.0	1.15852	4.07827e-06	1.49662	3.04275e-08	0.012521	0.963341	1.79208	1.23267e-12	hypothetical protein M440DRAFT_1327199 [Trichoderma longibrachiatum ATCC 18648]	PF17784.2|7.2e-69|Sulfotransfer_4|Sulfotransferase domain	-	-	-	-
Cluster-1203.0	-8.57629	2.79702e-33	-6.99448	2.95717e-32	-8.77582	1.58709e-25	-7.92606	2.4338e-29	alcohol dehydrogenase [Trichoderma longibrachiatum ATCC 18648]	PF08240.13|1.5e-17|ADH_N|Alcohol dehydrogenase GroES-like domain	-	O13309|ADH2_PICST|Alcohol dehydrogenase 2 OS=Y-11545) OX=322104 GN=ADH2 PE=3 SV=1	-	GO:0004022|alcohol dehydrogenase (NAD+) activity|molecular_function;GO:0016491|oxidoreductase activity|molecular_function;GO:0005737|cytoplasm|cellular_component;GO:0046872|metal ion binding|molecular_function
Cluster-1209.0	1.77577	6.60363e-09	1.85192	3.87083e-09	-0.52393	0.261243	1.69298	1.17941e-05	N-terminal binuclear Zn cluster-containing/DNA binding domain-containing protein [Trichoderma longibrachiatum ATCC 18648]	PF04810.16|0.0017|zf-Sec23_Sec24|Sec23/Sec24 zinc finger	-	A6SSW6|BOA15_BOTFB|Transcription factor BOA15 OS=Botryotinia fuckeliana (strain B05 OX=332648 GN=BOA15 {ECO:0000303	-	GO:0005634|nucleus|cellular_component
Cluster-121.0	4.75275	0.00569951	5.01172	0.00707886	4.71826	0.0134599	3.57418	0.310007	hypothetical protein TgHK011_006949 [Trichoderma gracile]	PF00857.21|2.1e-14|Isochorismatase|Isochorismatase family	-	-	-	-
Cluster-1210.0	-1.69337	2.8169e-08	-2.38076	1.47721e-14	-2.2554	1.2832e-11	-2.12557	1.10405e-14	-	-	-	-	-	-
Cluster-1213.0	-4.42347	5.96543e-09	-5.1485	7.69922e-07	-3.81259	5.96013e-07	-3.58424	3.41175e-06	-	-	-	-	-	-
Cluster-1214.0	-3.48801	3.53319e-29	-3.07978	6.51746e-15	-3.70031	2.752e-31	-2.8586	2.56555e-16	-	-	-	-	-	-
Cluster-1215.0	1.54164	6.28512e-07	2.04329	2.31347e-11	1.97455	1.37254e-10	2.22886	8.71682e-13	-	-	-	-	-	-
Cluster-1219.0	6.73172	1.90762e-07	7.13311	2.93977e-08	6.91279	6.88999e-08	7.44151	1.03122e-08	hypothetical protein M440DRAFT_1164775 [Trichoderma longibrachiatum ATCC 18648]	PF11754.9|1.4e-53|Velvet|Velvet factor	-	W7MGR9|VELC_GIBM7|Sexual development regulator velC OS=fungus) OX=334819 GN=velC {ECO:0000303	-	GO:0005634|nucleus|cellular_component;GO:0030435|sporulation resulting in formation of a cellular spore|biological_process
Cluster-1219.1	2.38811	5.70275e-21	2.1627	5.62483e-20	2.1536	5.34967e-24	2.40643	1.32604e-29	hypothetical protein TgHK011_000918 [Trichoderma gracile]	PF17205.4|0.082|PSI_integrin|Integrin plexin domain	-	W7MGR9|VELC_GIBM7|Sexual development regulator velC OS=fungus) OX=334819 GN=velC {ECO:0000303	K05658|ABCB1, CD243; ATP-binding cassette, subfamily B (MDR/TAP), member 1|ko04090|CD molecules [BR:ko04090]	GO:0005634|nucleus|cellular_component;GO:0030435|sporulation resulting in formation of a cellular spore|biological_process
Cluster-1219.2	-2.79192	4.18215e-09	-2.46779	2.1937e-08	-2.89265	1.68453e-06	-4.41311	0.0408224	hypothetical protein TgHK011_000918 [Trichoderma gracile]	PF10500.10|0.048|SR-25|Nuclear RNA-splicing-associated protein	-	Q9Y8G1|ATRD_EMEND|ABC multidrug transporter atrD OS=Emericella nidulans OX=162425 GN=atrD {ECO:0000303	K05658|ABCB1, CD243; ATP-binding cassette, subfamily B (MDR/TAP), member 1|ko04090|CD molecules [BR:ko04090]	GO:0005524|ATP binding|molecular_function;;GO:0110165|cellular anatomical entity|cellular_component;GO:0000166|nucleotide binding|molecular_function;GO:0016020|membrane|cellular_component;GO:0005886|plasma membrane|cellular_component
Cluster-122.0	4.27445	0.000682083	4.46352	0.000448692	3.01705	0.0883799	4.28932	0.00273117	-	-	-	-	-	-
Cluster-1221.0	-3.56721	1.59264e-24	-3.04188	1.03746e-11	-4.71553	7.59311e-38	-2.85916	6.53896e-16	hypothetical protein M440DRAFT_7949 [Trichoderma longibrachiatum ATCC 18648]	PF11915.9|4.5e-31|DUF3433|Protein of unknown function (DUF3433)	29875.EHK17025|S|Conserved hypothetical, protein	-	-	-
Cluster-1222.0	3.04707	9.32306e-40	2.08691	4.72285e-21	3.05463	2.59171e-48	-0.50605	0.0500428	hypothetical-protein [Trichoderma parareesei]	PF02736.20|2.7e-13|Myosin_N|Myosin N-terminal SH3-like domain	29875.EHK17007|Z|myosin heavy chain	Q9USI6|MYO2_SCHPO|Myosin type-2 heavy chain 1 OS=Schizosaccharomyces pombe OX=284812 GN=myo2 PE=1 SV=1	-	GO:0005516|calmodulin binding|molecular_function;GO:0005524|ATP binding|molecular_function;GO:0032153|cell division site|cellular_component;GO:0022607|cellular component assembly|biological_process;GO:0030864|cortical actin cytoskeleton|cellular_component;GO:0006996|organelle organization|biological_process;GO:0000166|nucleotide binding|molecular_function;GO:0003779|actin binding|molecular_functi…
Cluster-1223.0	-2.67355	3.86826e-25	-2.85259	4.05363e-16	-3.86103	1.54275e-24	-3.06361	2.80166e-25	-	-	-	-	-	-
Cluster-1223.1	-5.62412	1.14404e-18	-4.52888	1.46979e-34	-2.86324	5.91444e-10	-2.62608	7.41873e-25	Xanthine/uracil permease [Trichoderma longibrachiatum ATCC 18648]	PF00704.29|6e-19|Glyco_hydro_18|Glycosyl hydrolases family 18	29875.EHK19309|G|chitinase	Q7S4F7|JIP5_NEUCR|WD repeat-containing protein jip5 OS=Neurospora crassa (strain ATCC 24698 / 74-OR23-1A / CBS 708 OX=367110 GN=jip5 PE=3 SV=1	K01098|CET1; polynucleotide 5'-triphosphatase|ko03019|Messenger RNA biogenesis [BR:ko03019]	GO:0005634|nucleus|cellular_component;GO:0005730|nucleolus|cellular_component
Cluster-1223.2	13.142	4.17427e-28	11.8625	1.72737e-22	13.3705	9.06629e-29	-	-	Xanthine/uracil permease [Trichoderma longibrachiatum ATCC 18648]	PF00860.21|2.7e-53|Xan_ur_permease|Permease family	-	Q07307|UAPA_EMENI|Uric acid-xanthine permease OS=Emericella nidulans (strain FGSC A4 / ATCC 38163 / CBS 112 OX=227321 GN=uapA PE=1 SV=3	K01098|CET1; polynucleotide 5'-triphosphatase|ko03019|Messenger RNA biogenesis [BR:ko03019]	GO:0005886|plasma membrane|cellular_component;GO:0015747|urate transport|biological_process;GO:0016020|membrane|cellular_component;;GO:0022857|transmembrane transporter activity|molecular_function;GO:0071702|organic substance transport|biological_process;GO:0015143|urate transmembrane transporter activity|molecular_function;GO:0010008|endosome membrane|cellular_component;GO:0034423|autophagosome …
Cluster-1223.6	5.85118	8.20779e-41	6.30989	8.71723e-51	1.66972	0.00503564	6.49892	3.20165e-53	hypothetical protein M440DRAFT_1384727 [Trichoderma longibrachiatum ATCC 18648]	-	-	A0A1Y0BRF4|ADRJ_PENRO|Acetyltransferase adrJ OS=Penicillium roqueforti OX=5082 GN=adrJ {ECO:0000303	-	GO:0016740|transferase activity|molecular_function;GO:0016746|acyltransferase activity|molecular_function;GO:0016114|terpenoid biosynthetic process|biological_process
Cluster-1223.8	-2.7954	5.92571e-39	-3.48238	6.31079e-59	-0.535704	0.010663	-3.62879	8.10925e-64	hypothetical protein TgHK011_000623 [Trichoderma gracile]	PF00002.25|0.0017|7tm_2|7 transmembrane receptor (Secretin family)	-	B0YCP1|GPRM_ASPFC|G protein-coupled receptor gprM OS=Aspergillus fumigatus (strain CBS 144 OX=451804 GN=gprM {ECO:0000303	-	GO:0016020|membrane|cellular_component;GO:0005886|plasma membrane|cellular_component;
Cluster-1226.0	1.14246	0.00269896	1.90994	4.94969e-07	1.57492	2.62544e-05	1.93538	3.28321e-07	NAD(P)-binding protein [Trichoderma longibrachiatum ATCC 18648]	PF01370.22|1.2e-11|Epimerase|NAD dependent epimerase/dehydratase family	-	A0A2G5ICG8|CTB6_CERBT|Ketoreductase CTB6 OS=Cercospora beticola OX=122368 GN=CTB6 {ECO:0000303	-	GO:0016491|oxidoreductase activity|molecular_function
Cluster-1227.0	3.92472	9.51791e-07	3.40679	0.000166933	3.05917	0.00223974	3.18478	0.00196428	hypothetical protein M440DRAFT_363831 [Trichoderma longibrachiatum ATCC 18648]	PF13410.7|5.2e-16|GST_C_2|Glutathione S-transferase, C-terminal domain	-	O94524|GTO2_SCHPO|Glutathione S-transferase omega-like 2 OS=Schizosaccharomyces pombe OX=284812 GN=gto2 PE=3 SV=1	K07393|ECM4, yqjG; glutathionyl-hydroquinone reductase|ko99980|Enzymes with EC numbers	GO:0005634|nucleus|cellular_component;GO:0071555|cell wall organization|biological_process;GO:0005794|Golgi apparatus|cellular_component;GO:0004364|glutathione transferase activity|molecular_function;GO:0045174|glutathione dehydrogenase (ascorbate) activity|molecular_function;GO:0016491|oxidoreductase activity|molecular_function;GO:0016740|transferase activity|molecular_function;GO:0005737|cytopl…
Cluster-1228.0	-1.83256	1.06384e-14	-1.2954	3.98009e-14	-1.79942	1.60204e-20	-1.51432	3.16133e-12	hypothetical protein M440DRAFT_1357456 [Trichoderma longibrachiatum ATCC 18648]	PF01783.24|9.5e-14|Ribosomal_L32p|Ribosomal L32p protein family	-	O94379|RM32_SCHPO|Probable 54S ribosomal protein L32, mitochondrial OS=Schizosaccharomyces pombe OX=284812 GN=mrpl32 PE=3 SV=1	K02911|RP-L32, MRPL32, rpmF; large subunit ribosomal protein L32|ko03029|Mitochondrial biogenesis [BR:ko03029]	GO:0005840|ribosome|cellular_component;GO:0005739|mitochondrion|cellular_component
Cluster-1229.0	-5.58846	1.49621e-42	-5.42472	1.83539e-44	-5.65636	3.65029e-41	-5.66926	1.14376e-44	hypothetical protein M440DRAFT_1435741 [Trichoderma longibrachiatum ATCC 18648]	PF01485.22|5.3e-09|IBR|IBR domain, a half RING-finger domain	-	-	-	-
Cluster-1230.0	-1.23268	1.69154e-08	-1.2598	7.43017e-11	-1.66038	3.5057e-16	-1.37515	9.03873e-11	cyclin-like protein [Trichoderma longibrachiatum ATCC 18648]	-	-	-	K15564|CTK2; CTD kinase subunit beta|ko03021|Transcription machinery [BR:ko03021]	-
Cluster-1231.0	-5.10796	0.0101285	-2.00542	0.181789	-2.87127	0.094677	-0.0171004	0.989071	-	-	-	-	-	-
Cluster-1232.0	1.52945	1.36465e-16	-0.138122	0.558547	2.96361	1.62602e-42	-1.29529	0.000308345	PLAC8-domain-containing protein [Trichoderma longibrachiatum ATCC 18648]	PF04749.18|2.3e-09|PLAC8|PLAC8 family	-	-	-	-
Cluster-1233.0	-4.10583	3.5575e-05	-4.02488	4.07882e-05	-4.88791	3.14404e-05	-3.44579	0.000230877	amino acid adenylation [Trichoderma longibrachiatum ATCC 18648]	PF00501.29|6.5e-74|AMP-binding|AMP-binding enzyme	-	A0A179H164|LCSA_PURLI|Nonribosomal peptide synthetase lcsA OS=Purpureocillium lilacinum OX=33203 GN=lcsA {ECO:0000303	-	GO:0016874|ligase activity|molecular_function;GO:0009058|biosynthetic process|biological_process
Cluster-1234.0	-2.2009	6.00344e-38	-1.90611	6.84778e-23	-1.8547	2.91896e-33	-1.51057	2.82396e-17	hypothetical protein M440DRAFT_1390709 [Trichoderma longibrachiatum ATCC 18648]	PF01822.20|3.6e-11|WSC|WSC domain	-	P87179|WSC1_SCHPO|Cell wall integrity and stress response component 1 OS=Schizosaccharomyces pombe OX=284812 GN=wsc1 PE=1 SV=3	K11244|WSC; cell wall integrity and stress response component|ko04139|Mitophagy - yeast	GO:0016020|membrane|cellular_component;
Cluster-1235.0	-1.33163	7.03319e-09	-1.07415	1.41562e-06	-0.486127	0.0419045	-1.02165	1.16227e-05	hypothetical protein M440DRAFT_1442924 [Trichoderma longibrachiatum ATCC 18648]	-	-	-	-	-
Cluster-1236.0	3.06823	1.12889e-20	3.48362	1.84802e-33	2.17921	8.7114e-10	3.66461	2.17135e-27	hypothetical protein M440DRAFT_1422052 [Trichoderma longibrachiatum ATCC 18648]	PF03221.17|1.6e-11|HTH_Tnp_Tc5|Tc5 transposase DNA-binding domain	-	Q2HEW6|CHEC_CHAGB|Chaetoglobosin A biosynthesis cluster protein C OS=Chaetomium globosum (strain ATCC 6205 / CBS 148 OX=306901 GN=cheC {ECO:0000303	-	GO:0003677|DNA binding|molecular_function;GO:0005634|nucleus|cellular_component
Cluster-1237.0	-4.35724	4.15721e-186	-3.78946	1.29864e-140	-3.17002	6.43118e-43	-2.92224	1.36355e-53	hypothetical protein TgHK011_001501 [Trichoderma gracile]	PF00069.26|7.1e-50|Pkinase|Protein kinase domain	-	O14132|PIT1_SCHPO|Sporulation protein kinase pit1 OS=Schizosaccharomyces pombe OX=284812 GN=pit1 PE=1 SV=1	K12765|IME2; meiosis induction protein kinase IME2/SME1|ko01001|Protein kinases [BR:ko01001]	GO:0005524|ATP binding|molecular_function;GO:0051321|meiotic cell cycle|biological_process;GO:0016310|phosphorylation|biological_process;GO:0004674|protein serine/threonine kinase activity|molecular_function;GO:0030435|sporulation resulting in formation of a cellular spore|biological_process;GO:0000166|nucleotide binding|molecular_function;GO:0016740|transferase activity|molecular_function;GO:001…
Cluster-1239.0	-2.81523	4.52585e-07	-1.68357	0.000709179	-2.09549	0.000145576	-1.70328	0.00188121	hypothetical protein M440DRAFT_1466155 [Trichoderma longibrachiatum ATCC 18648]	-	-	-	-	-
Cluster-124.0	8.13043	1.3459e-14	8.32083	7.18638e-15	6.94077	5.16832e-10	7.84187	4.04883e-13	hypothetical protein BBK36DRAFT_1184706 [Trichoderma citrinoviride]	PF01243.21|2.5e-05|Putative_PNPOx|Pyridoxamine 5'-phosphate oxidase	-	-	K07006|K07006; uncharacterized protein|ko99997|Function unknown	-
Cluster-1241.0	2.25662	1.67287e-19	1.79917	1.32796e-13	2.57832	8.6551e-26	1.27907	7.01019e-07	hypothetical protein TgHK011_002112 [Trichoderma gracile]	PF08240.13|3e-24|ADH_N|Alcohol dehydrogenase GroES-like domain	-	Q04894|ADH6_YEAST|NADP-dependent alcohol dehydrogenase 6 OS=Saccharomyces cerevisiae OX=559292 GN=ADH6 PE=1 SV=1	-	GO:0016491|oxidoreductase activity|molecular_function;GO:0046872|metal ion binding|molecular_function;GO:0008106|alcohol dehydrogenase (NADP+) activity|molecular_function
Cluster-1245.1	1.13997	0.040561	0.253537	0.672158	1.80758	0.000648935	-0.200138	0.75141	-	-	-	-	-	-
Cluster-1245.2	5.0489	1.24134e-44	3.15318	5.07443e-15	4.78563	7.67458e-48	1.37276	0.0113951	hypothetical protein M440DRAFT_1331789 [Trichoderma longibrachiatum ATCC 18648]	-	-	-	-	-
Cluster-1247.0	3.73542	8.33116e-25	4.31348	5.08427e-33	2.56112	1.28693e-08	4.35933	1.64329e-30	hypothetical protein M440DRAFT_1473064 [Trichoderma longibrachiatum ATCC 18648]	PF04082.19|0.00081|Fungal_trans|Fungal specific transcription factor domain	-	A0A2Z5U1Z1|HIMD_ASPJA|Transcription factor himD OS=Aspergillus japonicus OX=34381 GN=himD {ECO:0000303	-	GO:0003677|DNA binding|molecular_function;GO:0005634|nucleus|cellular_component;GO:0046872|metal ion binding|molecular_function
Cluster-1248.0	4.41369	9.98497e-29	2.1501	0.000311952	0.0721316	0.895668	1.29902	0.0339561	-	PF04114.15|0.0029|Gaa1|Gaa1-like, GPI transamidase component	-	-	-	-
Cluster-1249.0	1.45756	1.48553e-07	1.81887	2.0948e-13	0.845673	0.00659495	1.94571	5.37468e-13	WD40 repeat-like protein [Trichoderma longibrachiatum ATCC 18648]	PF17100.6|1.1e-29|NACHT_N|N-terminal domain of NWD NACHT-NTPase	29875.EHK15882|S|Positively regulates the activity of the minus-end directed microtubule motor protein dynein. May enhance dynein- mediated microtubule sliding by targeting dynein to the microtubule plus end. Required for	Q00808|HETE1_PODAS|Vegetative incompatibility protein HET-E-1 OS=Podospora anserina OX=2587412 GN=HET-E1 PE=4 SV=1	-	GO:0000166|nucleotide binding|molecular_function;GO:0005525|GTP binding|molecular_function
Cluster-125.0	3.95696	2.03228e-05	4.03872	2.27162e-05	3.29671	0.00171827	2.99374	0.00808266	hypothetical protein M440DRAFT_1403218 [Trichoderma longibrachiatum ATCC 18648]	-	29875.EHK25578|S|NA	-	-	-
Cluster-1251.0	1.36254	2.08365e-05	0.958185	0.00280235	1.16907	0.000169346	0.794532	0.0109789	hypothetical protein M440DRAFT_1406073 [Trichoderma longibrachiatum ATCC 18648]	PF03909.18|5.4e-29|BSD|BSD domain	-	Q9P5N7|TFB1_NEUCR|General transcription and DNA repair factor IIH subunit tcf-29 OS=Neurospora crassa (strain ATCC 24698 / 74-OR23-1A / CBS 708 OX=367110 GN=tcf-29 PE=3 SV=1	K03141|TFIIH1, GTF2H1, TFB1; transcription initiation factor TFIIH subunit 1|ko03400|DNA repair and recombination proteins [BR:ko03400]	GO:0005634|nucleus|cellular_component
Cluster-1253.0	-1.43424	1.28314e-08	-1.51803	1.75466e-10	-1.85391	8.38276e-18	-1.34627	3.21239e-10	Aldo/keto reductase [Trichoderma longibrachiatum ATCC 18648]	PF00248.22|2e-07|Aldo_ket_red|Aldo/keto reductase family	-	Q6Q875|SIRO_LEPMC|Oxidoreductase sirO OS=Leptosphaeria maculans OX=5022 GN=sirO {ECO:0000303	K15303|AKR7; aflatoxin B1 aldehyde reductase|ko00980|Metabolism of xenobiotics by cytochrome P450	GO:0016491|oxidoreductase activity|molecular_function
Cluster-1254.0	-1.61298	1.25453e-05	-2.0012	1.06492e-11	-1.70151	5.91281e-09	-2.36994	9.4951e-13	hypothetical protein TgHK011_006388 [Trichoderma gracile]	PF12379.9|0.22|bCoV_NSP3_N|Betacoronavirus replicase NSP3, N-terminal	29875.EHK16824|S|Conserved hypothetical, protein	-	-	-
Cluster-1258.0	-2.74483	0.000135007	-3.9242	3.96136e-05	-0.944603	0.153055	-3.77493	0.000373474	-	-	-	-	-	-
Cluster-1260.0	1.23664	0.0172213	1.40701	0.00661971	1.04427	0.0641733	2.02683	6.29389e-05	-	-	-	-	-	-
Cluster-1262.0	-4.73024	1.29338e-56	-3.14772	3.43133e-33	-3.74589	4.88784e-31	-2.93476	2.23833e-27	haloacid dehalogenase [Trichoderma longibrachiatum ATCC 18648]	PF13419.7|3.9e-12|HAD_2|Haloacid dehalogenase-like hydrolase	-	-	K01560|E3.8.1.2; 2-haloacid dehalogenase|ko00361|Chlorocyclohexane and chlorobenzene degradation	-
Cluster-1263.1	-1.25452	1.10768e-12	-1.35537	6.81106e-16	-0.487768	0.0052946	-1.11907	1.80103e-10	hypothetical protein A9Z42_0024900 [Trichoderma parareesei]	PF05282.12|1.9e-49|AAR2|AAR2 protein	-	-	K13205|AAR2, C20orf4; A1 cistron-splicing factor AAR2|ko03041|Spliceosome [BR:ko03041]	-
Cluster-1264.0	-3.72295	1.44694e-12	-3.02386	3.59577e-08	-3.3832	2.40397e-10	-3.55352	4.27477e-11	hypothetical protein M440DRAFT_156176 [Trichoderma longibrachiatum ATCC 18648]	PF07382.12|0.00032|HC2|Histone H1-like nucleoprotein HC2	-	Q5AL29|REXO3_CANAL|RNA exonuclease 3 OS=Candida albicans OX=237561 GN=REX3 PE=3 SV=2	-	GO:0005737|cytoplasm|cellular_component;GO:0005634|nucleus|cellular_component;GO:0006364|rRNA processing|biological_process;GO:0016787|hydrolase activity|molecular_function;GO:0004518|nuclease activity|molecular_function;GO:0004527|exonuclease activity|molecular_function
Cluster-1266.0	-2.88073	4.49781e-13	-3.01282	1.45334e-15	-2.28468	7.94376e-09	-3.68425	5.31982e-19	hypothetical protein M440DRAFT_1425526 [Trichoderma longibrachiatum ATCC 18648]	PF05620.12|4.6e-52|TMEM208_SND2|SRP-independent targeting protein 2/TMEM208	-	O14193|MUG69_SCHPO|SRP-independent targeting protein 2 homolog OS=Schizosaccharomyces pombe OX=284812 GN=mug69 {ECO:0000303	-	GO:0005783|endoplasmic reticulum|cellular_component;GO:0005789|endoplasmic reticulum membrane|cellular_component;GO:0016020|membrane|cellular_component;GO:0051321|meiotic cell cycle|biological_process;
Cluster-1266.1	1.9966	4.78065e-18	2.19674	9.35693e-25	2.63145	2.04847e-28	2.20733	3.06808e-20	hypothetical protein M440DRAFT_1425526 [Trichoderma longibrachiatum ATCC 18648]	PF05620.12|4.6e-52|TMEM208_SND2|SRP-independent targeting protein 2/TMEM208	29875.EHK17033|I|Alpha beta hydrolase fold protein	O14193|MUG69_SCHPO|SRP-independent targeting protein 2 homolog OS=Schizosaccharomyces pombe OX=284812 GN=mug69 {ECO:0000303	-	GO:0005783|endoplasmic reticulum|cellular_component;GO:0005789|endoplasmic reticulum membrane|cellular_component;GO:0016020|membrane|cellular_component;GO:0051321|meiotic cell cycle|biological_process;
Cluster-1268.0	3.30521	4.84545e-46	3.79733	9.62987e-62	3.55028	1.25769e-50	4.18106	3.35558e-75	hypothetical protein TgHK011_009915 [Trichoderma gracile]	PF00172.19|7.5e-06|Zn_clus|Fungal Zn(2)-Cys(6) binuclear cluster domain	29875.EHK21085|K|Transcription factor	C7GX75|OAF3_YEAS2|Oleate activated transcription factor 3 OS=Saccharomyces cerevisiae OX=574961 GN=OAF3 PE=3 SV=1	K14333|DHBD; 2,3-dihydroxybenzoate decarboxylase|ko00627|Aminobenzoate degradation	GO:0005739|mitochondrion|cellular_component;GO:0046872|metal ion binding|molecular_function;GO:0003677|DNA binding|molecular_function;GO:0005737|cytoplasm|cellular_component;GO:0005634|nucleus|cellular_component
Cluster-1269.0	-5.38167	0.0025295	-4.15721	0.015644	-4.03118	0.0231404	-1.27176	0.290405	-	-	-	-	-	-
Cluster-1274.0	-1.97013	0.00453917	-1.87197	0.00586302	-2.049	0.0272324	-1.50508	0.0371998	acyl-CoA N-acyltransferase [Trichoderma longibrachiatum ATCC 18648]	PF00583.26|4.3e-14|Acetyltransf_1|Acetyltransferase (GNAT) family	29875.EHK25303|S|N(alpha)-acetyltransferase 40, NatD catalytic subunit, homolog (S. cerevisiae)	Q9USH6|NAA40_SCHPO|N-alpha-acetyltransferase 40 OS=Schizosaccharomyces pombe OX=284812 GN=naa40 {ECO:0000312	K20794|NAA40, NAT4; N-alpha-acetyltransferase 40|ko03036|Chromosome and associated proteins [BR:ko03036]	GO:0006474|N-terminal protein amino acid acetylation|biological_process;GO:1990189|peptide-serine-alpha-N-acetyltransferase activity|molecular_function;GO:0043998|histone H2A acetyltransferase activity|molecular_function;GO:0016740|transferase activity|molecular_function;GO:0016746|acyltransferase activity|molecular_function;GO:0005737|cytoplasm|cellular_component;GO:0005634|nucleus|cellular_comp…
Cluster-1275.0	2.90603	8.16302e-13	2.31574	3.21995e-08	4.51473	2.58993e-30	2.66349	1.6447e-10	hypothetical protein TrAtP1_000963 [Trichoderma atroviride]	PF12900.8|5.4e-36|Pyridox_ox_2|Pyridoxamine 5'-phosphate oxidase	-	P21657|DAL81_YEAST|Transcriptional activator protein DAL81 OS=Saccharomyces cerevisiae OX=559292 GN=DAL81 PE=1 SV=3	K07005|K07005; uncharacterized protein|ko99997|Function unknown	GO:0003677|DNA binding|molecular_function;GO:0005634|nucleus|cellular_component;GO:0046872|metal ion binding|molecular_function
Cluster-1275.2	-1.98532	1.92896e-06	-2.37168	1.00582e-07	-1.06233	0.0165395	-2.42587	2.16456e-09	S-adenosyl-L-methionine-dependent methyltransferase [Trichoderma citrinoviride]	PF00172.19|0.0026|Zn_clus|Fungal Zn(2)-Cys(6) binuclear cluster domain	-	P21657|DAL81_YEAST|Transcriptional activator protein DAL81 OS=Saccharomyces cerevisiae OX=559292 GN=DAL81 PE=1 SV=3	K07005|K07005; uncharacterized protein|ko99997|Function unknown	GO:0003677|DNA binding|molecular_function;GO:0005634|nucleus|cellular_component;GO:0046872|metal ion binding|molecular_function
Cluster-1275.3	-9.00781	2.75652e-13	-14.8288	2.91987e-33	-8.4124	0.000301024	-9.42186	7.06569e-06	hypothetical protein TrAtP1_000963 [Trichoderma atroviride]	PF00172.19|0.0026|Zn_clus|Fungal Zn(2)-Cys(6) binuclear cluster domain	-	P21657|DAL81_YEAST|Transcriptional activator protein DAL81 OS=Saccharomyces cerevisiae OX=559292 GN=DAL81 PE=1 SV=3	K07005|K07005; uncharacterized protein|ko99997|Function unknown	GO:0003677|DNA binding|molecular_function;GO:0005634|nucleus|cellular_component;GO:0046872|metal ion binding|molecular_function
Cluster-1276.0	1.88795	6.93585e-09	1.70643	3.99229e-07	2.08589	1.73044e-10	1.65363	2.82009e-07	hypothetical protein THARTR1_05170 [Trichoderma harzianum]	PF04427.19|9.3e-23|Brix|Brix domain	-	O14206|YDD3_SCHPO|Brix domain-containing protein C1B9.03c OS=Schizosaccharomyces pombe OX=284812 PE=1 SV=2	K14859|SSF1_2; ribosome biogenesis protein SSF1/2|ko03009|Ribosome biogenesis [BR:ko03009]	GO:0042254|ribosome biogenesis|biological_process
Cluster-1277.0	1.22094	0.0127254	1.40325	0.0131216	0.0236529	0.971065	1.18673	0.0344768	DmpA/ArgJ-like protein [Trichoderma longibrachiatum ATCC 18648]	PF03576.15|1.4e-92|Peptidase_S58|Peptidase family S58	-	-	K01266|dmpA, dap; D-aminopeptidase|ko01002|Peptidases and inhibitors [BR:ko01002]	-
Cluster-1278.0	-3.80333	2.19982e-36	-3.68138	6.29861e-33	-3.7342	1.85958e-31	-3.92601	7.64768e-32	hypothetical protein M440DRAFT_1398856 [Trichoderma longibrachiatum ATCC 18648]	PF01565.24|3.8e-21|FAD_binding_4|FAD binding domain	-	G0R6T3|SORD_HYPJQ|FAD-linked oxidoreductase sor8 OS=Hypocrea jecorina OX=431241 GN=sor8 {ECO:0000303	-	GO:0016491|oxidoreductase activity|molecular_function
Cluster-1278.1	1.78292	0.00257292	1.73711	0.00321308	2.26137	6.44879e-05	2.26499	0.000121271	hypothetical protein M440DRAFT_1398856 [Trichoderma longibrachiatum ATCC 18648]	PF00172.19|3.8e-09|Zn_clus|Fungal Zn(2)-Cys(6) binuclear cluster domain	-	G0R6T2|SORR2_HYPJQ|Sorbicillinoid biosynthetic cluster transcription factor sor3 OS=Hypocrea jecorina OX=431241 GN=sor3 {ECO:0000303	-	GO:0003677|DNA binding|molecular_function;GO:0005634|nucleus|cellular_component;GO:0046872|metal ion binding|molecular_function
Cluster-128.0	4.06597	0.0174174	7.19108	5.69614e-08	3.85268	0.0249375	5.93311	0.000109984	-	-	-	-	-	-
Cluster-1284.0	-2.37266	4.55046e-18	-2.38797	5.05918e-18	-2.28442	3.99635e-16	-2.04192	4.82445e-12	hypothetical protein TgHK011_000874 [Trichoderma gracile]	PF00069.26|1.7e-67|Pkinase|Protein kinase domain	29875.EHK24659|T|p21 protein (Cdc42 Rac)-activated kinase	O14427|CLA4_CANAX|Serine/threonine-protein kinase CLA4 OS=Candida albicans OX=5476 GN=CLA4 PE=3 SV=1	K19833|CLA4; serine/threonine-protein kinase CLA4|ko01001|Protein kinases [BR:ko01001]	GO:0005524|ATP binding|molecular_function;GO:0016310|phosphorylation|biological_process;GO:0004674|protein serine/threonine kinase activity|molecular_function;GO:0000166|nucleotide binding|molecular_function;GO:0016740|transferase activity|molecular_function;GO:0016301|kinase activity|molecular_function
Cluster-1286.0	-1.62094	0.000138273	-2.18419	0.000108908	-1.51498	0.000580182	-0.588093	0.146246	-	-	-	-	-	-
Cluster-1288.0	-1.97223	5.86396e-17	-1.73371	9.26107e-14	-1.40352	8.91215e-08	-1.78093	7.63916e-13	kinase-like protein [Trichoderma longibrachiatum ATCC 18648]	PF05002.16|0.19|SGS|SGS domain	-	O94235|MPH1L_SCHPO|Serine/threonine-protein kinase mph1 OS=Schizosaccharomyces pombe OX=284812 GN=mph1 PE=2 SV=1	K08866|TTK, MPS1; serine/threonine-protein kinase TTK/MPS1|ko03036|Chromosome and associated proteins [BR:ko03036]	GO:0005524|ATP binding|molecular_function;GO:0051301|cell division|biological_process;GO:0016310|phosphorylation|biological_process;GO:0004674|protein serine/threonine kinase activity|molecular_function;GO:0007049|cell cycle|biological_process;GO:0004712|protein serine/threonine/tyrosine kinase activity|molecular_function;GO:0006996|organelle organization|biological_process;GO:0000166|nucleotide …
Cluster-1290.0	1.06451	0.000746752	1.30603	1.47151e-05	1.0821	0.00043838	1.684	7.54954e-08	hypothetical protein A9Z42_0010340 [Trichoderma parareesei]	PF12796.8|9.4e-81|Ank_2|Ankyrin repeats (3 copies)	29875.EHK15360|S|Heterokaryon incompatibility protein (HET)	Q00808|HETE1_PODAS|Vegetative incompatibility protein HET-E-1 OS=Podospora anserina OX=2587412 GN=HET-E1 PE=4 SV=1	-	GO:0000166|nucleotide binding|molecular_function;GO:0005525|GTP binding|molecular_function
Cluster-1291.0	-1.75588	0.000100103	-1.94482	2.24063e-06	-2.09215	3.65979e-06	-1.62274	0.000247947	-	-	-	-	-	-
Cluster-1292.0	-2.64086	2.59524e-17	-2.22469	5.02281e-28	-2.15324	2.51162e-27	-1.82922	5.67819e-16	RNA-binding, negative regulator of differentiation 1 [Trichoderma parareesei]	PF00076.23|1.8e-37|RRM_1|RNA recognition motif. (a.k.a. RRM, RBD, or RNP domain)	-	Q08925|MRN1_YEAST|RNA-binding protein MRN1 OS=Saccharomyces cerevisiae OX=559292 GN=MRN1 PE=1 SV=1	-	GO:0003723|RNA binding|molecular_function;GO:0005737|cytoplasm|cellular_component;GO:0006417|regulation of translation|biological_process
Cluster-1293.0	1.24245	0.000127683	1.96677	1.04754e-10	1.71108	1.69056e-07	2.39407	2.38665e-15	uncharacterized protein TRIREDRAFT_79244 [Trichoderma reesei QM6a]	-	-	E3QFA7|CLU5D_COLGM|Pathogenicity cluster 5 protein d OS=Colletotrichum graminicola (strain M1 OX=645133 GN=CLU5d {ECO:0000303	-	GO:0005576|extracellular region|cellular_component
Cluster-1294.0	-1.09666	0.000546217	-1.22755	0.000105462	0.360681	0.2437	-0.608223	0.0508622	Rad4-domain-containing protein [Trichoderma longibrachiatum ATCC 18648]	PF03835.16|1.3e-30|Rad4|Rad4 transglutaminase-like domain	-	P87235|RHP42_SCHPO|DNA repair protein rhp42 OS=Schizosaccharomyces pombe OX=284812 GN=rhp42 PE=3 SV=1	K10838|XPC; xeroderma pigmentosum group C-complementing protein|ko03400|DNA repair and recombination proteins [BR:ko03400]	GO:0006974|DNA damage response|biological_process;GO:0003677|DNA binding|molecular_function;GO:0005634|nucleus|cellular_component;GO:0006281|DNA repair|biological_process
Cluster-1295.0	3.91858	5.39633e-22	3.55075	3.05268e-17	2.53043	8.59963e-11	3.48466	2.51365e-16	endogluanase III pigment [Trichoderma pseudokoningii]	PF01670.17|1.7e-35|Glyco_hydro_12|Glycosyl hydrolase family 12	-	P22669|GUN_ASPAC|Endoglucanase-1 OS=Aspergillus aculeatus OX=5053 PE=1 SV=1	K18576|XEG; xyloglucan-specific endo-beta-1,4-glucanase|ko99980|Enzymes with EC numbers	GO:0005576|extracellular region|cellular_component;GO:0030245|cellulose catabolic process|biological_process;GO:0005975|carbohydrate metabolic process|biological_process;GO:0000272|polysaccharide catabolic process|biological_process;GO:0008810|cellulase activity|molecular_function;GO:0016787|hydrolase activity|molecular_function;GO:0016798|hydrolase activity, acting on glycosyl bonds|molecular_fu…
Cluster-1297.1	-1.86008	1.7221e-05	-2.07362	6.35511e-07	-2.27144	1.14828e-07	-2.48403	2.8611e-09	ribonuclease III [Trichoderma longibrachiatum ATCC 18648]	PF14622.7|7.8e-05|Ribonucleas_3_3|Ribonuclease-III-like	-	P36516|RM03_YEAST|54S ribosomal protein L3, mitochondrial OS=Saccharomyces cerevisiae OX=559292 GN=MRPL3 PE=1 SV=2	K16342|PLA2G4, CPLA2; cytosolic phospholipase A2|ko05231|Choline metabolism in cancer	GO:0003723|RNA binding|molecular_function;GO:0005840|ribosome|cellular_component;GO:0005739|mitochondrion|cellular_component
Cluster-1297.3	-1.05648	9.12447e-08	-0.950348	1.67649e-06	-0.937491	2.46859e-06	-0.845589	2.1166e-05	ribonuclease III [Trichoderma longibrachiatum ATCC 18648]	PF14622.7|6e-10|Ribonucleas_3_3|Ribonuclease-III-like	-	P36516|RM03_YEAST|54S ribosomal protein L3, mitochondrial OS=Saccharomyces cerevisiae OX=559292 GN=MRPL3 PE=1 SV=2	K17425|MRPL44; large subunit ribosomal protein L44|ko03011|Ribosome [BR:ko03011]	GO:0003723|RNA binding|molecular_function;GO:0005840|ribosome|cellular_component;GO:0005739|mitochondrion|cellular_component
Cluster-1299.0	-1.80628	1.85249e-23	-1.39093	3.65352e-15	-0.676938	0.000211275	-0.982496	1.58525e-08	S-adenosyl-L-methionine-dependent methyltransferase [Trichoderma longibrachiatum ATCC 18648]	PF03153.14|0.11|TFIIA|Transcription factor IIA, alpha/beta subunit	29875.EHK24210|O|Aaa atpase	O13871|YE16_SCHPO|Uncharacterized methyltransferase C1B3.06c OS=Schizosaccharomyces pombe OX=284812 PE=3 SV=1	-	GO:0005634|nucleus|cellular_component;GO:0032259|methylation|biological_process;GO:0016740|transferase activity|molecular_function;GO:0008168|methyltransferase activity|molecular_function;GO:0005737|cytoplasm|cellular_component
Cluster-130.0	4.76114	0.0100315	4.10692	0.0620883	3.73411	0.127823	2.54138	0.524623	alpha/beta-hydrolase [Trichoderma longibrachiatum ATCC 18648]	PF00135.29|1.5e-81|COesterase|Carboxylesterase family	-	A0A060S684|CHLE_USTMD|Chlorogenic acid esterase OS=Ustilago maydis OX=5270 GN=chlE {ECO:0000303	-	GO:0016787|hydrolase activity|molecular_function;GO:0005576|extracellular region|cellular_component
Cluster-1300.0	-1.22727	4.98967e-07	-1.57102	7.69294e-10	-1.37281	7.13165e-08	-1.62263	1.71678e-10	hypothetical protein TgHK011_000927 [Trichoderma gracile]	PF02141.22|4.5e-58|DENN|DENN (AEX-3) domain	-	Q9Y7Q7|DENN_SCHPO|DENN domain-containing protein C297.05 OS=Schizosaccharomyces pombe OX=284812 PE=1 SV=1	-	GO:0005737|cytoplasm|cellular_component;GO:0005634|nucleus|cellular_component
Cluster-1301.0	1.74797	4.05142e-23	2.14988	3.45713e-54	0.543707	0.00391016	1.63112	1.98294e-13	DUF590-domain-containing protein [Trichoderma longibrachiatum ATCC 18648]	PF04547.13|8.8e-106|Anoctamin|Calcium-activated chloride channel	-	O13621|YNG5_SCHPO|Uncharacterized protein C691.05c OS=Schizosaccharomyces pombe OX=284812 PE=4 SV=1	-	GO:0016020|membrane|cellular_component;
Cluster-1302.0	1.56941	2.64693e-20	1.54096	6.51482e-21	1.22477	1.3778e-10	1.28522	8.00109e-12	tubulin cofactor B [Trichoderma reesei QM6a]	PF01302.26|5.2e-23|CAP_GLY|CAP-Gly domain	-	Q10235|ALP11_SCHPO|Cell polarity protein alp11 OS=Schizosaccharomyces pombe OX=284812 GN=alp11 PE=1 SV=1	K17262|TBCB, CKAP1, ALF1; tubulin-specific chaperone B|ko04147|Exosome [BR:ko04147]	GO:0005737|cytoplasm|cellular_component;GO:0005874|microtubule|cellular_component;GO:0005856|cytoskeleton|cellular_component
Cluster-1303.0	-1.15516	6.9952e-08	-1.01183	2.46357e-06	-2.61138	3.61273e-27	-0.427583	0.0384608	hypothetical protein M440DRAFT_1169606 [Trichoderma longibrachiatum ATCC 18648]	PF06090.13|4.7e-11|Ins_P5_2-kin|Inositol-pentakisphosphate 2-kinase	-	A4QT54|MDM34_MAGO7|Mitochondrial distribution and morphology protein 34 OS=fungus) OX=242507 GN=MDM34 {ECO:0000255	K19786|IPK1; inositol-pentakisphosphate 2-kinase|ko04070|Phosphatidylinositol signaling system	GO:0005741|mitochondrial outer membrane|cellular_component;GO:0005739|mitochondrion|cellular_component;GO:0006869|lipid transport|biological_process;GO:0031307|obsolete integral component of mitochondrial outer membrane|cellular_component;GO:0032865|ERMES complex|cellular_component;GO:0000002|mitochondrial genome maintenance|biological_process;GO:0008289|lipid binding|molecular_function;GO:001602…
Cluster-1303.1	-1.3564	3.30396e-26	-1.26671	1.05726e-12	-1.16577	6.07907e-19	-1.10841	1.0414e-10	hypothetical protein M440DRAFT_1326848 [Trichoderma longibrachiatum ATCC 18648]	PF06090.13|4.9e-17|Ins_P5_2-kin|Inositol-pentakisphosphate 2-kinase	-	Q6C6Q7|IPK1_YARLI|Inositol-pentakisphosphate 2-kinase OS=Yarrowia lipolytica OX=284591 GN=IPK1 PE=3 SV=1	K19786|IPK1; inositol-pentakisphosphate 2-kinase|ko04070|Phosphatidylinositol signaling system	GO:0005524|ATP binding|molecular_function;GO:0016310|phosphorylation|biological_process;GO:0005634|nucleus|cellular_component;GO:0035299|inositol pentakisphosphate 2-kinase activity|molecular_function;GO:0000166|nucleotide binding|molecular_function;GO:0016301|kinase activity|molecular_function;GO:0016740|transferase activity|molecular_function
Cluster-1303.2	-2.17501	7.47253e-15	-2.26701	1.7479e-19	-2.61634	8.39629e-23	-1.82536	6.89801e-10	hypothetical protein M440DRAFT_1326848 [Trichoderma longibrachiatum ATCC 18648]	PF06090.13|4.9e-17|Ins_P5_2-kin|Inositol-pentakisphosphate 2-kinase	-	Q6C6Q7|IPK1_YARLI|Inositol-pentakisphosphate 2-kinase OS=Yarrowia lipolytica OX=284591 GN=IPK1 PE=3 SV=1	K19786|IPK1; inositol-pentakisphosphate 2-kinase|ko04070|Phosphatidylinositol signaling system	GO:0005524|ATP binding|molecular_function;GO:0016310|phosphorylation|biological_process;GO:0005634|nucleus|cellular_component;GO:0035299|inositol pentakisphosphate 2-kinase activity|molecular_function;GO:0000166|nucleotide binding|molecular_function;GO:0016301|kinase activity|molecular_function;GO:0016740|transferase activity|molecular_function
Cluster-1304.0	-1.60429	3.94245e-09	-1.45113	2.36934e-05	-2.6863	2.98374e-20	-0.513376	0.0557153	hypothetical protein M440DRAFT_1068032 [Trichoderma longibrachiatum ATCC 18648]	PF00248.22|2.8e-70|Aldo_ket_red|Aldo/keto reductase family	-	P42884|AAD14_YEAST|Putative aryl-alcohol dehydrogenase AAD14 OS=Saccharomyces cerevisiae OX=559292 GN=AAD14 PE=1 SV=1	-	GO:0016491|oxidoreductase activity|molecular_function;GO:0016616|oxidoreductase activity, acting on the CH-OH group of donors, NAD or NADP as acceptor|molecular_function
Cluster-1306.0	1.71488	5.14393e-19	1.17425	6.55855e-08	1.52046	6.85539e-12	1.02067	2.39659e-05	-	-	-	-	-	-
Cluster-131.0	4.0491	0.00998366	3.72134	0.0278372	4.47184	0.00546152	4.77014	0.0032835	-	-	-	-	-	-
Cluster-1311.0	-1.51108	0.00031302	0.333156	0.410307	-5.54139	5.17957e-15	-0.382094	0.381909	NAD(P)-binding protein, partial [Aureobasidium melanogenum]	-	-	-	-	-
Cluster-1313.0	1.53112	0.00199595	1.71287	0.000735711	0.40575	0.482497	1.80139	0.000364445	hypothetical protein TgHK011_000119 [Trichoderma gracile]	PF00962.23|1.1e-40|A_deaminase|Adenosine/AMP deaminase	-	Q9P6J8|YHD2_SCHPO|Uncharacterized deaminase C1683.02 OS=Schizosaccharomyces pombe OX=284812 PE=3 SV=1	K08192|DAL; MFS transporter, ACS family, allantoate permease|ko02000|Transporters [BR:ko02000]	GO:0046872|metal ion binding|molecular_function;GO:0000034|adenine deaminase activity|molecular_function;GO:0008270|zinc ion binding|molecular_function;GO:0043103|hypoxanthine salvage|biological_process;GO:0006146|adenine catabolic process|biological_process;GO:0016787|hydrolase activity|molecular_function;GO:0005737|cytoplasm|cellular_component;GO:0005634|nucleus|cellular_component
Cluster-1314.0	1.46515	0.0129663	1.42404	0.0235413	0.68543	0.389429	1.25586	0.108159	-	-	-	-	-	-
Cluster-1316.0	-1.51319	1.51462e-13	-1.27069	2.35158e-11	-1.366	1.68117e-11	-0.885428	9.42705e-06	uncharacterized protein TRIREDRAFT_107475 [Trichoderma reesei QM6a]	PF00172.19|6.1e-08|Zn_clus|Fungal Zn(2)-Cys(6) binuclear cluster domain	29875.EHK21452|S|GAL4	B8NJG5|LEPB_ASPFN|Probable transcription factor lepB OS=/ JCM 12722 / SRRC 167) OX=332952 GN=lepB {ECO:0000303	K17774|MDM10; mitochondrial distribution and morphology protein 10|ko02000|Transporters [BR:ko02000]	GO:0005634|nucleus|cellular_component
Cluster-1317.0	2.95689	7.17852e-25	2.75676	4.87193e-28	2.07263	3.68444e-09	2.23818	6.94701e-30	NAD(P)-binding protein [Trichoderma longibrachiatum ATCC 18648]	PF01183.21|2.3e-41|Glyco_hydro_25|Glycosyl hydrolases family 25	-	G9MQD3|SSCP_HYPVG|Effector TSP1 OS=(Trichoderma virens) OX=413071 GN=TSP1 {ECO:0000303	K07273|acm; lysozyme|ko99992|Structural proteins	GO:0005576|extracellular region|cellular_component;GO:0140404|effector-mediated modulation of host innate immune response by symbiont|biological_process;GO:0005515|protein binding|molecular_function
Cluster-132.1	2.49715	0.0221192	1.99961	0.110166	2.50475	0.0338209	2.09468	0.100229	-	-	-	-	-	-
Cluster-1321.0	-1.76035	2.08258e-10	-1.81101	7.15638e-11	-0.749387	0.00585569	-1.72012	2.09559e-10	glutamate synthase [Trichoderma longibrachiatum ATCC 18648]	PF00310.22|3.9e-169|GATase_2|Glutamine amidotransferases class-II	-	Q9C102|GLT1_SCHPO|Glutamate synthase [NADH] OS=Schizosaccharomyces pombe OX=284812 GN=glt1 PE=1 SV=1	K00266|gltD; glutamate synthase (NADPH) small chain|ko00250|Alanine, aspartate and glutamate metabolism	GO:0006537|glutamate biosynthetic process|biological_process;GO:0006541|glutamine metabolic process|biological_process;GO:0046872|metal ion binding|molecular_function;GO:0051536|iron-sulfur cluster binding|molecular_function;GO:0051538|3 iron, 4 sulfur cluster binding|molecular_function;GO:0016040|glutamate synthase (NADH) activity|molecular_function;GO:0097054|L-glutamate biosynthetic process|bi…
Cluster-1322.2	-1.86203	7.69656e-17	-2.12339	4.73751e-36	-1.16942	1.86309e-10	-1.44618	2.81586e-08	glycoside hydrolase family 47 protein [Trichoderma longibrachiatum ATCC 18648]	PF00156.28|2.2e-16|Pribosyltran|Phosphoribosyl transferase domain	-	Q6CA53|APT_YARLI|Adenine phosphoribosyltransferase OS=Yarrowia lipolytica OX=284591 GN=APT1 PE=3 SV=1	K00759|APRT, apt; adenine phosphoribosyltransferase|ko04147|Exosome [BR:ko04147]	GO:0005634|nucleus|cellular_component;GO:0006166|purine ribonucleoside salvage|biological_process;GO:0046872|metal ion binding|molecular_function;GO:0003999|adenine phosphoribosyltransferase activity|molecular_function;GO:0044209|AMP salvage|biological_process;GO:0016740|transferase activity|molecular_function;GO:0016757|glycosyltransferase activity|molecular_function;GO:0005737|cytoplasm|cellula…
Cluster-1323.0	-1.40316	3.51417e-05	-1.55578	4.63142e-06	-1.7193	1.159e-06	-1.61255	6.86476e-06	-	-	-	-	-	-
Cluster-1324.0	-2.78578	8.5738e-14	-3.09657	4.19483e-19	-3.07591	4.15005e-17	-3.23868	8.31878e-20	TAP42-like protein [Trichoderma longibrachiatum ATCC 18648]	PF04177.13|1.4e-101|TAP42|TAP42-like family	-	Q9Y7T1|YCJ5_SCHPO|Uncharacterized protein C63.05 OS=Schizosaccharomyces pombe OX=284812 PE=3 SV=1	K17606|IGBP1, TAP42; immunoglobulin-binding protein 1|ko04131|Membrane trafficking [BR:ko04131]	-
Cluster-1325.0	-4.53398	4.70229e-27	-3.78254	1.19266e-24	-3.94185	2.49192e-14	-3.57751	8.5488e-12	hypothetical protein M440DRAFT_1207838 [Trichoderma longibrachiatum ATCC 18648]	PF00096.27|1.7e-08|zf-C2H2|Zinc finger, C2H2 type	-	O14258|ACE2_SCHPO|Metallothionein expression activator OS=Schizosaccharomyces pombe OX=284812 GN=ace2 PE=3 SV=1	K09202|SWI5; regulatory protein SWI5|ko03000|Transcription factors [BR:ko03000]	GO:0003677|DNA binding|molecular_function;GO:0005634|nucleus|cellular_component;GO:0046872|metal ion binding|molecular_function
Cluster-1325.1	3.43471	9.52129e-06	3.60117	3.47175e-06	2.10853	0.00708322	3.48839	3.78733e-06	hypothetical protein M440DRAFT_1207838 [Trichoderma longibrachiatum ATCC 18648]	PF00096.27|1.5e-08|zf-C2H2|Zinc finger, C2H2 type	-	O14258|ACE2_SCHPO|Metallothionein expression activator OS=Schizosaccharomyces pombe OX=284812 GN=ace2 PE=3 SV=1	K09202|SWI5; regulatory protein SWI5|ko03000|Transcription factors [BR:ko03000]	GO:0003677|DNA binding|molecular_function;GO:0005634|nucleus|cellular_component;GO:0046872|metal ion binding|molecular_function
Cluster-1327.0	-4.36688	1.27934e-12	-3.88265	1.88338e-12	-2.75969	1.37741e-05	-3.2415	2.2041e-07	WD40 repeat-like protein [Trichoderma longibrachiatum ATCC 18648]	PF00400.33|1.6e-14|WD40|WD domain, G-beta repeat	-	Q00808|HETE1_PODAS|Vegetative incompatibility protein HET-E-1 OS=Podospora anserina OX=2587412 GN=HET-E1 PE=4 SV=1	-	GO:0000166|nucleotide binding|molecular_function;GO:0005525|GTP binding|molecular_function
Cluster-1328.0	1.27242	0.00300898	1.71078	8.29848e-05	1.71225	0.000102749	1.51003	0.000244553	hypothetical protein M440DRAFT_1441024 [Trichoderma longibrachiatum ATCC 18648]	PF00199.20|2.8e-13|Catalase|Catalase	29875.EHK27087|P|Catalase	O13289|CATA_CANAL|Peroxisomal catalase OS=Candida albicans OX=237561 GN=CAT1 PE=2 SV=5	K24940|CWF19L2; CWF19-like protein 2|ko03041|Spliceosome [BR:ko03041]	GO:0004601|peroxidase activity|molecular_function;GO:0046872|metal ion binding|molecular_function;GO:0004096|catalase activity|molecular_function;GO:0016491|oxidoreductase activity|molecular_function;GO:0042744|hydrogen peroxide catabolic process|biological_process;GO:0005777|peroxisome|cellular_component
Cluster-1328.1	4.09591	1.23532e-16	4.02287	4.77901e-16	2.21636	1.05964e-05	3.70909	1.68068e-14	hypothetical protein M440DRAFT_1441024 [Trichoderma longibrachiatum ATCC 18648]	PF00199.20|2.5e-86|Catalase|Catalase	29875.EHK27087|P|Catalase	Q96VB8|CATA_CANBO|Peroxisomal catalase OS=Candida boidinii OX=5477 GN=CTA1 PE=3 SV=1	K03781|katE, CAT, catB, srpA; catalase|ko05022|Pathways of neurodegeneration - multiple diseases	GO:0004601|peroxidase activity|molecular_function;GO:0046872|metal ion binding|molecular_function;GO:0004096|catalase activity|molecular_function;GO:0016491|oxidoreductase activity|molecular_function;GO:0042744|hydrogen peroxide catabolic process|biological_process;GO:0005777|peroxisome|cellular_component
Cluster-1328.3	6.76608	5.25078e-24	6.6854	2.1659e-23	3.2005	3.81835e-06	5.99287	2.63427e-20	catalase-domain-containing protein [Trichoderma longibrachiatum ATCC 18648]	PF12090.9|0.05|Spt20|Spt20 family	29875.EHK27087|P|Catalase	O13289|CATA_CANAL|Peroxisomal catalase OS=Candida albicans OX=237561 GN=CAT1 PE=2 SV=5	K03781|katE, CAT, catB, srpA; catalase|ko05022|Pathways of neurodegeneration - multiple diseases	GO:0004601|peroxidase activity|molecular_function;GO:0046872|metal ion binding|molecular_function;GO:0004096|catalase activity|molecular_function;GO:0016491|oxidoreductase activity|molecular_function;GO:0042744|hydrogen peroxide catabolic process|biological_process;GO:0005777|peroxisome|cellular_component
Cluster-1328.4	-4.97557	4.8622e-48	-4.36698	4.06189e-22	-0.829231	0.0143577	-3.58862	3.13821e-31	hypothetical protein M440DRAFT_1441024 [Trichoderma longibrachiatum ATCC 18648]	PF12090.9|0.016|Spt20|Spt20 family	-	Q09909|CWF19_SCHPO|Pre-mRNA-splicing factor cwf19 OS=Schizosaccharomyces pombe OX=284812 GN=cwf19 PE=1 SV=1	K24940|CWF19L2; CWF19-like protein 2|ko03041|Spliceosome [BR:ko03041]	GO:0006397|mRNA processing|biological_process;GO:0005681|spliceosomal complex|cellular_component;GO:0008380|RNA splicing|biological_process;GO:0005634|nucleus|cellular_component
Cluster-1329.1	-3.91019	2.33881e-06	-3.0562	0.000111887	-4.30212	0.0186066	-3.44118	3.08482e-06	hypothetical protein TgHK011_006191 [Trichoderma gracile]	PF17786.2|7.3e-20|Mannosidase_ig|Mannosidase Ig/CBM-like domain	29875.EHK16630|S|CCCH zinc finger DNA binding protein	A2QYN2|MANBB_ASPNC|Beta-mannosidase B OS=Aspergillus niger OX=425011 GN=mndB PE=3 SV=1	K13100|CWC22; pre-mRNA-splicing factor CWC22|ko03041|Spliceosome [BR:ko03041]	GO:0005975|carbohydrate metabolic process|biological_process;GO:0000272|polysaccharide catabolic process|biological_process;GO:0004567|beta-mannosidase activity|molecular_function;GO:0004553|hydrolase activity, hydrolyzing O-glycosyl compounds|molecular_function;GO:0016787|hydrolase activity|molecular_function;GO:0016798|hydrolase activity, acting on glycosyl bonds|molecular_function;GO:0008152|m…
Cluster-133.0	5.28484	0.000711165	3.58614	0.12062	6.21682	7.61409e-05	2.47145	0.536535	-	-	-	-	-	-
Cluster-1330.0	-4.02465	1.53376e-12	-4.60605	1.16156e-11	-5.39611	3.38355e-12	-5.02676	5.36393e-12	hypothetical protein M440DRAFT_1470090 [Trichoderma longibrachiatum ATCC 18648]	PF00270.30|5.7e-05|DEAD|DEAD/DEAH box helicase	-	Q7S8J7|DCL1_NEUCR|Dicer-like protein 1 OS=Neurospora crassa (strain ATCC 24698 / 74-OR23-1A / CBS 708 OX=367110 GN=dcl-1 PE=2 SV=1	-	GO:0050688|regulation of defense response to virus|biological_process;GO:0005524|ATP binding|molecular_function;GO:0051607|defense response to virus|biological_process;GO:0004386|helicase activity|molecular_function;GO:0046872|metal ion binding|molecular_function;GO:0016070|RNA metabolic process|biological_process;GO:0031047|RNA-mediated gene silencing|biological_process;GO:0000166|nucleotide bin…
Cluster-1331.0	-1.26903	7.9014e-09	-1.14624	6.01844e-08	-0.944418	2.78749e-05	-1.08288	1.26188e-06	hypothetical protein TrVGV298_007143 [Trichoderma virens]	PF01387.18|0.03|Synuclein|Synuclein	-	U9W802|WSC_NEUCR|Woronin sorting complex protein OS=Neurospora crassa (strain ATCC 24698 / 74-OR23-1A / CBS 708 OX=367110 GN=wsc {ECO:0000303	K12188|SNF8, EAP30; ESCRT-II complex subunit VPS22|ko04147|Exosome [BR:ko04147]	GO:0016020|membrane|cellular_component;
Cluster-1332.2	4.15186	5.81061e-10	4.6432	1.18327e-09	2.33554	0.0371505	5.09097	1.20327e-12	hypothetical protein M440DRAFT_1234798 [Trichoderma longibrachiatum ATCC 18648]	PF12796.8|0.00065|Ank_2|Ankyrin repeats (3 copies)	29850.GGTG_12582T0|S|NA	-	-	-
Cluster-1332.3	4.00796	1.05498e-19	3.87793	8.92233e-21	2.53287	1.38618e-09	4.01229	2.01123e-24	MFS general substrate transporter [Trichoderma longibrachiatum ATCC 18648]	PF03695.14|0.019|UPF0149|Uncharacterised protein family (UPF0149)	29875.EHK19012|G|major facilitator Superfamily	Q2U5H8|KOJT_ASPOR|MFS-type transporter kojT OS=Aspergillus oryzae OX=510516 GN=kojT {ECO:0000303	-	GO:0016020|membrane|cellular_component;
Cluster-1333.0	5.89777	1.27495e-97	4.84876	1.99949e-51	8.36721	2.17637e-214	4.42758	4.52593e-44	phosphate transporter [Trichoderma longibrachiatum ATCC 18648]	PF07690.17|4.6e-27|MFS_1|Major Facilitator Superfamily	29875.EHK19432|G|major facilitator Superfamily	O94343|YHMA_SCHPO|Uncharacterized MFS-type transporter C1271.10c OS=Schizosaccharomyces pombe OX=284812 PE=1 SV=1	K14640|SLC20A, PIT; solute carrier family 20 (sodium-dependent phosphate transporter)|ko02000|Transporters [BR:ko02000]	GO:0005938|cell cortex|cellular_component;GO:0034220|monoatomic ion transmembrane transport|biological_process;GO:0016020|membrane|cellular_component;;GO:0005737|cytoplasm|cellular_component
Cluster-1333.2	7.3162	3.3108e-32	4.50866	5.69144e-05	8.83776	5.1187e-47	0.936549	0.527891	MFS general substrate transporter [Trichoderma longibrachiatum ATCC 18648]	PF02763.15|0.13|Diphtheria_C|Diphtheria toxin, C domain	-	O94343|YHMA_SCHPO|Uncharacterized MFS-type transporter C1271.10c OS=Schizosaccharomyces pombe OX=284812 PE=1 SV=1	-	GO:0005938|cell cortex|cellular_component;GO:0034220|monoatomic ion transmembrane transport|biological_process;GO:0016020|membrane|cellular_component;;GO:0005737|cytoplasm|cellular_component
Cluster-1335.0	-1.09923	2.03988e-11	-1.20966	1.76836e-13	-0.669224	4.42921e-05	-1.13384	1.49555e-06	hypothetical protein TgHK011_003147 [Trichoderma gracile]	PF11700.9|4.7e-128|ATG22|Vacuole effluxer Atg22 like	29875.EHK19031|O|Glycosyl Transferase	Q4HVS2|GNT1_GIBZE|Glucose N-acetyltransferase 1 OS=/ PH-1) OX=229533 GN=GNT1 PE=3 SV=2	K06902|UMF1; MFS transporter, UMF1 family|ko02000|Transporters [BR:ko02000]	GO:0005794|Golgi apparatus|cellular_component;GO:0005774|vacuolar membrane|cellular_component;GO:0000139|Golgi membrane|cellular_component;GO:0016740|transferase activity|molecular_function;GO:0005773|vacuole|cellular_component;GO:0016020|membrane|cellular_component
Cluster-1338.0	-2.22581	1.80712e-07	-2.48326	4.554e-10	-0.749356	0.0675052	-1.87851	1.1441e-05	hypothetical protein TgHK011_010168 [Trichoderma gracile]	PF04230.14|9.5e-09|PS_pyruv_trans|Polysaccharide pyruvyl transferase	-	Q9UT27|PVG1_SCHPO|Pyruvyl transferase 1 OS=Schizosaccharomyces pombe OX=284812 GN=pvg1 PE=1 SV=1	-	GO:0016740|transferase activity|molecular_function;GO:0071555|cell wall organization|biological_process
Cluster-134.0	3.86973	0.0138287	2.83215	0.157829	3.11619	0.122955	2.92367	0.276232	-	-	-	-	-	-
Cluster-1341.0	-1.62953	4.64692e-08	-2.38824	3.62402e-13	-0.421714	0.159187	-2.29002	2.96343e-16	hypothetical protein TgHK011_008922 [Trichoderma gracile]	PF13312.7|0.0076|DUF4081|Domain of unknown function (DUF4081)	-	Q9Y8G1|ATRD_EMEND|ABC multidrug transporter atrD OS=Emericella nidulans OX=162425 GN=atrD {ECO:0000303	K05658|ABCB1, CD243; ATP-binding cassette, subfamily B (MDR/TAP), member 1|ko04090|CD molecules [BR:ko04090]	GO:0005524|ATP binding|molecular_function;;GO:0110165|cellular anatomical entity|cellular_component;GO:0000166|nucleotide binding|molecular_function;GO:0016020|membrane|cellular_component;GO:0005886|plasma membrane|cellular_component
Cluster-1343.0	-6.40226	0.00263623	-6.14443	0.00550358	-6.00625	0.00721208	-5.96954	0.0108393	hypothetical protein BGX30_002642 [Mortierella sp. GBA39]	PF13365.7|6.3e-30|Trypsin_2|Trypsin-like peptidase domain	-	-	-	-
Cluster-1345.0	-1.85035	5.47836e-28	-1.91159	1.62428e-24	-1.8626	5.68135e-25	-1.87151	6.43221e-30	hypothetical protein TgHK011_005569 [Trichoderma gracile]	PF00226.32|5.3e-19|DnaJ|DnaJ domain	29875.EHK26318|O|ATP binding to DnaK triggers the release of the substrate protein, thus completing the reaction cycle. Several rounds of ATP-dependent interactions between DnaJ, DnaK and GrpE are required for fully efficient folding. Also involved, together with DnaK and GrpE, in the DNA replication of plasmids through activation of initiation proteins (By similarity)	C8V213|MDJ1_EMENI|DnaJ homolog 1, mitochondrial OS=Emericella nidulans (strain FGSC A4 / ATCC 38163 / CBS 112 OX=227321 PE=3 SV=1	-	GO:0005739|mitochondrion|cellular_component;GO:0046872|metal ion binding|molecular_function
Cluster-1346.0	2.20992	1.95692e-09	1.70447	1.30005e-05	2.12233	1.12581e-07	1.95112	1.28656e-06	hypothetical protein TgHK011_005735 [Trichoderma gracile]	PF00596.22|1.4e-06|Aldolase_II|Class II Aldolase and Adducin N-terminal domain	-	B8M9J5|TROPJ_TALSN|Decarboxylase tropJ OS=Talaromyces stipitatus (strain ATCC 10500 / CBS 375 OX=441959 GN=tropJ {ECO:0000303	-	GO:0016491|oxidoreductase activity|molecular_function;GO:0046872|metal ion binding|molecular_function
Cluster-1347.0	-4.62563	0.000411907	-4.36461	0.00184023	-5.11966	0.000805818	-5.08031	0.0013194	P-loop containing nucleoside triphosphate hydrolase protein [Trichoderma longibrachiatum ATCC 18648]	PF16266.6|0.088|DUF4919|Domain of unknown function (DUF4919)	-	-	-	-
Cluster-1348.0	1.86569	2.73995e-08	1.06053	0.00139781	3.4756	1.59199e-30	0.865389	0.0161491	unnamed protein product [Clonostachys byssicola]	PF01757.23|0.0037|Acyl_transf_3|Acyltransferase family	-	Q08280|BSC6_YEAST|Bypass of stop codon protein 6 OS=Saccharomyces cerevisiae OX=559292 GN=BSC6 PE=1 SV=1	K00290|LYS1; saccharopine dehydrogenase (NAD+, L-lysine forming)|ko00310|Lysine degradation	GO:0016020|membrane|cellular_component;;GO:0005794|Golgi apparatus|cellular_component
Cluster-1348.2	-1.73563	1.4187e-10	-2.20608	2.68378e-17	-0.235795	0.362511	-2.60193	3.37803e-19	uncharacterized protein TRIREDRAFT_54632 [Trichoderma reesei QM6a]	PF01757.23|0.0037|Acyl_transf_3|Acyltransferase family	-	P79081|ATS1_SCHPO|N-acetyltransferase ats1 OS=Schizosaccharomyces pombe OX=284812 GN=ats1 PE=2 SV=1	K00290|LYS1; saccharopine dehydrogenase (NAD+, L-lysine forming)|ko00310|Lysine degradation	GO:0016740|transferase activity|molecular_function;GO:0016746|acyltransferase activity|molecular_function
Cluster-1351.0	1.76462	2.70942e-06	2.16062	2.98586e-12	0.257312	0.565086	1.74234	1.07834e-08	-	-	-	-	-	-
Cluster-1352.0	3.4789	2.40151e-07	2.7455	4.18886e-05	2.86163	2.77417e-05	2.43477	0.000191016	PLC-like phosphodiesterase [Trichoderma longibrachiatum ATCC 18648]	-	-	-	-	-
Cluster-1352.1	2.74663	0.000790276	2.23334	0.0105311	2.23967	0.0193095	2.0843	0.0272852	QI74 protein [Trichoderma parareesei]	PF19202.1|5e-05|DUF5874|Family of unknown function (DUF5874)	-	-	-	-
Cluster-1355.0	2.53342	6.92051e-07	0.731333	0.0799801	3.00614	1.24917e-13	1.53013	0.00353969	-	-	-	-	-	-
Cluster-1355.1	2.13892	8.77403e-12	2.859	1.61398e-19	1.03744	0.0022097	2.81147	8.04825e-17	uncharacterized protein TRIREDRAFT_59625 [Trichoderma reesei QM6a]	PF07950.12|1.2e-39|DUF1691|Protein of unknown function (DUF1691)	-	-	-	-
Cluster-1355.2	-1.3926	3.28499e-10	-0.755254	0.000780933	-1.64205	8.04258e-15	-0.445202	0.0312849	uncharacterized protein TRIREDRAFT_59625 [Trichoderma reesei QM6a]	PF07950.12|1.2e-39|DUF1691|Protein of unknown function (DUF1691)	29875.EHK21525|L|Helicase	Q4WCX9|YA280_ASPFU|Uncharacterized protein AFUA_6G02800 OS=Af293) OX=330879 PE=1 SV=1	-	GO:0031225|obsolete anchored component of membrane|cellular_component;GO:0016740|transferase activity|molecular_function;GO:0016020|membrane|cellular_component;GO:0005886|plasma membrane|cellular_component
Cluster-1355.3	1.56971	1.31313e-10	0.768782	0.000358325	2.04955	5.66273e-16	0.802736	0.00193242	hypothetical protein M440DRAFT_1442821 [Trichoderma longibrachiatum ATCC 18648]	PF05887.12|1.3|Trypan_PARP|Procyclic acidic repetitive protein (PARP)	29875.EHK21525|L|Helicase	P32839|BCS1_YEAST|Mitochondrial chaperone BCS1 OS=Saccharomyces cerevisiae OX=559292 GN=BCS1 PE=1 SV=2	K08900|BCS1; mitochondrial chaperone BCS1|ko03029|Mitochondrial biogenesis [BR:ko03029]	GO:0005739|mitochondrion|cellular_component;GO:0005743|mitochondrial inner membrane|cellular_component;GO:0000166|nucleotide binding|molecular_function;GO:0016020|membrane|cellular_component;GO:0005524|ATP binding|molecular_function
Cluster-1356.2	-2.46456	0.038015	-5.00835	0.000235726	-2.66659	0.0213968	-7.27739	7.74544e-06	hypothetical protein M440DRAFT_1428931 [Trichoderma longibrachiatum ATCC 18648]	PF00270.30|7.6e-22|DEAD|DEAD/DEAH box helicase	-	P35187|SGS1_YEAST|ATP-dependent helicase SGS1 OS=Saccharomyces cerevisiae OX=559292 GN=SGS1 {ECO:0000303	K10901|BLM, RECQL3, SGS1; bloom syndrome protein|ko03400|DNA repair and recombination proteins [BR:ko03400]	GO:0004386|helicase activity|molecular_function;GO:0005634|nucleus|cellular_component;GO:0003678|DNA helicase activity|molecular_function;GO:0005730|nucleolus|cellular_component;GO:0090304|nucleic acid metabolic process|biological_process;GO:0032991|protein-containing complex|cellular_component;GO:0071840|cellular component organization or biogenesis|biological_process;GO:0043231|intracellular me…
Cluster-1357.0	-1.82706	5.62671e-14	-1.79929	2.90816e-13	-1.3935	2.36654e-08	-1.67726	2.73642e-11	UMP-CMP kinase [Trichoderma citrinoviride]	PF00406.23|7.3e-46|ADK|Adenylate kinase	-	O59845|KCY_LENED|UMP-CMP kinase OS=Lentinula edodes OX=5353 GN=uck1 PE=1 SV=1	K00939|adk, AK; adenylate kinase|ko04147|Exosome [BR:ko04147]	GO:0005524|ATP binding|molecular_function;GO:0016310|phosphorylation|biological_process;GO:0005737|cytoplasm|cellular_component;GO:0005634|nucleus|cellular_component;GO:0006221|pyrimidine nucleotide biosynthetic process|biological_process;GO:0004127|cytidylate kinase activity|molecular_function;GO:0009041|UMP/dUMP kinase activity|molecular_function;GO:0072528|pyrimidine-containing compound biosyn…
Cluster-1359.0	-1.88693	1.69068e-10	-2.11058	1.4427e-09	-2.04198	2.40668e-11	-2.34478	7.55917e-14	NCA2-domain-containing protein [Trichoderma longibrachiatum ATCC 18648]	PF05995.13|2.5e-33|CDO_I|Cysteine dioxygenase type I	-	Q5RLY7|CDO_AJECG|Cysteine dioxygenase OS=(Darling's disease fungus) OX=447093 GN=CDO1 PE=2 SV=2	K18158|NCA2; nuclear control of ATPase protein 2|ko03029|Mitochondrial biogenesis [BR:ko03029]	GO:0017172|cysteine dioxygenase activity|molecular_function;GO:0016491|oxidoreductase activity|molecular_function;GO:0046872|metal ion binding|molecular_function;GO:0051213|dioxygenase activity|molecular_function
Cluster-1359.1	-1.45289	2.06924e-09	-1.55087	3.22058e-12	-1.31106	6.17688e-09	-1.74803	3.29921e-21	NCA2-domain-containing protein [Trichoderma longibrachiatum ATCC 18648]	PF05995.13|2.5e-33|CDO_I|Cysteine dioxygenase type I	-	Q5RLY7|CDO_AJECG|Cysteine dioxygenase OS=(Darling's disease fungus) OX=447093 GN=CDO1 PE=2 SV=2	K18158|NCA2; nuclear control of ATPase protein 2|ko03029|Mitochondrial biogenesis [BR:ko03029]	GO:0017172|cysteine dioxygenase activity|molecular_function;GO:0016491|oxidoreductase activity|molecular_function;GO:0046872|metal ion binding|molecular_function;GO:0051213|dioxygenase activity|molecular_function
Cluster-136.0	5.18335	0.00149867	4.78573	0.00915199	1.89098	0.639706	4.9002	0.0194776	-	-	-	-	-	-
Cluster-1360.1	-2.68457	5.72419e-67	-1.76013	7.93857e-24	-2.45103	1.53527e-45	-0.870521	4.10965e-07	S-adenosyl-L-methionine-dependent methyltransferase [Trichoderma longibrachiatum ATCC 18648]	PF01189.18|1.6e-16|Methyltr_RsmB-F|16S rRNA methyltransferase RsmB/F	29875.EHK24610|J|nOP2 Sun	P53972|RCM1_YEAST|25S rRNA (cytosine(2278)-C(5))-methyltransferase OS=Saccharomyces cerevisiae OX=559292 GN=RCM1 {ECO:0000303	K15264|NSUN5, WBSCR20, RCM1; 25S rRNA (cytosine2278-C5)-methyltransferase|ko03009|Ribosome biogenesis [BR:ko03009]	GO:0016740|transferase activity|molecular_function;GO:0008168|methyltransferase activity|molecular_function;GO:0005634|nucleus|cellular_component;GO:0032259|methylation|biological_process;GO:0006364|rRNA processing|biological_process;GO:0005730|nucleolus|cellular_component;GO:0008757|S-adenosylmethionine-dependent methyltransferase activity|molecular_function;GO:0008173|RNA methyltransferase acti…
Cluster-1361.0	1.38781	0.000675793	1.52959	0.000137609	1.50194	0.000280101	0.740269	0.0706068	Ureohydrolase [Trichoderma longibrachiatum ATCC 18648]	PF00491.22|8.4e-71|Arginase|Arginase family	-	P33280|ARGI_NEUCR|Arginase OS=Neurospora crassa (strain ATCC 24698 / 74-OR23-1A / CBS 708 OX=367110 GN=aga-1 PE=1 SV=3	K00380|cysJ; sulfite reductase (NADPH) flavoprotein alpha-component|ko00920|Sulfur metabolism	GO:0046872|metal ion binding|molecular_function;GO:0004053|arginase activity|molecular_function;GO:0000050|urea cycle|biological_process;GO:0016787|hydrolase activity|molecular_function;GO:0005737|cytoplasm|cellular_component;GO:0006525|arginine metabolic process|biological_process
Cluster-1362.0	1.41764	3.66731e-15	1.51311	1.76482e-17	2.34475	3.34658e-38	1.42471	1.22499e-14	kinase-like protein [Trichoderma longibrachiatum ATCC 18648]	PF00069.26|1.5e-39|Pkinase|Protein kinase domain	-	P28708|PRR1_YEAST|Serine/threonine-protein kinase PRR1 OS=Saccharomyces cerevisiae OX=559292 GN=PRR1 PE=1 SV=1	-	GO:0005524|ATP binding|molecular_function;GO:0016310|phosphorylation|biological_process;GO:0019236|response to pheromone|biological_process;GO:0005737|cytoplasm|cellular_component;GO:0004674|protein serine/threonine kinase activity|molecular_function;GO:0000166|nucleotide binding|molecular_function;GO:0016740|transferase activity|molecular_function;GO:0016301|kinase activity|molecular_function
Cluster-1363.0	-2.08658	2.36136e-05	-2.16047	1.83492e-05	-3.37908	4.65099e-09	-2.19693	4.31493e-05	-	-	-	-	-	-
Cluster-1365.0	1.84863	3.0368e-31	1.49976	5.97695e-16	2.15227	4.53114e-41	1.47052	1.11346e-13	hypothetical protein TgHK011_008527 [Trichoderma gracile]	PF08518.12|2.4e-24|GIT_SHD|Spa2 homology domain (SHD) of GIT	-	P23201|SPA2_YEAST|Protein SPA2 OS=Saccharomyces cerevisiae OX=559292 GN=SPA2 PE=1 SV=1	-	GO:0110165|cellular anatomical entity|cellular_component;GO:0023051|regulation of signaling|biological_process;GO:0008360|regulation of cell shape|biological_process;GO:0051286|cell tip|cellular_component;GO:0010646|regulation of cell communication|biological_process
Cluster-1366.0	-1.50936	0.000819238	-1.36311	0.000517743	-2.26784	1.38429e-11	-1.27202	0.000240118	plasma-membrane proton-e [Trichoderma longibrachiatum ATCC 18648]	PF00690.27|3.2e-08|Cation_ATPase_N|Cation transporter/ATPase, N-terminus	29875.EHK20540|P|P-type atpase	P07038|PMA1_NEUCR|Plasma membrane ATPase OS=Neurospora crassa (strain ATCC 24698 / 74-OR23-1A / CBS 708 OX=367110 GN=pma-1 PE=1 SV=1	K01535|PMA1, PMA2; H+-transporting ATPase|ko00190|Oxidative phosphorylation	GO:0005524|ATP binding|molecular_function;;GO:0046872|metal ion binding|molecular_function;GO:0006811|monoatomic ion transport|biological_process;GO:0008553|P-type proton-exporting transporter activity|molecular_function;GO:0000166|nucleotide binding|molecular_function;GO:0016020|membrane|cellular_component;GO:0005886|plasma membrane|cellular_component
Cluster-1367.0	-1.89353	2.70196e-05	-1.72812	6.14317e-05	-2.51384	1.59314e-08	-1.43296	0.000859163	-	-	-	-	-	-
Cluster-1369.0	1.27202	9.19775e-07	2.09852	1.17024e-15	1.19185	3.95984e-05	2.41833	1.02841e-22	isocitrate lyase [Trichoderma longibrachiatum ATCC 18648]	PF00463.22|1.7e-196|ICL|Isocitrate lyase family	-	P0CT06|ACEA_MAGO7|Isocitrate lyase OS=fungus) OX=242507 GN=ICL1 {ECO:0000303	K01637|E4.1.3.1, aceA; isocitrate lyase|ko00630|Glyoxylate and dicarboxylate metabolism	GO:0006097|glyoxylate cycle|biological_process;GO:0006099|tricarboxylic acid cycle|biological_process;GO:0046872|metal ion binding|molecular_function;GO:0004451|isocitrate lyase activity|molecular_function;GO:0046421|methylisocitrate lyase activity|molecular_function;GO:0005777|peroxisome|cellular_component;GO:0016829|lyase activity|molecular_function;GO:0009514|glyoxysome|cellular_component
Cluster-1369.1	1.20433	6.05207e-13	1.70763	2.41638e-24	0.906204	5.26022e-05	1.96304	1.01888e-31	isocitrate lyase [Trichoderma longibrachiatum ATCC 18648]	PF00463.22|3e-298|ICL|Isocitrate lyase family	-	Q4HYR2|ACEA_GIBZE|Isocitrate lyase OS=/ PH-1) OX=229533 GN=ICL1 {ECO:0000250	K01194|TREH, treA, treF; alpha,alpha-trehalase|ko00537|Glycosylphosphatidylinositol (GPI)-anchored proteins [BR:ko00537]	GO:0006097|glyoxylate cycle|biological_process;GO:0006099|tricarboxylic acid cycle|biological_process;GO:0046872|metal ion binding|molecular_function;GO:0004451|isocitrate lyase activity|molecular_function;GO:0046421|methylisocitrate lyase activity|molecular_function;GO:0005777|peroxisome|cellular_component;GO:0016829|lyase activity|molecular_function;GO:0009514|glyoxysome|cellular_component
Cluster-1372.0	-1.64114	3.99604e-44	-1.56843	5.19243e-37	-0.564925	6.44886e-06	-1.60302	4.15972e-25	hypothetical protein TgHK011_005706 [Trichoderma gracile]	PF00885.20|4.2e-55|DMRL_synthase|6,7-dimethyl-8-ribityllumazine synthase	29875.EHK26465|L|This protein is involved in the repair of mismatches in DNA. It is required for dam-dependent methyl-directed DNA mismatch repair. May act as a molecular matchmaker , a protein that promotes the formation of a stable complex between two or more DNA-binding proteins in an ATP-dependent manner without itself being part of a final effector complex (By similarity)	Q9UVT8|RIB4_MAGO7|6,7-dimethyl-8-ribityllumazine synthase OS=fungus) OX=242507 PE=1 SV=1	K00794|ribH, RIB4; 6,7-dimethyl-8-ribityllumazine synthase|ko00740|Riboflavin metabolism	GO:0016740|transferase activity|molecular_function;GO:0009231|riboflavin biosynthetic process|biological_process;GO:0000906|6,7-dimethyl-8-ribityllumazine synthase activity|molecular_function
Cluster-1373.0	-2.79012	2.53973e-28	-2.5486	1.18039e-17	-3.38485	6.85863e-37	-1.47775	4.6947e-08	sure-like protein [Trichoderma longibrachiatum ATCC 18648]	PF01975.18|7.7e-51|SurE|Survival protein SurE	29875.EHK18206|S|Tubulin tyrosine ligase-like family, member	P38254|TTL_YEAST|Probable tubulin--tyrosine ligase PBY1 OS=Saccharomyces cerevisiae OX=559292 GN=PBY1 PE=1 SV=2	K06047|TTL; tubulin---tyrosine ligase|ko04812|Cytoskeleton proteins [BR:ko04812]	GO:0000932|P-body|cellular_component;GO:0016874|ligase activity|molecular_function;GO:0005737|cytoplasm|cellular_component;GO:0004835|tubulin-tyrosine ligase activity|molecular_function
Cluster-1374.0	-1.93607	3.83422e-20	-2.20561	2.31669e-26	-1.80287	3.90293e-20	-2.2841	6.64698e-25	peroxisomal membrane protein [Trichoderma reesei RUT C-30]	PF10753.10|0.25|Toxin_GhoT_OrtT|Toxin GhoT_OrtT	-	P78980|PEX16_YARLI|Peroxisomal membrane protein PEX16 OS=Yarrowia lipolytica OX=284591 GN=PEX16 PE=3 SV=1	K13335|PEX16; peroxin-16|ko04146|Peroxisome	GO:0016020|membrane|cellular_component;GO:0005777|peroxisome|cellular_component;GO:0005778|peroxisomal membrane|cellular_component
Cluster-1377.0	1.74123	0.00064801	1.20201	0.0213084	0.950133	0.0508434	1.79716	0.000159101	hypothetical protein M440DRAFT_1211504 [Trichoderma longibrachiatum ATCC 18648]	-	-	-	-	-
Cluster-1377.1	-2.81694	1.16354e-16	-2.96242	3.26773e-17	-2.88887	7.85733e-15	-2.72608	3.535e-17	hypothetical protein M440DRAFT_1429975 [Trichoderma longibrachiatum ATCC 18648]	PF08657.11|4.6e-38|DASH_Spc34|DASH complex subunit Spc34	29875.EHK23458|O|RING finger domain protein	O60117|YH73_SCHPO|Uncharacterized RING finger protein C16G5.03 OS=Schizosaccharomyces pombe OX=284812 PE=4 SV=1	K10729|SLD2; DNA replication regulator SLD2|ko03032|DNA replication proteins [BR:ko03032]	GO:0005634|nucleus|cellular_component;GO:0005739|mitochondrion|cellular_component;GO:0046872|metal ion binding|molecular_function
Cluster-1377.3	-1.91645	5.1649e-15	-1.68035	5.72766e-11	-1.56152	9.48291e-11	-1.47837	4.2486e-10	SRP54-domain-containing protein [Trichoderma longibrachiatum ATCC 18648]	PF04086.14|1.6e-17|SRP-alpha_N|Signal recognition particle, alpha subunit, N-terminal	-	P32916|SRPR_YEAST|Signal recognition particle receptor subunit alpha homolog OS=Saccharomyces cerevisiae OX=559292 GN=SRP101 PE=1 SV=2	K13431|SRPR; signal recognition particle receptor subunit alpha|ko02044|Secretion system [BR:ko02044]	GO:0005783|endoplasmic reticulum|cellular_component;GO:0005789|endoplasmic reticulum membrane|cellular_component;GO:0032991|protein-containing complex|cellular_component;GO:0000166|nucleotide binding|molecular_function;GO:0016020|membrane|cellular_component;GO:0005525|GTP binding|molecular_function
Cluster-1378.0	-1.19533	8.38699e-09	-0.417779	0.117719	-0.902304	0.000138989	-0.55267	0.00855908	YL1-domain-containing protein [Trichoderma longibrachiatum ATCC 18648]	PF05764.14|1.8e-33|YL1|YL1 nuclear protein	29875.EHK17706|S|Signal transducer	I1RFN8|ATG15_GIBZE|Putative lipase ATG15 OS=/ PH-1) OX=229533 GN=ATG15 {ECO:0000303	K11664|VPS72, TCFL1, YL1; vacuolar protein sorting-associated protein 72|ko03036|Chromosome and associated proteins [BR:ko03036]	GO:0005768|endosome|cellular_component;GO:0006629|lipid metabolic process|biological_process;GO:0006914|autophagy|biological_process;GO:0004806|triglyceride lipase activity|molecular_function;GO:0032585|multivesicular body membrane|cellular_component;GO:0016787|hydrolase activity|molecular_function;GO:0016020|membrane|cellular_component;GO:0016042|lipid catabolic process|biological_process
Cluster-1383.0	-2.39681	4.60533e-22	-2.71807	3.75221e-28	-0.953665	0.00018916	-2.24942	2.46894e-16	hypothetical protein M440DRAFT_1326571 [Trichoderma longibrachiatum ATCC 18648]	PF13418.7|0.019|Kelch_4|Galactose oxidase, central domain	-	-	-	-
Cluster-1385.0	2.23376	1.26632e-06	1.54593	0.00150223	1.16918	0.0338146	2.03241	0.000338594	carbohydrate-binding module family 42 protein [Trichoderma longibrachiatum ATCC 18648]	PF09206.12|1.1e-153|ArabFuran-catal|Alpha-L-arabinofuranosidase B, catalytic	-	A1CGD1|ABFB_ASPCL|Probable alpha-L-arabinofuranosidase B OS=Aspergillus clavatus (strain ATCC 1007 / CBS 513 OX=344612 GN=abfB PE=3 SV=1	K20844|abf1; non-reducing end alpha-L-arabinofuranosidase|ko00520|Amino sugar and nucleotide sugar metabolism	GO:0045493|xylan catabolic process|biological_process;GO:0016787|hydrolase activity|molecular_function;GO:0016798|hydrolase activity, acting on glycosyl bonds|molecular_function;GO:0008152|metabolic process|biological_process;GO:0005975|carbohydrate metabolic process|biological_process;GO:0000272|polysaccharide catabolic process|biological_process;GO:0031222|arabinan catabolic process|biological_…
Cluster-1388.0	-4.09909	1.17803e-34	-3.05951	1.47881e-14	-3.65268	5.97028e-24	-2.97429	2.07488e-18	hypothetical protein M440DRAFT_1325766 [Trichoderma longibrachiatum ATCC 18648]	PF04298.13|0.29|Zn_peptidase_2|Putative neutral zinc metallopeptidase	-	O60024|ALL4_ASPFU|Allergen Asp f 4 OS=Af293) OX=330879 PE=1 SV=2	-	GO:0005576|extracellular region|cellular_component
Cluster-1390.0	1.43107	3.3941e-06	1.34507	1.45114e-06	3.62689	6.41746e-17	1.14968	1.30214e-05	hypothetical protein M440DRAFT_1327315 [Trichoderma longibrachiatum ATCC 18648]	PF01102.19|0.0023|Glycophorin_A|Glycophorin A	-	-	-	-
Cluster-1392.1	1.87514	6.54146e-09	1.82597	2.04383e-08	0.451073	0.146207	1.41083	2.04638e-06	-	-	-	-	-	-
Cluster-1392.2	-1.43881	2.0971e-08	-1.35363	5.98931e-07	-1.5204	1.65311e-08	-0.998659	0.00074653	N-terminal binuclear Zn cluster-containing protein [Trichoderma longibrachiatum ATCC 18648]	PF00172.19|5.9e-07|Zn_clus|Fungal Zn(2)-Cys(6) binuclear cluster domain	-	P36035|JEN1_YEAST|Carboxylic acid transporter protein homolog OS=Saccharomyces cerevisiae OX=559292 GN=JEN1 PE=1 SV=1	K08178|JEN; MFS transporter, SHS family, lactate transporter|ko02000|Transporters [BR:ko02000]	GO:0016020|membrane|cellular_component;
Cluster-1393.0	-3.71189	2.3295e-27	-2.19964	2.06726e-12	-1.92334	1.25383e-07	-1.39821	3.78952e-05	hypothetical protein M440DRAFT_1262029 [Trichoderma longibrachiatum ATCC 18648]	PF01863.18|0.15|DUF45|Protein of unknown function DUF45	-	-	-	-
Cluster-1396.0	2.79249	3.46268e-16	2.72723	9.59004e-17	0.608538	0.188099	2.71557	5.35009e-15	FAD-binding domain-containing protein [Trichoderma longibrachiatum ATCC 18648]	PF01565.24|6.8e-23|FAD_binding_4|FAD binding domain	-	I1RF55|AURO_GIBZE|FAD-linked oxidoreductase aurO OS=/ PH-1) OX=229533 GN=aurO {ECO:0000303	-	GO:0016491|oxidoreductase activity|molecular_function;GO:0005576|extracellular region|cellular_component;GO:0005615|extracellular space|cellular_component
Cluster-1399.0	1.1218	7.06517e-09	1.56363	3.27396e-16	1.40038	5.15425e-13	1.56575	3.73145e-15	hypothetical protein TgHK011_000565 [Trichoderma gracile]	PF16101.6|3.8|PRIMA1|Proline-rich membrane anchor 1	29875.EHK25063|S|NA	Q01589|SED1_YEAST|Cell wall protein SED1 OS=Saccharomyces cerevisiae OX=559292 GN=SED1 PE=1 SV=1	-	GO:0016020|membrane|cellular_component;GO:0005576|extracellular region|cellular_component;GO:0031225|obsolete anchored component of membrane|cellular_component
Cluster-140.0	3.02588	0.00750993	2.91926	0.0134751	2.86059	0.0202975	2.18108	0.144912	hypothetical protein H0G86_008871 [Trichoderma simmonsii]	-	-	-	-	-
Cluster-1400.0	-1.68971	1.22396e-08	-2.20016	8.99091e-14	-3.91713	2.04917e-37	-1.72885	9.21548e-10	hypothetical protein TgHK011_000873 [Trichoderma gracile]	PF00628.30|5.4e-08|PHD|PHD-finger	29875.EHK24662|S|PHD finger protein	Q09698|YA27_SCHPO|Uncharacterized protein C2F7.07c OS=Schizosaccharomyces pombe OX=284812 PE=4 SV=1	K17974|JSN1, PUF1; protein JSN1|ko03029|Mitochondrial biogenesis [BR:ko03029]	GO:0046872|metal ion binding|molecular_function
Cluster-1401.0	-1.59644	4.52016e-12	-1.67765	2.23208e-13	-1.70819	1.16254e-12	-1.73023	1.44626e-12	hypothetical protein M440DRAFT_1430005 [Trichoderma longibrachiatum ATCC 18648]	PF00226.32|1.2e-07|DnaJ|DnaJ domain	-	P0DO34|ILIE_NEOS2|NADH-dependent flavin oxidoreductase iliE OS=Neonectria sp. OX=1735992 GN=iliE {ECO:0000303	K09703|K09703; uncharacterized protein|ko99997|Function unknown	GO:0016491|oxidoreductase activity|molecular_function;GO:0016020|membrane|cellular_component;
Cluster-1402.0	-2.76813	0.0178942	-5.3256	0.00121331	-1.35198	0.194913	-2.71474	0.0500881	-	-	-	-	-	-
Cluster-1403.0	1.40567	0.0174886	0.60289	0.343498	2.34613	4.01684e-05	0.897266	0.170325	-	-	-	-	-	-
Cluster-1405.0	-1.31031	0.0294704	-1.59792	0.0143716	0.36292	0.508494	-1.36275	0.0700356	hypothetical protein M440DRAFT_1398714 [Trichoderma longibrachiatum ATCC 18648]	PF12330.9|1.6e-36|Haspin_kinase|Haspin like kinase domain	29875.EHK24580|D|germ cell associated 2 (haspin)	O13924|HASP_SCHPO|Serine/threonine-protein kinase haspin homolog hrk1 OS=Schizosaccharomyces pombe OX=284812 GN=hrk1 PE=1 SV=1	K16315|GSG2; serine/threonine-protein kinase haspin|ko03036|Chromosome and associated proteins [BR:ko03036]	GO:0005524|ATP binding|molecular_function;GO:0005694|chromosome|cellular_component;GO:0016310|phosphorylation|biological_process;GO:0005737|cytoplasm|cellular_component;GO:0004674|protein serine/threonine kinase activity|molecular_function;GO:0007049|cell cycle|biological_process;GO:0000166|nucleotide binding|molecular_function;GO:0016740|transferase activity|molecular_function;GO:0016301|kinase …
Cluster-1407.0	-1.22526	2.62093e-08	-0.733516	0.000154125	-1.75525	6.16403e-25	-0.686057	6.13274e-05	hypothetical protein TgHK011_000563 [Trichoderma gracile]	PF09184.12|0.11|PPP4R2|PPP4R2	-	P38093|FLBA_EMENI|Developmental regulator flbA OS=Emericella nidulans (strain FGSC A4 / ATCC 38163 / CBS 112 OX=227321 GN=flbA PE=2 SV=1	K19838|SST2; GTPase-activating protein SST2|ko04011|MAPK signaling pathway - yeast	GO:0009968|negative regulation of signal transduction|biological_process
Cluster-1408.0	-4.70148	1.11338e-10	-3.14666	3.58428e-06	-5.06004	1.0273e-09	-3.66176	2.04302e-07	-	-	-	-	-	-
Cluster-1409.0	2.8283	0.00100825	0.452522	0.701858	2.20769	0.0207379	-0.338644	0.828334	hypothetical protein M440DRAFT_1402596 [Trichoderma longibrachiatum ATCC 18648]	PF12796.8|0.00025|Ank_2|Ankyrin repeats (3 copies)	-	-	-	-
Cluster-1410.0	2.40059	3.42887e-18	2.15372	6.28659e-15	2.92761	3.73473e-27	1.9001	2.5609e-12	transcription elongation factor Spt6 [Trichoderma longibrachiatum ATCC 18648]	PF14633.7|2.8e-87|SH2_2|SH2 domain	-	Q4HYQ4|SPT6_GIBZE|Transcription elongation factor SPT6 OS=/ PH-1) OX=229533 GN=SPT6 PE=3 SV=1	K11292|SUPT6H, SPT6; transcription elongation factor SPT6|ko03036|Chromosome and associated proteins [BR:ko03036]	GO:0005634|nucleus|cellular_component
Cluster-1415.0	-1.91752	0.0235439	-2.08059	0.0133	-2.63022	0.00839525	-2.62295	0.0305268	-	-	-	-	-	-
Cluster-1416.0	-7.9777	1.90078e-21	-6.14466	1.26988e-21	-7.27206	2.28055e-20	-5.72665	2.32458e-23	-	-	-	-	-	-
Cluster-1416.1	1.0892	2.78916e-05	0.922335	0.000651834	2.24772	2.88362e-22	1.50645	1.96651e-10	hypothetical protein M440DRAFT_2450 [Trichoderma longibrachiatum ATCC 18648]	PF06156.14|0.064|YabA|Initiation control protein YabA	-	-	-	-
Cluster-1418.0	-1.51772	7.72924e-09	-1.50794	5.10115e-09	-1.48347	1.70573e-08	-1.28128	7.48439e-07	uncharacterized protein TRIREDRAFT_78961 [Trichoderma reesei QM6a]	PF01115.18|4.9e-61|F_actin_cap_B|F-actin capping protein, beta subunit	-	Q4INI2|CAPZB_GIBZE|F-actin-capping protein subunit beta OS=/ PH-1) OX=229533 GN=CAP2 PE=3 SV=1	K10365|CAPZB; capping protein (actin filament) muscle Z-line, beta|ko04147|Exosome [BR:ko04147]	GO:0005634|nucleus|cellular_component;GO:0005856|cytoskeleton|cellular_component;GO:0003779|actin binding|molecular_function;GO:0051693|actin filament capping|biological_process;GO:0005737|cytoplasm|cellular_component
Cluster-1421.0	-1.04479	4.10878e-05	-0.602826	0.0242536	-1.13297	1.93839e-06	-0.86333	0.0005689	DUF803-domain-containing protein [Trichoderma longibrachiatum ATCC 18648]	PF05653.15|1.9e-30|Mg_trans_NIPA|Magnesium transporter NIPA	29875.EHK17718|S|NIPA-like domain containing	-	K22733|NIPA, SLC57A2S; magnesium transporter|ko02000|Transporters [BR:ko02000]	-
Cluster-1424.0	-2.50617	1.28862e-58	-2.43865	2.80127e-55	-3.01146	1.99775e-59	-2.08463	4.37697e-36	ribosomal protein L24/26 [Trichoderma longibrachiatum ATCC 18648]	PF16906.6|7.3e-36|Ribosomal_L26|Ribosomal proteins L26 eukaryotic, L24P archaeal	-	P78946|RL26_SCHPO|60S ribosomal protein L26 OS=Schizosaccharomyces pombe OX=284812 GN=rpl26 PE=3 SV=1	K02898|RP-L26e, RPL26; large subunit ribosomal protein L26e|ko03011|Ribosome [BR:ko03011]	GO:0005840|ribosome|cellular_component;GO:1990904|ribonucleoprotein complex|cellular_component
Cluster-1427.0	-4.58683	1.4716e-34	-4.25081	1.08355e-28	-5.70216	8.97362e-47	-3.35392	1.45419e-21	multicopper oxidase [Trichoderma longibrachiatum ATCC 18648]	PF07690.17|1.3e-15|MFS_1|Major Facilitator Superfamily	-	Q0CZG9|PYTF_ASPTN|MFS-type transporter pytF OS=Aspergillus terreus OX=341663 GN=pytF {ECO:0000303	K07243|FTR, FTH1, efeU; high-affinity iron transporter|ko02000|Transporters [BR:ko02000]	GO:0016020|membrane|cellular_component;GO:0005886|plasma membrane|cellular_component;
Cluster-1428.0	-2.24331	4.85974e-16	-1.7788	1.89444e-13	-1.6951	6.42034e-16	-1.45499	2.1059e-07	hypothetical protein TgHK011_006197 [Trichoderma gracile]	PF07898.14|0.26|DUF1676|Protein of unknown function (DUF1676)	-	P53858|BNI4_YEAST|Protein BNI4 OS=Saccharomyces cerevisiae OX=559292 GN=BNI4 PE=1 SV=1	-	-
Cluster-143.0	2.52253	0.0492186	3.15835	0.011717	2.73913	0.0501654	3.23596	0.0231008	-	-	-	-	-	-
Cluster-1430.0	2.18758	4.63895e-25	2.47772	3.49263e-32	3.88055	1.15089e-78	2.43031	3.76513e-31	glycosyltransferase family 90 protein [Trichoderma longibrachiatum ATCC 18648]	PF05686.13|1.9e-14|Glyco_transf_90|Glycosyl transferase family 90	-	Q5K8R6|CXT1_CRYNJ|Beta-1,2-xylosyltransferase 1 OS=Cryptococcus neoformans var OX=214684 GN=CXT1 PE=1 SV=1	-	GO:0016740|transferase activity|molecular_function;GO:0016757|glycosyltransferase activity|molecular_function;GO:0016020|membrane|cellular_component;;GO:0035252|UDP-xylosyltransferase activity|molecular_function;GO:0045227|capsule polysaccharide biosynthetic process|biological_process;GO:0006688|glycosphingolipid biosynthetic process|biological_process
Cluster-1433.0	1.51199	0.0130336	1.13817	0.0531307	1.5818	0.00400908	2.08513	6.17792e-05	-	-	-	-	-	-
Cluster-1434.0	1.93432	0.000156895	2.03847	1.81015e-05	1.22018	0.0445784	2.41334	2.12768e-06	-	-	-	-	-	-
Cluster-1436.0	4.21813	1.62912e-27	3.4901	5.04253e-16	4.36317	7.85021e-27	2.90778	1.3024e-09	hypothetical protein TgHK011_004933 [Trichoderma gracile]	PF08919.11|0.078|F_actin_bind|F-actin binding	29875.EHK23045|S|Fungal Zn(2)-Cys(6) binuclear cluster domain	Q5B6C7|BGLH_EMENI|Probable beta-glucosidase H OS=Emericella nidulans (strain FGSC A4 / ATCC 38163 / CBS 112 OX=227321 GN=bglH PE=3 SV=2	K05349|bglX; beta-glucosidase|ko00999|Biosynthesis of various plant secondary metabolites	GO:0005576|extracellular region|cellular_component;GO:0030245|cellulose catabolic process|biological_process;GO:0005975|carbohydrate metabolic process|biological_process;GO:0000272|polysaccharide catabolic process|biological_process;GO:0008422|beta-glucosidase activity|molecular_function;GO:0102483|scopolin beta-glucosidase activity|molecular_function;GO:0016787|hydrolase activity|molecular_funct…
Cluster-1437.0	-2.78591	0.0011295	-1.61636	0.0329369	-3.80756	0.00127025	-1.11204	0.146737	HET-domain-containing protein [Trichoderma longibrachiatum ATCC 18648]	PF06985.12|1.3e-22|HET|Heterokaryon incompatibility protein (HET)	-	-	-	-
Cluster-144.0	4.76525	0.00569941	4.37298	0.0252502	4.69692	0.0284013	5.75198	0.00123913	-	-	-	-	-	-
Cluster-1440.0	-1.1691	1.86814e-09	-1.39516	3.32655e-14	-1.22313	1.41049e-09	-1.48335	1.82139e-11	hypothetical protein M440DRAFT_1406779 [Trichoderma longibrachiatum ATCC 18648]	PF08590.11|0.00044|DUF1771|Domain of unknown function (DUF1771)	-	O74840|YCY3_SCHPO|Smr domain-containing protein C1235.03 OS=Schizosaccharomyces pombe OX=284812 PE=2 SV=2	-	GO:0005634|nucleus|cellular_component;GO:0005730|nucleolus|cellular_component
Cluster-1442.0	7.29924	1.44553e-06	10.479	4.04431e-12	9.45179	5.57112e-10	11.2157	1.60071e-13	oxalate decarboxylase [Trichoderma parareesei]	PF07992.15|3.1e-08|Pyr_redox_2|Pyridine nucleotide-disulphide oxidoreductase	29875.EHK20524|G|Oxalate decarboxylase	A0A1L9WQQ1|ACRE_ASPA1|FAD-binding monooxygenase acrE OS=Aspergillus aculeatus OX=690307 GN=acrE {ECO:0000303	K01569|oxdD; oxalate decarboxylase|ko00630|Glyoxylate and dicarboxylate metabolism	GO:0016491|oxidoreductase activity|molecular_function;GO:0004497|monooxygenase activity|molecular_function
Cluster-1442.1	12.7143	1.43679e-23	16.0986	6.84088e-40	1.95241	0.628407	17.3558	4.94529e-43	oxalate decarboxylase [Trichoderma parareesei]	PF17667.2|0.018|Pkinase_fungal|Fungal protein kinase	29875.EHK20524|G|Oxalate decarboxylase	Q3S2U2|MOKF_MONPI|Acyltransferase mokF OS=Monascus pilosus OX=89488 GN=mokF {ECO:0000303	K01569|oxdD; oxalate decarboxylase|ko00630|Glyoxylate and dicarboxylate metabolism	GO:0016740|transferase activity|molecular_function;GO:0016746|acyltransferase activity|molecular_function;GO:0016787|hydrolase activity|molecular_function
Cluster-1442.2	-2.44283	0.00433306	-2.85116	2.2527e-07	-3.94064	9.8194e-06	-1.79774	0.00349088	oxalate decarboxylase [Trichoderma parareesei]	PF13561.7|9.3e-38|adh_short_C2|Enoyl-(Acyl carrier protein) reductase	29875.EHK20524|G|Oxalate decarboxylase	Q10216|YAY8_SCHPO|Uncharacterized oxidoreductase C4H3.08 OS=Schizosaccharomyces pombe OX=284812 PE=3 SV=1	K01569|oxdD; oxalate decarboxylase|ko00630|Glyoxylate and dicarboxylate metabolism	GO:0016491|oxidoreductase activity|molecular_function
Cluster-1442.3	3.47387	7.51606e-37	6.52942	7.13931e-134	5.67507	5.45544e-87	7.37196	6.5788e-141	oxalate decarboxylase [Trichoderma parareesei]	PF00144.25|1.5e-22|Beta-lactamase|Beta-lactamase	29875.EHK20524|G|Oxalate decarboxylase	Q3S2U2|MOKF_MONPI|Acyltransferase mokF OS=Monascus pilosus OX=89488 GN=mokF {ECO:0000303	K01569|oxdD; oxalate decarboxylase|ko00630|Glyoxylate and dicarboxylate metabolism	GO:0016740|transferase activity|molecular_function;GO:0016746|acyltransferase activity|molecular_function;GO:0016787|hydrolase activity|molecular_function
Cluster-1442.4	5.81303	0.0288993	9.53053	0.000337675	8.34259	0.00174132	10.4241	9.06422e-05	oxalate decarboxylase [Trichoderma parareesei]	PF00144.25|5.3e-44|Beta-lactamase|Beta-lactamase	29875.EHK20524|G|Oxalate decarboxylase	Q9Y7D1|LOVD_ASPTE|Monacolin J acid methylbutanoyltransferase OS=Aspergillus terreus OX=33178 GN=lovD {ECO:0000303	K01569|oxdD; oxalate decarboxylase|ko00630|Glyoxylate and dicarboxylate metabolism	GO:0030639|polyketide biosynthetic process|biological_process;GO:0016740|transferase activity|molecular_function;GO:0016787|hydrolase activity|molecular_function;GO:0016746|acyltransferase activity|molecular_function;GO:0050832|defense response to fungus|biological_process;GO:0017000|antibiotic biosynthetic process|biological_process
Cluster-1447.0	-2.32105	3.48904e-17	-2.02407	1.60277e-14	-1.86691	5.26331e-12	-1.7959	5.79218e-12	hypothetical protein TgHK011_001492 [Trichoderma gracile]	PF00282.20|3.5e-15|Pyridoxal_deC|Pyridoxal-dependent decarboxylase conserved domain	-	Q05567|SGPL_YEAST|Sphingosine-1-phosphate lyase OS=Saccharomyces cerevisiae OX=559292 GN=DPL1 {ECO:0000303	K01634|SGPL1, DPL1; sphinganine-1-phosphate aldolase|ko04071|Sphingolipid signaling pathway	GO:0005783|endoplasmic reticulum|cellular_component;GO:0006629|lipid metabolic process|biological_process;GO:0006665|sphingolipid metabolic process|biological_process;GO:0008117|sphinganine-1-phosphate aldolase activity|molecular_function;GO:0005789|endoplasmic reticulum membrane|cellular_component;GO:0016020|membrane|cellular_component;GO:0016829|lyase activity|molecular_function;
Cluster-145.0	5.69423	4.15462e-07	5.62415	6.91404e-07	5.26155	8.962e-06	5.709	1.37953e-06	cytochrome P450 [Trichoderma longibrachiatum ATCC 18648]	PF00067.23|1.1e-22|p450|Cytochrome P450	-	S0ARX1|FSDH_FUSHE|Cytochrome P450 monooxygenase fsdH OS=Fusarium heterosporum OX=42747 GN=fsdH {ECO:0000303	-	GO:0046872|metal ion binding|molecular_function;GO:0016491|oxidoreductase activity|molecular_function;GO:0016020|membrane|cellular_component;GO:0004497|monooxygenase activity|molecular_function
Cluster-1450.0	3.83476	5.57774e-20	3.46282	8.48552e-18	3.88653	2.4351e-28	3.44247	3.14092e-21	hypothetical protein M440DRAFT_1327247 [Trichoderma longibrachiatum ATCC 18648]	PF12561.9|0.11|TagA|ToxR activated gene A lipoprotein domain	-	-	-	-
Cluster-1451.0	-3.16794	3.61943e-12	-4.59105	2.02686e-18	-4.46488	8.72728e-17	-5.18559	3.68181e-17	hypothetical protein M440DRAFT_1470009 [Trichoderma longibrachiatum ATCC 18648]	PF08831.11|0.025|MHCassoc_trimer|Class II MHC-associated invariant chain trimerisation domain	-	A0A2Z5U1Z1|HIMD_ASPJA|Transcription factor himD OS=Aspergillus japonicus OX=34381 GN=himD {ECO:0000303	-	GO:0003677|DNA binding|molecular_function;GO:0005634|nucleus|cellular_component;GO:0046872|metal ion binding|molecular_function
Cluster-1452.0	-3.02514	7.94184e-14	-2.68665	1.29298e-13	0.239494	0.468063	-1.75194	6.87149e-07	phosphoglycerate mutase-like protein, partial [Trichoderma longibrachiatum ATCC 18648]	PF00328.23|0.012|His_Phos_2|Histidine phosphatase superfamily (branch 2)	29875.EHK16834|S|Conserved hypothetical, protein	-	-	-
Cluster-1454.0	1.11521	0.000247915	0.70687	0.0107848	0.649028	0.00464279	0.731571	0.00513764	hypothetical protein M440DRAFT_1396517, partial [Trichoderma longibrachiatum ATCC 18648]	PF00443.30|2.1e-40|UCH|Ubiquitin carboxyl-terminal hydrolase	29875.EHK16867|S|Ankyrin Repeat	P0CAQ1|UBP16_EMENI|Ubiquitin carboxyl-terminal hydrolase 16 OS=Emericella nidulans (strain FGSC A4 / ATCC 38163 / CBS 112 OX=227321 GN=ubp16 PE=3 SV=1	K11874|UBP16; ubiquitin carboxyl-terminal hydrolase 16|ko04121|Ubiquitin system [BR:ko04121]	GO:0006508|proteolysis|biological_process;GO:0004843|cysteine-type deubiquitinase activity|molecular_function;GO:0008233|peptidase activity|molecular_function;GO:0008234|cysteine-type peptidase activity|molecular_function;GO:0016787|hydrolase activity|molecular_function
Cluster-1455.0	-1.98594	1.65669e-17	-1.02573	0.000244654	-1.32158	0.000354516	-0.558773	0.0376765	hypothetical protein A9Z42_0064820 [Trichoderma parareesei]	-	-	-	-	-
Cluster-1456.0	-1.13795	3.47352e-12	-0.396516	0.0320552	-0.291223	0.024299	-0.236057	0.10458	serine protease-like protein [Trichoderma longibrachiatum ATCC 18648]	PF00082.23|3.1e-40|Peptidase_S8|Subtilase family	-	P58371|SPM1_MAGO7|Subtilisin-like proteinase Spm1 OS=fungus) OX=242507 GN=SPM1 PE=3 SV=1	K01336|E3.4.21.48; cerevisin|ko03110|Chaperones and folding catalysts [BR:ko03110]	GO:0016787|hydrolase activity|molecular_function;GO:0006508|proteolysis|biological_process;GO:0008233|peptidase activity|molecular_function;GO:0008236|serine-type peptidase activity|molecular_function;GO:0005773|vacuole|cellular_component
Cluster-1459.0	-1.19101	7.80597e-06	-1.07506	2.45676e-05	-0.872347	0.00268006	-0.875213	0.0127583	Tricarboxylate/iron carrier [Trichoderma longibrachiatum ATCC 18648]	PF03820.18|5e-87|SFXNs|Sideroflexins	-	O13793|FSF1_SCHPO|Sideroflexin fsf1 OS=Schizosaccharomyces pombe OX=284812 GN=fsf1 {ECO:0000303	-	GO:0006865|amino acid transport|biological_process;GO:0031966|mitochondrial membrane|cellular_component;GO:0016020|membrane|cellular_component;;GO:0005739|mitochondrion|cellular_component
Cluster-146.0	4.13955	0.0373707	3.08147	0.436538	1.01523	0.803514	4.30684	0.0720556	-	-	-	-	-	-
Cluster-1460.0	1.98283	6.21876e-06	1.91076	1.57828e-05	1.71858	8.39779e-05	2.04019	3.16326e-06	cytochrome P450 [Trichoderma longibrachiatum ATCC 18648]	PF00067.23|4.3e-19|p450|Cytochrome P450	-	A0A1W5T1T6|POXD_PENOX|Cytochrome P450 monooxygenase poxD OS=Penicillium oxalicum OX=69781 GN=poxD {ECO:0000303	-	GO:0046872|metal ion binding|molecular_function;GO:0008152|metabolic process|biological_process;GO:0016491|oxidoreductase activity|molecular_function;GO:0016020|membrane|cellular_component;GO:0004497|monooxygenase activity|molecular_function
Cluster-1462.0	2.85187	7.82651e-19	2.39775	1.40806e-12	1.74404	6.47957e-07	2.12241	1.10367e-12	acyl-CoA N-acyltransferase [Trichoderma longibrachiatum ATCC 18648]	PF00583.26|5e-11|Acetyltransf_1|Acetyltransferase (GNAT) family	-	-	-	-
Cluster-1464.0	2.12334	2.80545e-27	2.97454	3.36305e-25	1.73838	0.00010376	1.81169	3.91042e-17	hypothetical protein TgHK011_003836 [Trichoderma gracile]	PF05778.13|2.9|Apo-CIII|Apolipoprotein CIII (Apo-CIII)	-	O14057|GUAD_SCHPO|Probable guanine deaminase OS=Schizosaccharomyces pombe OX=284812 PE=3 SV=1	K01487|guaD, GDA; guanine deaminase|ko00230|Purine metabolism	GO:0006147|guanine catabolic process|biological_process;GO:0016787|hydrolase activity|molecular_function;GO:0046872|metal ion binding|molecular_function;GO:0008892|guanine deaminase activity|molecular_function
Cluster-1465.0	-1.55357	1.11027e-08	-1.91529	4.13139e-16	-1.4115	3.18835e-07	-1.96825	2.57853e-15	carbohydrate kinase [Trichoderma longibrachiatum ATCC 18648]	PF10621.10|0.065|FpoO|F420H2 dehydrogenase subunit FpoO	-	Q10242|GNTK_SCHPO|Probable gluconokinase OS=Schizosaccharomyces pombe OX=284812 PE=3 SV=1	K00851|idnK, gntK; gluconokinase|ko00030|Pentose phosphate pathway	GO:0005524|ATP binding|molecular_function;GO:0016310|phosphorylation|biological_process;GO:0019521|D-gluconate metabolic process|biological_process;GO:0046316|gluconokinase activity|molecular_function;GO:0046177|D-gluconate catabolic process|biological_process;GO:0000166|nucleotide binding|molecular_function;GO:0016301|kinase activity|molecular_function;GO:0016740|transferase activity|molecular_f…
Cluster-1466.0	-6.83141	5.78358e-07	-6.57041	2.63345e-06	-6.4389	7.39004e-06	-6.39935	1.89572e-05	hypothetical protein CNMCM8714_008586 [Aspergillus fumigatus]	PF00153.28|1.2e-66|Mito_carr|Mitochondrial carrier protein	36630.CADNFIAP00001949|U|transmembrane transport	G2QNH0|ADT_MYCTT|ADP/ATP translocase OS=(Sporotrichum thermophile) OX=573729 PE=1 SV=1	K05863|SLC25A4S, ANT; solute carrier family 25 (mitochondrial adenine nucleotide translocator), member 4/5/6/31|ko02000|Transporters [BR:ko02000]	GO:0015297|antiporter activity|molecular_function;GO:0016020|membrane|cellular_component;;GO:0005739|mitochondrion|cellular_component;GO:0005743|mitochondrial inner membrane|cellular_component;GO:0071702|organic substance transport|biological_process;GO:0140021|mitochondrial ADP transmembrane transport|biological_process;GO:0005471|ATP:ADP antiporter activity|molecular_function;GO:1990544|mitocho…
Cluster-1469.0	3.93274	9.17971e-78	3.75797	2.82265e-79	2.08761	2.52927e-21	3.76931	3.35418e-78	hypothetical protein M440DRAFT_1343912 [Trichoderma longibrachiatum ATCC 18648]	-	-	B8NHE3|FLVH_ASPFN|Methyltransferase flvH OS=/ JCM 12722 / SRRC 167) OX=332952 GN=flvH {ECO:0000303	-	GO:0046872|metal ion binding|molecular_function;GO:0016114|terpenoid biosynthetic process|biological_process;GO:0016740|transferase activity|molecular_function;GO:0008168|methyltransferase activity|molecular_function;GO:0032259|methylation|biological_process
Cluster-1470.0	-1.86533	1.65867e-09	-2.01961	3.27324e-10	-2.88204	1.84234e-20	-2.09159	3.83826e-10	molybdenum cofactor biosynthesis prote [Trichoderma longibrachiatum ATCC 18648]	PF01967.22|5.4e-56|MoaC|MoaC family	-	-	K03639|moaA, CNX2; GTP 3',8-cyclase|ko04122|Sulfur relay system	-
Cluster-1473.0	4.22124	2.76096e-81	4.382	2.32101e-144	4.16145	8.15395e-55	4.70418	7.63746e-97	hypothetical protein TgHK011_002365 [Trichoderma gracile]	PF18949.1|3.5|DUF5693|Family of unknown function (DUF5693)	-	-	-	-
Cluster-1473.1	-1.67801	4.59566e-07	-1.74802	7.20587e-15	-0.739062	0.00101818	-1.94688	3.98155e-18	oleate-delta12-desaturase [Trichoderma parareesei]	PF10486.10|8.9|PI3K_1B_p101|Phosphoinositide 3-kinase gamma adapter protein p101 subunit	-	Q10323|IMT3_SCHPO|Inositol phosphoceramide mannosyltransferase 3 OS=Schizosaccharomyces pombe OX=284812 PE=1 SV=1	K10256|FAD2; omega-6 fatty acid desaturase / acyl-lipid omega-6 desaturase (Delta-12 desaturase)|ko01004|Lipid biosynthesis proteins [BR:ko01004]	GO:0005783|endoplasmic reticulum|cellular_component;GO:0005794|Golgi apparatus|cellular_component;GO:0005789|endoplasmic reticulum membrane|cellular_component;GO:1901135|carbohydrate derivative metabolic process|biological_process;GO:0016740|transferase activity|molecular_function;GO:0016757|glycosyltransferase activity|molecular_function;GO:0016020|membrane|cellular_component
Cluster-1473.2	7.73718	0.000310366	8.10545	0.000134077	8.52496	5.8615e-05	7.75171	0.000256587	oleate-delta12-desaturase [Trichoderma parareesei]	PF09849.10|0.00082|DUF2076|Uncharacterized protein conserved in bacteria (DUF2076)	-	Q10323|IMT3_SCHPO|Inositol phosphoceramide mannosyltransferase 3 OS=Schizosaccharomyces pombe OX=284812 PE=1 SV=1	K22721|CSG1, SUR1, CSH1; inositol phosphorylceramide mannosyltransferase catalytic subunit|ko99980|Enzymes with EC numbers	GO:0005783|endoplasmic reticulum|cellular_component;GO:0005794|Golgi apparatus|cellular_component;GO:0005789|endoplasmic reticulum membrane|cellular_component;GO:1901135|carbohydrate derivative metabolic process|biological_process;GO:0016740|transferase activity|molecular_function;GO:0016757|glycosyltransferase activity|molecular_function;GO:0016020|membrane|cellular_component
Cluster-1473.4	13.2323	2.23513e-05	13.519	9.39826e-30	-	-	14.0362	1.38615e-30	oleate-delta12-desaturase [Trichoderma parareesei]	PF10486.10|8.9|PI3K_1B_p101|Phosphoinositide 3-kinase gamma adapter protein p101 subunit	-	B4YQU1|FAH12_CLAPU|Oleate hydroxylase FAH12 OS=Claviceps purpurea OX=5111 GN=FAH12 {ECO:0000303	K22721|CSG1, SUR1, CSH1; inositol phosphorylceramide mannosyltransferase catalytic subunit|ko99980|Enzymes with EC numbers	GO:0102987|palmitoleic acid delta 12 desaturase activity|molecular_function;GO:0042389|omega-3 fatty acid desaturase activity|molecular_function;GO:0050183|phosphatidylcholine 12-monooxygenase activity|molecular_function;GO:0102517|oleate 12-hydroxylase activity|molecular_function;GO:0016020|membrane|cellular_component;;GO:0005783|endoplasmic reticulum|cellular_component;GO:0043231|intracellular …
Cluster-1473.6	2.92622	7.19946e-51	2.87639	4.8086e-102	3.26627	4.37274e-73	3.21654	5.73224e-96	hypothetical protein TrVFT333_007806 [Trichoderma virens FT-333]	PF09849.10|0.00082|DUF2076|Uncharacterized protein conserved in bacteria (DUF2076)	-	Q10323|IMT3_SCHPO|Inositol phosphoceramide mannosyltransferase 3 OS=Schizosaccharomyces pombe OX=284812 PE=1 SV=1	K22721|CSG1, SUR1, CSH1; inositol phosphorylceramide mannosyltransferase catalytic subunit|ko99980|Enzymes with EC numbers	GO:0005783|endoplasmic reticulum|cellular_component;GO:0005794|Golgi apparatus|cellular_component;GO:0005789|endoplasmic reticulum membrane|cellular_component;GO:1901135|carbohydrate derivative metabolic process|biological_process;GO:0016740|transferase activity|molecular_function;GO:0016757|glycosyltransferase activity|molecular_function;GO:0016020|membrane|cellular_component
Cluster-1474.0	1.93438	2.34461e-27	1.78277	8.06173e-20	1.81858	4.13194e-27	1.75954	1.37894e-20	Zinc-dependent metalloprotease [Trichoderma parareesei]	PF18296.2|0.0011|MID_MedPIWI|MID domain of medPIWI	29875.EHK24422|S|ADAM metallopeptidase domain	Q4WQ08|ADMB_ASPFU|Disintegrin and metalloproteinase domain-containing protein B OS=Af293) OX=330879 GN=ADM-B PE=3 SV=2	-	GO:0016020|membrane|cellular_component;;GO:0006508|proteolysis|biological_process;GO:0046872|metal ion binding|molecular_function;GO:0008233|peptidase activity|molecular_function;GO:0008237|metallopeptidase activity|molecular_function;GO:0016787|hydrolase activity|molecular_function
Cluster-1475.0	2.52335	0.0199624	2.30178	0.0586643	0.828455	0.629102	1.37803	0.446872	-	-	-	-	-	-
Cluster-1477.0	-3.30508	1.18265e-15	-2.85336	9.0323e-25	-4.60788	3.00059e-33	-2.00773	4.34968e-13	hypothetical protein M440DRAFT_2984 [Trichoderma longibrachiatum ATCC 18648]	PF02458.16|7.8e-21|Transferase|Transferase family	-	O94197|TR101_FUSSP|Trichothecene 3-O-acetyltransferase TRI101 OS=Fusarium sporotrichioides OX=5514 GN=TRI101 {ECO:0000303	-	GO:0016740|transferase activity|molecular_function;GO:0046872|metal ion binding|molecular_function
Cluster-148.0	4.60918	0.0142652	4.86222	0.00611068	1.01523	0.803514	4.30684	0.0720556	-	-	-	-	-	-
Cluster-1481.0	-3.4141	2.65392e-30	-2.55019	1.0621e-11	-3.36008	1.6427e-28	-2.41798	3.90809e-14	MFS general substrate transporter [Trichoderma longibrachiatum ATCC 18648]	PF07690.17|2.6e-06|MFS_1|Major Facilitator Superfamily	-	Q0CCY0|GEDE_ASPTN|Glutathione S-transferase-like protein gedE OS=Aspergillus terreus OX=341663 GN=gedE {ECO:0000303	K00799|GST, gst; glutathione S-transferase|ko02000|Transporters [BR:ko02000]	GO:0016740|transferase activity|molecular_function
Cluster-1485.0	-1.75258	0.00130663	-2.18705	4.92727e-05	-1.13588	0.0256391	-2.27266	5.83181e-06	hypothetical protein A9Z42_0032840 [Trichoderma parareesei]	-	-	-	-	-
Cluster-1486.0	1.68309	1.10613e-08	2.75988	4.78936e-23	2.83842	7.35617e-23	3.0226	1.99096e-21	-	PF14529.7|0.012|Exo_endo_phos_2|Endonuclease-reverse transcriptase	-	-	-	-
Cluster-1490.0	-8.00723	5.74274e-09	-7.74339	2.59862e-08	-7.62017	6.32107e-08	-7.57791	1.32221e-07	-	-	-	-	-	-
Cluster-1491.1	2.10405	1.87886e-05	3.2706	1.85446e-13	0.427365	0.266711	2.56682	2.79982e-12	MFS general substrate transporter [Trichoderma longibrachiatum ATCC 18648]	PF11563.9|3.7e-19|Protoglobin|Protoglobin	29875.EHK20757|S|Conserved hypothetical, protein	A0A1D8PN12|GIT2_CANAL|Glycerophosphodiester transporter GIT2 OS=Candida albicans OX=237561 GN=GIT2 {ECO:0000303	-	GO:0016020|membrane|cellular_component;GO:0005886|plasma membrane|cellular_component;
Cluster-1494.0	1.14296	1.86395e-16	1.36157	1.59196e-23	1.18382	1.94393e-10	0.944321	8.064e-10	Ulp1 protease family protein [Trichoderma reesei RUT C-30]	PF15341.7|1.5e-31|SLX9|Ribosome biogenesis protein SLX9	29875.EHK18094|U|Component of the PAM complex, a complex required for the translocation of transit peptide-containing proteins from the inner membrane into the mitochondrial matrix in an ATP-dependent manner	Q4ICM9|PAM17_GIBZE|Presequence translocated-associated motor subunit PAM17, mitochondrial OS=/ PH-1) OX=229533 GN=PAM17 PE=3 SV=1	K17806|PAM17, TIM23; mitochondrial import inner membrane translocase subunit TIM23|ko03029|Mitochondrial biogenesis [BR:ko03029]	GO:0005739|mitochondrion|cellular_component;GO:0005743|mitochondrial inner membrane|cellular_component;GO:0016020|membrane|cellular_component;;GO:0015031|protein transport|biological_process
Cluster-1494.1	1.62261	5.69187e-08	1.31867	0.0043498	-0.65998	0.178467	1.09536	0.00329582	hypothetical protein M440DRAFT_1439053 [Trichoderma longibrachiatum ATCC 18648]	PF08566.11|3.9e-63|Pam17|Mitochondrial import protein Pam17	29875.EHK18094|U|Component of the PAM complex, a complex required for the translocation of transit peptide-containing proteins from the inner membrane into the mitochondrial matrix in an ATP-dependent manner	Q4ICM9|PAM17_GIBZE|Presequence translocated-associated motor subunit PAM17, mitochondrial OS=/ PH-1) OX=229533 GN=PAM17 PE=3 SV=1	K11996|MOCS3, UBA4; adenylyltransferase and sulfurtransferase|ko04121|Ubiquitin system [BR:ko04121]	GO:0005739|mitochondrion|cellular_component;GO:0005743|mitochondrial inner membrane|cellular_component;GO:0016020|membrane|cellular_component;;GO:0015031|protein transport|biological_process
Cluster-1495.0	-2.31208	8.04656e-32	-1.80837	5.20945e-16	-2.44971	2.8643e-34	-1.89614	3.20433e-22	hypothetical protein M440DRAFT_1103351 [Trichoderma longibrachiatum ATCC 18648]	-	-	-	-	-
Cluster-1497.0	-3.0895	6.195e-05	-3.80629	2.21606e-05	-2.04943	0.012667	-3.62969	0.000107265	MFS general substrate transporter [Trichoderma longibrachiatum ATCC 18648]	PF07690.17|2.1e-33|MFS_1|Major Facilitator Superfamily	-	Q12256|TPO4_YEAST|Polyamine transporter 4 OS=Saccharomyces cerevisiae OX=559292 GN=TPO4 PE=1 SV=1	-	GO:0015297|antiporter activity|molecular_function;GO:0016020|membrane|cellular_component;GO:0005886|plasma membrane|cellular_component
Cluster-1500.0	11.5959	8.05698e-21	12.7201	2.25632e-26	12.6002	8.41529e-26	11.9231	4.90254e-23	triose phosphate/3-phosphoglycerate/phosphate translocator [Trichoderma longibrachiatum ATCC 18648]	PF03151.17|2e-13|TPT|Triose-phosphate Transporter family	29875.EHK15467|S|conserved hypothetical protein	Q4WHU0|HMGX_ASPFU|L-tyrosine degradation gene cluster protein hmgX OS=Af293) OX=330879 GN=hmgX {ECO:0000303	K00457|HPD, hppD; 4-hydroxyphenylpyruvate dioxygenase|ko04147|Exosome [BR:ko04147]	GO:0005737|cytoplasm|cellular_component
Cluster-1500.1	12.3597	4.85329e-24	14.1294	3.39409e-31	13.7629	7.34767e-30	12.875	2.07555e-26	triose phosphate/3-phosphoglycerate/phosphate translocator [Trichoderma longibrachiatum ATCC 18648]	PF03151.17|0.067|TPT|Triose-phosphate Transporter family	29875.EHK15469|K|Transcription factor	O74995|TFH47_SCHPO|General transcription and DNA repair factor IIH subunit ssl1 OS=Schizosaccharomyces pombe OX=284812 GN=ssl1 PE=1 SV=1	K02901|RP-L27e, RPL27; large subunit ribosomal protein L27e|ko03011|Ribosome [BR:ko03011]	GO:0006974|DNA damage response|biological_process;GO:0005634|nucleus|cellular_component;GO:0006281|DNA repair|biological_process;GO:0046872|metal ion binding|molecular_function
Cluster-1500.2	4.99585	8.33112e-72	6.15049	1.18444e-118	5.83555	7.92149e-104	6.01279	1.17976e-115	uncharacterized protein TRIREDRAFT_48170 [Trichoderma reesei QM6a]	PF03151.17|0.067|TPT|Triose-phosphate Transporter family	29875.EHK15467|S|conserved hypothetical protein	Q0UDX8|CHS7_PHANO|Chitin synthase export chaperone OS=blotch fungus) OX=321614 GN=CHS7 PE=3 SV=1	K00457|HPD, hppD; 4-hydroxyphenylpyruvate dioxygenase|ko04147|Exosome [BR:ko04147]	GO:0015031|protein transport|biological_process;GO:0071555|cell wall organization|biological_process;GO:0005789|endoplasmic reticulum membrane|cellular_component;GO:0016020|membrane|cellular_component;;GO:0005783|endoplasmic reticulum|cellular_component
Cluster-1500.5	2.56295	2.95879e-11	2.34512	7.94532e-10	2.56967	4.88496e-10	2.70193	2.73375e-12	triose phosphate/3-phosphoglycerate/phosphate translocator [Trichoderma longibrachiatum ATCC 18648]	PF13424.7|0.089|TPR_12|Tetratricopeptide repeat	29875.EHK15467|S|conserved hypothetical protein	Q4WHU0|HMGX_ASPFU|L-tyrosine degradation gene cluster protein hmgX OS=Af293) OX=330879 GN=hmgX {ECO:0000303	K00457|HPD, hppD; 4-hydroxyphenylpyruvate dioxygenase|ko04147|Exosome [BR:ko04147]	GO:0005737|cytoplasm|cellular_component
Cluster-1501.0	1.48	0.000135152	0.755948	0.0804828	2.17681	3.04838e-08	0.62377	0.0993992	phosphoglycerate mutase-like protein [Trichoderma longibrachiatum ATCC 18648]	PF02673.19|0.08|BacA|Bacitracin resistance protein BacA	-	O94420|YQGD_SCHPO|Probable phosphatase C1620.13 OS=Schizosaccharomyces pombe OX=284812 PE=3 SV=1	K10882|EME1, MMS4; crossover junction endonuclease EME1|ko03400|DNA repair and recombination proteins [BR:ko03400]	GO:0016787|hydrolase activity|molecular_function;GO:0005634|nucleus|cellular_component
Cluster-1502.2	-1.90011	6.97346e-13	-1.99506	1.08463e-13	-2.11024	1.54503e-15	-1.77954	2.31226e-11	hypothetical protein M440DRAFT_1427316 [Trichoderma longibrachiatum ATCC 18648]	PF02045.16|8.8e-28|CBFB_NFYA|CCAAT-binding transcription factor (CBF-B/NF-YA) subunit B	-	P06774|HAP2_YEAST|Transcriptional activator HAP2 OS=Saccharomyces cerevisiae OX=559292 GN=HAP2 PE=1 SV=1	K08064|NFYA, HAP2; nuclear transcription factor Y, alpha|ko03000|Transcription factors [BR:ko03000]	GO:0003677|DNA binding|molecular_function;GO:0005634|nucleus|cellular_component
Cluster-1508.2	4.97384	4.56931e-14	5.02985	5.01525e-18	4.95385	4.6808e-17	5.52843	3.85178e-23	Nucleotidylyl transferase [Trichoderma longibrachiatum ATCC 18648]	PF04511.16|9.5e-06|DER1|Der1-like family	29875.EHK27289|S|Derlin 1	P40354|NTA1_YEAST|Protein N-terminal amidase OS=Saccharomyces cerevisiae OX=559292 GN=NTA1 PE=1 SV=1	K06210|NMNAT; nicotinamide mononucleotide adenylyltransferase|ko00760|Nicotinate and nicotinamide metabolism	GO:0016787|hydrolase activity|molecular_function
Cluster-1508.3	5.03078	3.80658e-46	4.46126	1.59896e-37	5.38145	6.27941e-51	4.7171	1.57507e-41	Nucleotidylyl transferase [Trichoderma longibrachiatum ATCC 18648]	PF04511.16|9.5e-06|DER1|Der1-like family	29875.EHK27289|S|Derlin 1	P53204|NMA2_YEAST|Nicotinamide/nicotinic acid mononucleotide adenylyltransferase 2 OS=Saccharomyces cerevisiae OX=559292 GN=NMA2 {ECO:0000303	K14663|NTA1; protein N-terminal amidase|ko99980|Enzymes with EC numbers	GO:0005524|ATP binding|molecular_function;GO:0019363|pyridine nucleotide biosynthetic process|biological_process;GO:0005634|nucleus|cellular_component;GO:0000309|nicotinamide-nucleotide adenylyltransferase activity|molecular_function;GO:0004515|nicotinate-nucleotide adenylyltransferase activity|molecular_function;GO:0009435|NAD biosynthetic process|biological_process;GO:0009165|nucleotide biosynt…
Cluster-1508.4	-3.83974	7.64664e-19	-4.19891	8.63551e-21	-3.40598	6.53626e-17	-4.39227	3.42077e-19	Nucleotidylyl transferase [Trichoderma longibrachiatum ATCC 18648]	PF04511.16|9.5e-06|DER1|Der1-like family	29875.EHK27289|S|Derlin 1	Q06178|NMA1_YEAST|Nicotinamide/nicotinic acid mononucleotide adenylyltransferase 1 OS=Saccharomyces cerevisiae OX=559292 GN=NMA1 {ECO:0000303	K06210|NMNAT; nicotinamide mononucleotide adenylyltransferase|ko00760|Nicotinate and nicotinamide metabolism	GO:0005524|ATP binding|molecular_function;GO:0019363|pyridine nucleotide biosynthetic process|biological_process;GO:0005737|cytoplasm|cellular_component;GO:0005634|nucleus|cellular_component;GO:0000309|nicotinamide-nucleotide adenylyltransferase activity|molecular_function;GO:0004515|nicotinate-nucleotide adenylyltransferase activity|molecular_function;GO:0009435|NAD biosynthetic process|biologic…
Cluster-151.0	5.2909	0.000859314	5.0245	0.00329096	5.53722	0.00270303	5.49661	0.00311311	-	-	-	-	-	-
Cluster-1510.0	-2.15227	4.18285e-06	-4.39486	2.30737e-09	-2.48299	0.000452381	-5.24196	1.64332e-07	NAD(P)-binding protein [Trichoderma longibrachiatum ATCC 18648]	PF00106.26|4.5e-24|adh_short|short chain dehydrogenase	-	G9N4A5|VIRH_HYPVG|Probable oxidoreductase virH OS=(Trichoderma virens) OX=413071 GN=virH {ECO:0000303	-	GO:0016491|oxidoreductase activity|molecular_function
Cluster-1511.0	-4.91903	2.26954e-05	-5.70149	1.01884e-12	-5.9047	3.53441e-14	-4.43091	2.65381e-09	S-adenosyl-L-methionine-dependent methyltransferase [Trichoderma citrinoviride]	PF13847.7|9.9e-10|Methyltransf_31|Methyltransferase domain	29875.EHK20495|S|Ankyrin Repeat	O94628|YGE9_SCHPO|Uncharacterized methyltransferase C1347.09 OS=Schizosaccharomyces pombe OX=284812 PE=3 SV=1	-	GO:0005634|nucleus|cellular_component;GO:0032259|methylation|biological_process;GO:0016740|transferase activity|molecular_function;GO:0008168|methyltransferase activity|molecular_function;GO:0005737|cytoplasm|cellular_component
Cluster-1511.1	-4.58665	6.14735e-50	-4.34282	2.87557e-39	-5.68552	2.76841e-42	-3.53557	1.20287e-32	S-adenosyl-L-methionine-dependent methyltransferase [Trichoderma citrinoviride]	PF01464.21|0.0065|SLT|Transglycosylase SLT domain	29875.EHK20495|S|Ankyrin Repeat	O94628|YGE9_SCHPO|Uncharacterized methyltransferase C1347.09 OS=Schizosaccharomyces pombe OX=284812 PE=3 SV=1	K17218|sqr; sulfide:quinone oxidoreductase|ko00920|Sulfur metabolism	GO:0005634|nucleus|cellular_component;GO:0032259|methylation|biological_process;GO:0016740|transferase activity|molecular_function;GO:0008168|methyltransferase activity|molecular_function;GO:0005737|cytoplasm|cellular_component
Cluster-1517.0	-5.33014	0.00126168	-2.61258	0.105293	-5.9031	0.0011973	-2.64413	0.0623051	-	-	-	-	-	-
Cluster-1520.1	-2.14679	0.000670767	-2.55754	0.0164709	-3.01359	3.74268e-06	-3.36173	0.000675338	sugar transporter [Trichoderma longibrachiatum ATCC 18648]	PF13409.7|7.2e-13|GST_N_2|Glutathione S-transferase, N-terminal domain	-	Q09691|RF1M_SCHPO|Putative peptide chain release factor 1, mitochondrial OS=Schizosaccharomyces pombe OX=284812 PE=3 SV=1	K02835|prfA, MTRF1, MRF1; peptide chain release factor 1|ko03012|Translation factors [BR:ko03012]	GO:0005739|mitochondrion|cellular_component;GO:0006412|translation|biological_process
Cluster-1520.4	-7.6637	0.000194682	-11.9242	6.90024e-12	-2.90833	6.64812e-06	-11.7598	1.53844e-11	sugar transporter [Trichoderma longibrachiatum ATCC 18648]	PF03462.19|5.3e-44|PCRF|PCRF domain	-	P30775|RF1M_YEAST|Peptide chain release factor 1, mitochondrial OS=Saccharomyces cerevisiae OX=559292 GN=MRF1 PE=1 SV=1	K02974|RP-S24e, RPS24; small subunit ribosomal protein S24e|ko03011|Ribosome [BR:ko03011]	GO:0005739|mitochondrion|cellular_component;GO:0006412|translation|biological_process
Cluster-1520.5	-9.0209	1.55509e-38	-13.962	2.94981e-28	-8.47376	1.0017e-13	-13.7897	7.61431e-28	MFS general substrate transporter [Trichoderma longibrachiatum ATCC 18648]	PF01282.20|7.6e-36|Ribosomal_S24e|Ribosomal protein S24e	-	P0CU28|RS24_CHATD|40S ribosomal protein S24 OS=Chaetomium thermophilum (strain DSM 1495 / CBS 144 OX=759272 PE=1 SV=1	K02974|RP-S24e, RPS24; small subunit ribosomal protein S24e|ko03011|Ribosome [BR:ko03011]	GO:0005737|cytoplasm|cellular_component;GO:0032259|methylation|biological_process;GO:0010467|gene expression|biological_process;GO:0016740|transferase activity|molecular_function;GO:0008168|methyltransferase activity|molecular_function;GO:0005840|ribosome|cellular_component
Cluster-1520.6	-2.04456	4.53523e-15	-2.15442	3.53987e-17	-2.82389	1.61262e-16	-1.49916	9.00646e-09	sugar transporter [Trichoderma longibrachiatum ATCC 18648]	PF09973.10|0.12|DUF2208|Predicted membrane protein (DUF2208)	-	I1RV24|BUT84_GIBZE|MFS-type transporter OS=/ PH-1) OX=229533 PE=2 SV=1	K22696|EEF2KMT; protein-lysine N-methyltransferase EEF2KMT|ko03012|Translation factors [BR:ko03012]	GO:0016020|membrane|cellular_component;
Cluster-1521.0	-1.56681	2.10777e-09	-2.11689	8.18276e-17	-1.18001	3.01505e-06	-1.93488	4.58507e-10	DnaJ-domain-containing protein [Trichoderma longibrachiatum ATCC 18648]	PF01556.19|4.1e-37|DnaJ_C|DnaJ C terminal domain	-	O94657|XDJ1_SCHPO|DnaJ protein homolog xdj1 OS=Schizosaccharomyces pombe OX=284812 GN=xdj1 PE=3 SV=1	-	GO:0005789|endoplasmic reticulum membrane|cellular_component;GO:0016020|membrane|cellular_component;GO:0005783|endoplasmic reticulum|cellular_component;GO:0046872|metal ion binding|molecular_function
Cluster-1522.0	-3.05241	7.30759e-31	-3.35026	1.37353e-38	-2.51731	3.99303e-28	-3.37818	3.46554e-44	hypothetical protein M440DRAFT_21191 [Trichoderma longibrachiatum ATCC 18648]	PF07819.14|6.2e-07|PGAP1|PGAP1-like protein	-	-	-	-
Cluster-1523.0	-1.70561	1.44279e-21	-2.07699	2.31889e-36	-1.51407	1.63942e-14	-1.72561	3.15269e-10	FMN-linked oxidoreductase [Trichoderma longibrachiatum ATCC 18648]	PF01180.22|1.2e-67|DHO_dh|Dihydroorotate dehydrogenase	-	Q874I4|PYRD_CANAL|Dihydroorotate dehydrogenase (quinone), mitochondrial OS=Candida albicans OX=237561 GN=URA9 PE=1 SV=1	K00254|DHODH, pyrD; dihydroorotate dehydrogenase|ko00240|Pyrimidine metabolism	GO:0005739|mitochondrion|cellular_component;GO:0005743|mitochondrial inner membrane|cellular_component;GO:0006221|pyrimidine nucleotide biosynthetic process|biological_process;GO:0004152|dihydroorotate dehydrogenase activity|molecular_function;GO:0044205|'de novo' UMP biosynthetic process|biological_process;GO:0016491|oxidoreductase activity|molecular_function;GO:0016020|membrane|cellular_compone…
Cluster-1524.0	-1.65015	1.60502e-08	-1.52912	2.18944e-07	-1.524	3.28792e-07	-0.993641	0.00130105	hypothetical protein TgHK011_008694 [Trichoderma gracile]	PF03937.17|3.6e-08|Sdh5|Flavinator of succinate dehydrogenase	-	Q0CSY3|SDHF2_ASPTN|Succinate dehydrogenase assembly factor 2, mitochondrial OS=Aspergillus terreus OX=341663 PE=3 SV=1	-	GO:0005739|mitochondrion|cellular_component;GO:0018293|protein-FAD linkage|biological_process;GO:0005759|mitochondrial matrix|cellular_component;GO:0006121|mitochondrial electron transport, succinate to ubiquinone|biological_process
Cluster-1526.0	1.09567	5.9016e-07	1.68377	1.8852e-17	2.02293	1.28628e-21	2.55652	9.88592e-36	Zn2Cys6 transcriptional regulator [Trichoderma parareesei]	PF00400.33|0.00024|WD40|WD domain, G-beta repeat	-	G0S450|SEH1_CHATD|Nucleoporin SEH1 OS=Chaetomium thermophilum (strain DSM 1495 / CBS 144 OX=759272 GN=SEH1 PE=3 SV=1	-	GO:0015031|protein transport|biological_process;GO:0005634|nucleus|cellular_component;GO:0031965|nuclear membrane|cellular_component;GO:0016020|membrane|cellular_component;GO:0005643|nuclear pore|cellular_component;GO:0051028|mRNA transport|biological_process
Cluster-1527.0	-2.72082	3.40013e-10	-2.35803	1.11064e-09	-2.97646	2.42588e-10	-1.5152	0.00131287	-	-	-	-	-	-
Cluster-1528.0	-1.48941	1.12908e-06	-1.21423	3.88934e-05	-0.642282	0.0261943	-0.90029	0.00571274	threonine synthase-like protein [Trichoderma longibrachiatum ATCC 18648]	PF00291.26|5.9e-15|PALP|Pyridoxal-phosphate dependent enzyme	-	P16120|THRC_YEAST|Threonine synthase OS=Saccharomyces cerevisiae OX=559292 GN=THR4 PE=1 SV=1	-	GO:0004795|threonine synthase activity|molecular_function;GO:0006807|nitrogen compound metabolic process|biological_process;GO:0016829|lyase activity|molecular_function;GO:0008652|amino acid biosynthetic process|biological_process;GO:0009088|threonine biosynthetic process|biological_process
Cluster-153.0	3.55528	0.040216	3.72831	0.0349222	2.73726	0.20012	1.57433	0.631113	-	-	-	-	-	-
Cluster-1531.0	-1.69997	2.96408e-16	-1.42123	1.06246e-10	-1.91119	1.62032e-17	-1.04215	5.33744e-07	hypothetical protein TgHK011_002353 [Trichoderma gracile]	PF00566.19|4e-32|RabGAP-TBC|Rab-GTPase-TBC domain	-	Q09844|YAE3_SCHPO|TBC domain-containing protein C23D3.03c OS=Schizosaccharomyces pombe OX=284812 PE=4 SV=1	-	-
Cluster-1535.0	-1.05706	8.35163e-11	-1.24662	1.1897e-13	-0.851352	2.02112e-06	-1.24157	2.53458e-08	hypothetical protein TgHK011_009051 [Trichoderma gracile]	PF11871.9|0.03|DUF3391|Domain of unknown function (DUF3391)	-	Q4X0N1|PTAB_ASPFU|Transcriptional activator ptaB OS=Af293) OX=330879 GN=ptaB {ECO:0000303	-	GO:0005634|nucleus|cellular_component
Cluster-1536.0	-3.09002	1.68159e-10	-3.54722	1.1444e-13	-4.85028	1.18743e-14	-4.13849	5.16123e-11	hypothetical protein TrAtP1_009728 [Trichoderma atroviride]	PF00112.24|6.8e-15|Peptidase_C1|Papain family cysteine protease	-	-	-	-
Cluster-1539.0	-5.66586	3.60593e-29	-3.54588	4.32242e-17	-5.96069	8.95392e-24	-2.28619	1.8661e-07	hypothetical protein M440DRAFT_1405485 [Trichoderma longibrachiatum ATCC 18648]	-	-	-	-	-
Cluster-1540.0	1.67218	7.25733e-05	-0.446532	0.694035	0.104481	0.869013	-0.213882	0.692741	uncharacterized protein TRIREDRAFT_43649 [Trichoderma reesei QM6a]	PF00118.25|2.9e-67|Cpn60_TCP1|TCP-1/cpn60 chaperonin family	-	P50999|TCPD_SCHPO|T-complex protein 1 subunit delta OS=Schizosaccharomyces pombe OX=284812 GN=cct4 PE=2 SV=2	-	GO:0005832|chaperonin-containing T-complex|cellular_component;GO:0000166|nucleotide binding|molecular_function;GO:0005524|ATP binding|molecular_function;GO:0005737|cytoplasm|cellular_component
Cluster-1540.1	-1.08418	4.58577e-17	-0.981036	4.93886e-16	-0.942665	3.98966e-11	-0.861298	2.49412e-09	uncharacterized protein TRIREDRAFT_73571 [Trichoderma reesei QM6a]	PF01485.22|0.011|IBR|IBR domain, a half RING-finger domain	-	P07142|CY1_NEUCR|Cytochrome c1, heme protein, mitochondrial OS=Neurospora crassa (strain ATCC 24698 / 74-OR23-1A / CBS 708 OX=367110 GN=cyt-1 PE=1 SV=1	K09496|CCT4; T-complex protein 1 subunit delta|ko04147|Exosome [BR:ko04147]	GO:0005739|mitochondrion|cellular_component;GO:0005743|mitochondrial inner membrane|cellular_component;GO:0046872|metal ion binding|molecular_function;GO:0008121|ubiquinol-cytochrome-c reductase activity|molecular_function;GO:0016020|membrane|cellular_component;;GO:0070469|respirasome|cellular_component
Cluster-1540.2	1.32994	1.44161e-06	1.40528	4.98908e-09	1.0299	7.78767e-05	1.09254	7.10707e-05	uncharacterized protein TRIREDRAFT_43649 [Trichoderma reesei QM6a]	PF05051.14|1.5e-19|COX17|Cytochrome C oxidase copper chaperone (COX17)	29875.EHK24855|O|cytochrome C oxidase	Q12287|COX17_YEAST|Cytochrome c oxidase copper chaperone OS=Saccharomyces cerevisiae OX=559292 GN=COX17 PE=1 SV=3	K02260|COX17; cytochrome c oxidase assembly protein subunit 17|ko03029|Mitochondrial biogenesis [BR:ko03029]	GO:0005739|mitochondrion|cellular_component;GO:0046872|metal ion binding|molecular_function;GO:0005758|mitochondrial intermembrane space|cellular_component
Cluster-1540.4	-1.23066	3.90519e-05	-1.6526	7.77169e-06	-2.91492	2.34768e-16	-7.92611	2.22062e-11	uncharacterized protein TRIREDRAFT_43649 [Trichoderma reesei QM6a]	PF01485.22|0.011|IBR|IBR domain, a half RING-finger domain	-	P50999|TCPD_SCHPO|T-complex protein 1 subunit delta OS=Schizosaccharomyces pombe OX=284812 GN=cct4 PE=2 SV=2	K03061|PSMC2, RPT1; 26S proteasome regulatory subunit T1|ko03051|Proteasome [BR:ko03051]	GO:0005832|chaperonin-containing T-complex|cellular_component;GO:0000166|nucleotide binding|molecular_function;GO:0005524|ATP binding|molecular_function;GO:0005737|cytoplasm|cellular_component
Cluster-1541.0	3.26791	7.21897e-08	3.31628	8.37661e-08	4.37738	4.36497e-15	2.91477	8.14647e-05	-	-	-	-	-	-
Cluster-1543.0	-4.07381	1.76173e-39	-3.13807	3.64025e-24	-3.2059	2.05652e-22	-2.64464	7.07029e-17	hypothetical-protein [Trichoderma parareesei]	PF04834.13|1|Adeno_E3_14_5|Early E3 14.5 kDa protein	29875.EHK15598|S|GPI anchored serine-rich protein	-	-	-
Cluster-1548.0	2.35566	0.0153683	1.42562	0.178249	-0.353964	0.820607	2.08685	0.0423171	-	-	-	-	-	-
Cluster-1549.0	-2.30702	0.00848357	-0.769585	0.295044	-2.76892	0.0164165	-1.15266	0.182512	-	-	-	-	-	-
Cluster-1549.2	1.017	4.4838e-06	0.365578	0.136511	2.17873	3.33019e-24	0.408218	0.0733744	Translocation protein Sec62 [Trichoderma parareesei]	PF11221.9|5e-33|Med21|Subunit 21 of Mediator complex	29875.EHK22408|S|ribonuclease T2 activity	Q7S8C2|MED21_NEUCR|Mediator of RNA polymerase II transcription subunit 21 OS=Neurospora crassa (strain ATCC 24698 / 74-OR23-1A / CBS 708 OX=367110 GN=srb-7 PE=3 SV=1	K18551|SDT1; pyrimidine and pyridine-specific 5'-nucleotidase|ko00760|Nicotinate and nicotinamide metabolism	GO:0005634|nucleus|cellular_component;GO:0016592|mediator complex|cellular_component
Cluster-1551.0	-3.47987	2.82912e-07	-3.12667	6.47472e-08	-1.24305	0.0229266	-1.72302	0.00171212	RNI-like protein [Trichoderma longibrachiatum ATCC 18648]	PF12799.8|0.00013|LRR_4|Leucine Rich repeats (2 copies)	29875.EHK25986|L|helicase	O74999|RAD7_SCHPO|DNA repair protein rhp7 OS=Schizosaccharomyces pombe OX=284812 GN=rhp7 PE=3 SV=1	K15082|RAD7; DNA repair protein RAD7|ko03400|DNA repair and recombination proteins [BR:ko03400]	GO:0005634|nucleus|cellular_component;GO:0006281|DNA repair|biological_process;GO:0006974|DNA damage response|biological_process
Cluster-1552.0	-5.181	0.00627338	-1.72686	0.223368	-3.82719	0.0404205	-1.56166	0.310316	-	-	-	-	-	-
Cluster-1555.0	-1.59068	0.0323179	-0.108525	0.857439	0.117993	0.863218	-1.75819	0.0502959	hypothetical protein M440DRAFT_1359162 [Trichoderma longibrachiatum ATCC 18648]	-	-	-	-	-
Cluster-1557.0	-2.62847	8.43632e-13	-3.31041	1.5378e-14	-6.22657	4.78719e-33	-2.57362	2.17067e-11	-	-	-	-	-	-
Cluster-1558.0	2.55201	1.51159e-10	2.34133	4.36956e-09	2.75882	1.29447e-12	2.5233	1.18648e-10	Utp14-domain-containing protein [Trichoderma longibrachiatum ATCC 18648]	PF02628.16|0.00033|COX15-CtaA|Cytochrome oxidase assembly protein	-	O59768|VCX1_SCHPO|Vacuolar calcium ion transporter OS=Schizosaccharomyces pombe OX=284812 GN=vcx1 PE=3 SV=1	K07300|chaA, CAX; Ca2+:H+ antiporter|ko02000|Transporters [BR:ko02000]	GO:0005783|endoplasmic reticulum|cellular_component;GO:0046872|metal ion binding|molecular_function;GO:0006811|monoatomic ion transport|biological_process;GO:0006816|calcium ion transport|biological_process;GO:0005789|endoplasmic reticulum membrane|cellular_component;GO:0005774|vacuolar membrane|cellular_component;GO:0015369|calcium:proton antiporter activity|molecular_function;GO:0005773|vacuole…
Cluster-156.0	3.87148	0.015326	5.33843	0.000129611	4.49642	0.0093484	5.68683	8.48009e-05	Zn-dependent exopeptidase [Trichoderma longibrachiatum ATCC 18648]	PF04389.18|4.1e-26|Peptidase_M28|Peptidase family M28	-	D4B528|LAP1_ARTBC|Probable leucine aminopeptidase 1 OS=mentagrophytes) OX=663331 GN=LAP1 PE=1 SV=1	K05994|E3.4.11.10; bacterial leucyl aminopeptidase|ko01002|Peptidases and inhibitors [BR:ko01002]	GO:0005576|extracellular region|cellular_component;GO:0006508|proteolysis|biological_process;GO:0046872|metal ion binding|molecular_function;GO:0008233|peptidase activity|molecular_function;GO:0016787|hydrolase activity|molecular_function;GO:0004177|aminopeptidase activity|molecular_function
Cluster-1561.0	3.81308	2.77025e-43	4.17814	5.7626e-55	2.85069	2.7845e-24	4.00452	6.17192e-44	NAD(P)-binding protein [Trichoderma longibrachiatum ATCC 18648]	PF00106.26|1.5e-19|adh_short|short chain dehydrogenase	29875.EHK22750|K|Fungal specific transcription factor domain	Q4WR19|HELC_ASPFU|Short chain dehydrogenase helC OS=Af293) OX=330879 GN=helC {ECO:0000303	-	GO:0016491|oxidoreductase activity|molecular_function
Cluster-1563.0	1.54262	1.47682e-41	1.06062	7.47474e-17	2.38564	1.67947e-85	0.805508	3.4598e-07	proteasome regulatory particle subunit [Trichoderma reesei QM6a]	PF01398.22|3.4e-33|JAB|JAB1/Mov34/MPN/PAD-1 ubiquitin protease	29875.EHK19072|BQ|Histone deacetylase	P41878|RPN11_SCHPO|26S proteasome regulatory subunit rpn11 OS=Schizosaccharomyces pombe OX=284812 GN=rpn11 PE=1 SV=2	K03030|PSMD14, RPN11, POH1; 26S proteasome regulatory subunit N11|ko03051|Proteasome [BR:ko03051]	GO:0000502|proteasome complex|cellular_component;GO:0006508|proteolysis|biological_process;GO:0046872|metal ion binding|molecular_function;GO:0008233|peptidase activity|molecular_function;GO:0008237|metallopeptidase activity|molecular_function;GO:0016787|hydrolase activity|molecular_function
Cluster-1564.0	-1.66211	1.53607e-10	-1.2961	7.12911e-08	-1.97571	6.7875e-12	-1.40244	1.00802e-07	FAD/NAD(P)-binding domain-containing protein [Trichoderma longibrachiatum ATCC 18648]	PF01494.20|2.3e-11|FAD_binding_3|FAD binding domain	-	A0A3G9GX61|CDMI_TALVE|FAD-dependent monooxygenase cdmI OS=Talaromyces verruculosus OX=198730 GN=cdmI {ECO:0000303	-	GO:0016114|terpenoid biosynthetic process|biological_process;GO:0044550|secondary metabolite biosynthetic process|biological_process;GO:0016491|oxidoreductase activity|molecular_function;GO:0016020|membrane|cellular_component;GO:0004497|monooxygenase activity|molecular_function
Cluster-1568.0	1.22805	0.00268274	1.22113	0.00384873	-0.333401	0.580373	0.940048	0.0648727	-	-	-	-	-	-
Cluster-1571.0	-1.11201	0.000730325	-0.870959	0.00767839	0.0156556	0.964416	-0.473579	0.135072	glycoside hydrolase family 3 protein [Trichoderma longibrachiatum ATCC 18648]	PF01915.23|2.4e-42|Glyco_hydro_3_C|Glycosyl hydrolase family 3 C-terminal domain	-	Q0CTD7|BGLA_ASPTN|Probable beta-glucosidase A OS=Aspergillus terreus OX=341663 GN=bglA PE=3 SV=1	K05349|bglX; beta-glucosidase|ko00999|Biosynthesis of various plant secondary metabolites	GO:0005576|extracellular region|cellular_component;GO:0030245|cellulose catabolic process|biological_process;GO:0005975|carbohydrate metabolic process|biological_process;GO:0000272|polysaccharide catabolic process|biological_process;GO:0008422|beta-glucosidase activity|molecular_function;GO:0102483|scopolin beta-glucosidase activity|molecular_function;GO:0016787|hydrolase activity|molecular_funct…
Cluster-1572.0	-1.98611	1.08145e-12	-2.15221	9.29176e-15	-2.31323	6.3865e-15	-1.79771	2.30542e-09	hypothetical protein M440DRAFT_1423830 [Trichoderma longibrachiatum ATCC 18648]	PF11804.9|0.022|DUF3325|Protein of unknown function (DUF3325)	-	-	-	-
Cluster-1574.0	1.00202	0.00423623	2.45912	3.11522e-11	-1.0896	0.0143278	2.53609	5.77813e-15	flavohemoglobin [Trichoderma longibrachiatum ATCC 18648]	PF00042.23|1.4e-09|Globin|Globin	-	P39676|FHP_YEAST|Flavohemoprotein OS=Saccharomyces cerevisiae OX=559292 GN=YHB1 PE=1 SV=2	K05916|hmp, YHB1; nitric oxide dioxygenase|ko99980|Enzymes with EC numbers	GO:0046872|metal ion binding|molecular_function;GO:0008941|nitric oxide dioxygenase activity|molecular_function;GO:0062197|cellular response to chemical stress|biological_process;GO:0016491|oxidoreductase activity|molecular_function;GO:0009636|response to toxic substance|biological_process;GO:0005737|cytoplasm|cellular_component
Cluster-1575.0	2.66403	2.00905e-31	1.90586	1.73428e-14	3.09643	1.43253e-44	1.56738	6.68875e-11	hypothetical protein CI102_10560 [Trichoderma harzianum]	PF01661.22|4e-36|Macro|Macro domain	29875.EHK18751|S|NA	-	K23518|MACROD, ymdB; O-acetyl-ADP-ribose deacetylase|ko99980|Enzymes with EC numbers	-
Cluster-1576.0	-1.83735	9.92801e-24	-1.77097	2.30078e-27	-0.73195	4.82091e-05	-1.7929	6.90445e-24	N-terminal nucleophile aminohydrolase [Trichoderma longibrachiatum ATCC 18648]	PF16092.6|0.078|DUF4821|Domain of unknown function (DUF4821)	-	P53871|DUG3_YEAST|Probable glutamine amidotransferase DUG3 OS=Saccharomyces cerevisiae OX=559292 GN=DUG3 PE=1 SV=1	K18802|DUG3; glutamine amidotransferase|ko99985|Amino acid metabolism	GO:1901564|organonitrogen compound metabolic process|biological_process;GO:0016740|transferase activity|molecular_function;GO:0005737|cytoplasm|cellular_component;GO:0006541|glutamine metabolic process|biological_process
Cluster-1577.0	-2.20116	3.91583e-37	-1.26521	1.05342e-14	-1.25696	1.20908e-08	-1.33454	4.02973e-12	hypothetical protein M440DRAFT_1336545 [Trichoderma longibrachiatum ATCC 18648]	PF10471.10|3.2e-13|ANAPC_CDC26|Anaphase-promoting complex APC subunit CDC26	-	-	-	-
Cluster-1579.0	-2.72356	1.26486e-08	-2.5419	7.59931e-08	-3.09815	8.98142e-11	-2.91386	6.14633e-10	-	-	-	-	-	-
Cluster-1582.0	1.27683	3.8751e-09	1.3382	7.78746e-09	1.76164	1.12582e-15	1.43698	1.56876e-11	hypothetical protein TgHK011_002540 [Trichoderma gracile]	PF00076.23|1.7e-16|RRM_1|RNA recognition motif. (a.k.a. RRM, RBD, or RNP domain)	-	O60176|YG41_SCHPO|Uncharacterized RNA-binding protein C23E6.01c OS=Schizosaccharomyces pombe OX=284812 PE=1 SV=2	-	GO:0003723|RNA binding|molecular_function
Cluster-1582.1	1.62417	1.74621e-12	1.55073	3.88666e-10	1.65906	1.43237e-12	1.53268	1.14466e-11	RNA-binding protein [Trichoderma longibrachiatum ATCC 18648]	PF00076.23|2.3e-10|RRM_1|RNA recognition motif. (a.k.a. RRM, RBD, or RNP domain)	-	O60176|YG41_SCHPO|Uncharacterized RNA-binding protein C23E6.01c OS=Schizosaccharomyces pombe OX=284812 PE=1 SV=2	-	GO:0003723|RNA binding|molecular_function
Cluster-1583.0	-1.95237	1.12037e-41	-1.77572	4.27037e-30	-2.44776	4.72146e-52	-1.51666	1.5248e-21	hypothetical protein TgHK011_002989 [Trichoderma gracile]	PF02390.18|2.8e-37|Methyltransf_4|Putative methyltransferase	-	Q5H737|TRMB_COLOR|tRNA (guanine-N(7)-)-methyltransferase OS=Colletotrichum orbiculare (strain 104-T / ATCC 96160 / CBS 514 OX=1213857 GN=TRM8 {ECO:0000255	K25178|CCDC174; coiled-coil domain-containing protein 174|ko03041|Spliceosome [BR:ko03041]	GO:0008168|methyltransferase activity|molecular_function;GO:0008033|tRNA processing|biological_process;GO:0005634|nucleus|cellular_component;GO:0032259|methylation|biological_process;GO:0008176|tRNA (guanine-N7-)-methyltransferase activity|molecular_function;GO:0030488|tRNA methylation|biological_process;GO:0000049|tRNA binding|molecular_function;GO:0003723|RNA binding|molecular_function;GO:00167…
Cluster-1585.2	-1.0747	9.97081e-11	-1.25924	2.99872e-14	-0.750641	1.71696e-05	-1.00092	2.18304e-09	uncharacterized protein TRIREDRAFT_123831 [Trichoderma reesei QM6a]	PF07690.17|1e-16|MFS_1|Major Facilitator Superfamily	-	A0A254TZW7|CEX1_ASPNG|Citrate exporter 1 OS=Aspergillus niger OX=5061 GN=cex1 {ECO:0000305} PE=3 SV=1	K03004|RPA43, POLR1F, TWISTNB; DNA-directed RNA polymerase I subunit RPA43|ko03021|Transcription machinery [BR:ko03021]	GO:0015137|citrate transmembrane transporter activity|molecular_function;GO:0140115|export across plasma membrane|biological_process;GO:0015746|citrate transport|biological_process;GO:0016020|membrane|cellular_component;GO:0005886|plasma membrane|cellular_component;
Cluster-1585.3	-5.5598	7.81422e-25	-5.79307	5.04397e-30	-5.25413	3.3224e-25	-5.56117	5.5616e-29	MFS general substrate transporter [Trichoderma longibrachiatum ATCC 18648]	PF00498.27|1.3e-05|FHA|FHA domain	-	P46669|RPA43_YEAST|DNA-directed RNA polymerase I subunit RPA43 OS=Saccharomyces cerevisiae OX=559292 GN=RPA43 PE=1 SV=2	K03004|RPA43, POLR1F, TWISTNB; DNA-directed RNA polymerase I subunit RPA43|ko03021|Transcription machinery [BR:ko03021]	GO:0000428|DNA-directed RNA polymerase complex|cellular_component;GO:0005634|nucleus|cellular_component;GO:0042254|ribosome biogenesis|biological_process;GO:0005730|nucleolus|cellular_component;GO:0001054|RNA polymerase I activity|molecular_function;GO:0005736|RNA polymerase I complex|cellular_component;GO:0006360|transcription by RNA polymerase I|biological_process
Cluster-1588.0	-2.82586	4.01477e-11	-2.12706	9.49051e-07	-2.79725	4.11077e-08	-1.49869	0.000765135	S-adenosyl-L-methionine dependent methyltransferase [Trichoderma longibrachiatum ATCC 18648]	PF08242.13|5.9e-06|Methyltransf_12|Methyltransferase domain	-	G3XNF3|OMT_ASPNA|O-methyltransferase OS=Aspergillus niger (strain ATCC 1015 / CBS 113 OX=380704 GN=OMT {ECO:0000303	-	GO:0016740|transferase activity|molecular_function;GO:0008168|methyltransferase activity|molecular_function;GO:0032259|methylation|biological_process
Cluster-1589.0	1.97569	1.66236e-16	1.5226	7.24319e-10	1.93376	5.48232e-15	1.21622	2.96001e-07	hypothetical protein M440DRAFT_1441288 [Trichoderma longibrachiatum ATCC 18648]	PF05383.18|3.1e-19|La|La domain	-	P87058|LAH1_SCHPO|La protein homolog OS=Schizosaccharomyces pombe OX=284812 GN=sla1 PE=1 SV=1	K11090|LA, SSB; lupus La protein|ko05322|Systemic lupus erythematosus	GO:0003723|RNA binding|molecular_function;GO:0005634|nucleus|cellular_component
Cluster-1590.0	-4.46407	0.000500954	-4.76714	0.00145225	-6.51094	9.12789e-05	-5.51102	0.000818633	hypothetical protein M440DRAFT_1327982 [Trichoderma longibrachiatum ATCC 18648]	-	-	-	-	-
Cluster-1592.0	-1.84224	8.88659e-08	-2.09887	1.2099e-09	-1.42209	4.46591e-05	-2.10529	5.26652e-10	TBC domain protein (GAP) [Trichoderma parareesei]	PF00566.19|3.4e-46|RabGAP-TBC|Rab-GTPase-TBC domain	-	Q09830|YAD4_SCHPO|TBC domain-containing protein C4G8.04 OS=Schizosaccharomyces pombe OX=284812 PE=1 SV=1	K20176|SGSM3, MAP; small G protein signaling modulator 3|ko04131|Membrane trafficking [BR:ko04131]	GO:0005737|cytoplasm|cellular_component;GO:0005856|cytoskeleton|cellular_component;GO:0005816|spindle pole body|cellular_component
Cluster-1593.0	-1.52456	2.00382e-18	-1.68992	3.75347e-24	-1.19184	1.06017e-12	-1.64587	3.60459e-23	N-myristoyl transferase [Trichoderma longibrachiatum ATCC 18648]	PF01233.20|2.6e-20|NMT|Myristoyl-CoA:protein N-myristoyltransferase, N-terminal domain	-	Q4I061|NMT_GIBZE|Glycylpeptide N-tetradecanoyltransferase OS=/ PH-1) OX=229533 GN=NMT1 PE=3 SV=1	K00671|NMT; glycylpeptide N-tetradecanoyltransferase|ko99980|Enzymes with EC numbers	GO:0004379|glycylpeptide N-tetradecanoyltransferase activity|molecular_function;GO:0016740|transferase activity|molecular_function;GO:0016746|acyltransferase activity|molecular_function;GO:0005737|cytoplasm|cellular_component
Cluster-1593.1	-3.58016	3.57737e-36	-3.56696	5.51101e-49	-3.81343	9.1582e-43	-3.40391	4.18099e-36	alpha/beta-hydrolase [Trichoderma longibrachiatum ATCC 18648]	PF00561.21|2.3e-16|Abhydrolase_1|alpha/beta hydrolase fold	-	-	-	-
Cluster-1594.0	-5.02246	4.3751e-06	-5.36081	8.97309e-06	-7.0905	3.97916e-07	-6.08876	1.5531e-05	-	-	-	-	-	-
Cluster-1596.0	-2.17546	5.16585e-35	-1.21622	6.94086e-08	-1.69547	7.52347e-08	-0.843695	2.5835e-05	hypothetical protein A9Z42_0076290 [Trichoderma parareesei]	PF11790.9|1.4e-52|Glyco_hydro_cc|Glycosyl hydrolase catalytic core	29875.EHK24408|S|Conserved hypothetical, protein	Q09788|ASL1_SCHPO|Alkali-sensitive linkage protein 1 OS=Schizosaccharomyces pombe OX=284812 GN=asl1 PE=1 SV=1	-	GO:0005783|endoplasmic reticulum|cellular_component;GO:0005576|extracellular region|cellular_component;GO:0005794|Golgi apparatus|cellular_component
Cluster-1597.0	-1.63304	0.00232218	-1.92675	0.000416083	-2.07054	0.000188457	-1.50499	0.00513337	-	-	-	-	-	-
Cluster-1598.0	-3.45633	3.61625e-08	-2.05751	0.000649534	-8.04568	5.51388e-07	-5.37627	1.14573e-23	hypothetical protein M440DRAFT_349401 [Trichoderma longibrachiatum ATCC 18648]	PF01217.21|4.2e-53|Clat_adaptor_s|Clathrin adaptor complex small chain	-	Q4ICG5|AP2S_GIBZE|AP-2 complex subunit sigma OS=/ PH-1) OX=229533 GN=APS2 PE=3 SV=1	K11827|AP2S1; AP-2 complex subunit sigma-1|ko04131|Membrane trafficking [BR:ko04131]	GO:0005905|clathrin-coated pit|cellular_component;GO:0006897|endocytosis|biological_process;GO:0071944|cell periphery|cellular_component;GO:0016020|membrane|cellular_component;GO:0005886|plasma membrane|cellular_component;GO:0015031|protein transport|biological_process
Cluster-1599.0	-1.52978	1.13711e-09	-1.25482	2.42006e-07	-0.317234	0.198423	-0.977483	0.000161773	kinesin-like protein [Trichoderma parareesei]	PF00225.24|8.3e-07|Kinesin|Kinesin motor domain	29875.EHK25159|L|Involved in DNA double-strand break repair (DSBR). The Rad50 Mre11 complex possesses single-strand endonuclease activity and ATP-dependent double-strand-specific 3'-5' exonuclease activity. Rad50 provides an ATP-dependent control of Mre11 by unwinding and or repositioning DNA ends into the Mre11 active site (By similarity)	P17120|BIMC_EMENI|Kinesin-like protein bimC OS=Emericella nidulans (strain FGSC A4 / ATCC 38163 / CBS 112 OX=227321 GN=bimC PE=2 SV=2	K10866|RAD50; DNA repair protein RAD50|ko03400|DNA repair and recombination proteins [BR:ko03400]	GO:0005737|cytoplasm|cellular_component;GO:0005874|microtubule|cellular_component;GO:0005856|cytoskeleton|cellular_component;GO:0007049|cell cycle|biological_process;GO:0000166|nucleotide binding|molecular_function;GO:0005524|ATP binding|molecular_function;GO:0051301|cell division|biological_process
Cluster-160.0	4.68257	0.00106594	4.72401	0.00137237	5.8318	2.03509e-05	4.29805	0.0112571	-	-	-	-	-	-
Cluster-1600.0	1.62365	9.02293e-05	2.0103	1.13107e-06	1.58912	0.000145708	1.79343	1.96214e-05	cytidine deaminase-like protein [Trichoderma longibrachiatum ATCC 18648]	PF00383.24|2.7e-06|dCMP_cyt_deam_1|Cytidine and deoxycytidylate deaminase zinc-binding region	-	Q9P7N4|TAD3_SCHPO|tRNA-specific adenosine deaminase subunit tad3 OS=Schizosaccharomyces pombe OX=284812 GN=tad3 {ECO:0000250	K15442|TAD3, ADAT3; tRNA-specific adenosine deaminase 3|ko03016|Transfer RNA biogenesis [BR:ko03016]	GO:0006139|nucleobase-containing compound metabolic process|biological_process;GO:0008033|tRNA processing|biological_process;GO:0005737|cytoplasm|cellular_component;GO:0005634|nucleus|cellular_component
Cluster-1601.0	1.75354	3.32045e-13	1.70964	2.54615e-12	1.96922	1.54241e-15	1.81071	2.16672e-13	Phosphoribosylaminoimidazole carboxylase [Trichoderma longibrachiatum ATCC 18648]	PF00731.21|5.1e-59|AIRC|AIR carboxylase	-	P21264|PUR6_YEAST|Phosphoribosylaminoimidazole carboxylase OS=Saccharomyces cerevisiae OX=559292 GN=ADE2 PE=1 SV=1	K01588|purE; 5-(carboxyamino)imidazole ribonucleotide mutase|ko00230|Purine metabolism	GO:0005524|ATP binding|molecular_function;GO:0006164|purine nucleotide biosynthetic process|biological_process;GO:0004638|phosphoribosylaminoimidazole carboxylase activity|molecular_function;GO:0043727|5-amino-4-imidazole carboxylate lyase activity|molecular_function;GO:0006189|'de novo' IMP biosynthetic process|biological_process;GO:0044281|small molecule metabolic process|biological_process;GO:…
Cluster-1602.0	-1.25807	2.68472e-08	-1.55112	6.25996e-11	-0.813435	0.00464014	-1.10195	2.60237e-05	hypothetical protein M440DRAFT_1376600 [Trichoderma longibrachiatum ATCC 18648]	PF00636.27|3.8e-45|Ribonuclease_3|Ribonuclease III domain	-	Q2H0G2|DCL1_CHAGB|Dicer-like protein 1 OS=Chaetomium globosum (strain ATCC 6205 / CBS 148 OX=306901 GN=DCL1 PE=3 SV=2	K11592|DICER1, DCR1; endoribonuclease Dicer|ko03036|Chromosome and associated proteins [BR:ko03036]	GO:0050688|regulation of defense response to virus|biological_process;GO:0005524|ATP binding|molecular_function;GO:0051607|defense response to virus|biological_process;GO:0004386|helicase activity|molecular_function;GO:0046872|metal ion binding|molecular_function;GO:0016070|RNA metabolic process|biological_process;GO:0031047|RNA-mediated gene silencing|biological_process;GO:0000166|nucleotide bin…
Cluster-1603.0	2.2394	6.82888e-16	2.75311	5.96639e-23	2.75875	1.47465e-19	2.73603	2.90357e-17	-	-	-	-	-	-
Cluster-1605.0	-1.57047	9.1182e-11	-1.73618	2.53832e-12	-2.32826	6.35976e-15	-1.93645	3.24733e-13	uncharacterized protein TRIREDRAFT_63751 [Trichoderma reesei QM6a]	PF09282.11|4.6e-14|Mago-bind|Mago binding	-	P53235|EIF2A_YEAST|Eukaryotic translation initiation factor 2A OS=Saccharomyces cerevisiae OX=559292 PE=1 SV=1	K14294|WIBG, PYM; partner of Y14 and mago|ko03019|Messenger RNA biogenesis [BR:ko03019]	GO:0006417|regulation of translation|biological_process;GO:0003743|translation initiation factor activity|molecular_function;GO:0006412|translation|biological_process;GO:0006413|translational initiation|biological_process
Cluster-1608.0	1.31831	2.53471e-05	1.66539	1.49838e-07	1.01926	0.00126232	1.72586	3.59761e-08	hypothetical protein TgHK011_002413 [Trichoderma gracile]	-	-	-	-	-
Cluster-1610.1	4.27582	7.46905e-09	4.76954	9.22364e-11	5.52943	1.39535e-14	4.84755	1.02257e-11	WD40 repeat-like protein [Trichoderma longibrachiatum ATCC 18648]	PF07819.14|0.00083|PGAP1|PGAP1-like protein	-	Q9UT73|YIPH_SCHPO|Uncharacterized WD repeat-containing protein C343.17c OS=Schizosaccharomyces pombe OX=284812 PE=4 SV=1	K11786|STH1_SNF2; ATP-dependent helicase STH1/SNF2|ko03036|Chromosome and associated proteins [BR:ko03036]	GO:0004386|helicase activity|molecular_function;GO:0005634|nucleus|cellular_component;GO:0006325|chromatin organization|biological_process;GO:0051276|chromosome organization|biological_process;GO:0070603|SWI/SNF superfamily-type complex|cellular_component;GO:0000166|nucleotide binding|molecular_function;GO:0016787|hydrolase activity|molecular_function;GO:0005524|ATP binding|molecular_function
Cluster-1613.0	1.01107	0.00156005	0.708775	0.0239809	0.629888	0.0197512	1.39248	4.99543e-07	hypothetical protein TgHK011_007366 [Trichoderma gracile]	PF00890.25|1.4e-54|FAD_binding_2|FAD binding domain	-	O13755|OSM1_SCHPO|Fumarate reductase OS=Schizosaccharomyces pombe OX=284812 GN=osm1 PE=3 SV=1	-	GO:0005739|mitochondrion|cellular_component;GO:0016156|fumarate reductase (NADH) activity|molecular_function;GO:0016491|oxidoreductase activity|molecular_function;GO:0005737|cytoplasm|cellular_component;GO:0005634|nucleus|cellular_component
Cluster-1614.0	3.18766	2.7975e-28	2.88049	3.19405e-20	1.91558	7.93394e-09	3.16467	4.9448e-24	hypothetical protein M440DRAFT_1272591 [Trichoderma longibrachiatum ATCC 18648]	-	-	-	-	-
Cluster-1616.0	1.07115	0.000260747	0.244668	0.456322	2.4796	8.11827e-17	0.16672	0.645249	NAD(P)-binding protein [Trichoderma longibrachiatum ATCC 18648]	PF05368.14|3.5e-33|NmrA|NmrA-like family	-	P0DUL7|HKM9_ASPHA|NmrA-like family domain-containing oxidoreductase hkm9 OS=Aspergillus hancockii OX=1873369 PE=1 SV=1	K03514|PAPD5_7, TRF4; non-canonical poly(A) RNA polymerase PAPD5/7|ko03016|Transfer RNA biogenesis [BR:ko03016]	GO:0016491|oxidoreductase activity|molecular_function
Cluster-1616.2	-2.96733	8.8585e-23	-3.39767	5.42245e-32	-3.45644	1.88876e-35	-2.68405	6.34652e-20	NAD(P)-binding protein [Trichoderma longibrachiatum ATCC 18648]	PF05229.16|0.052|SCPU|Spore Coat Protein U domain	-	P9WEZ3|PYTC_ASPTE|Methyltransferase pytC OS=Aspergillus terreus OX=33178 GN=pytC {ECO:0000303	K03514|PAPD5_7, TRF4; non-canonical poly(A) RNA polymerase PAPD5/7|ko03016|Transfer RNA biogenesis [BR:ko03016]	GO:0016740|transferase activity|molecular_function;GO:0008168|methyltransferase activity|molecular_function;GO:0032259|methylation|biological_process
Cluster-1616.3	-2.14964	5.24651e-16	-2.34843	1.85722e-20	-3.14596	5.17854e-24	-2.08718	4.72991e-17	NAD(P)-binding protein [Trichoderma longibrachiatum ATCC 18648]	PF03828.20|6.5e-11|PAP_assoc|Cid1 family poly A polymerase	-	P48561|TRF5_YEAST|Poly(A) RNA polymerase protein 1 OS=Saccharomyces cerevisiae OX=559292 GN=TRF5 PE=1 SV=2	K03514|PAPD5_7, TRF4; non-canonical poly(A) RNA polymerase PAPD5/7|ko03016|Transfer RNA biogenesis [BR:ko03016]	GO:0005634|nucleus|cellular_component;GO:0046872|metal ion binding|molecular_function;GO:0007049|cell cycle|biological_process;GO:0004652|obsolete polynucleotide adenylyltransferase activity|molecular_function;GO:0005730|nucleolus|cellular_component;GO:0016070|RNA metabolic process|biological_process;GO:0016740|transferase activity|molecular_function;GO:0016779|nucleotidyltransferase activity|mol…
Cluster-1618.0	-3.16537	0.000228858	-3.49721	0.000591061	-0.608247	0.359544	-5.22642	0.000423798	hypothetical protein TgHK011_002973 [Trichoderma gracile]	PF01753.19|4.1e-12|zf-MYND|MYND finger	-	-	-	-
Cluster-162.0	5.51436	5.11704e-05	6.30599	2.10901e-06	4.69994	0.00332269	6.35166	2.64989e-06	alpha/beta-hydrolase [Trichoderma longibrachiatum ATCC 18648]	PF12697.8|2.8e-13|Abhydrolase_6|Alpha/beta hydrolase family	-	A0A481WQ01|CLAH_PENCR|Polyketide transferase claH OS=Penicillium crustosum OX=36656 GN=claH {ECO:0000303	K06889|K06889; uncharacterized protein|ko99997|Function unknown	GO:0016740|transferase activity|molecular_function
Cluster-1622.0	5.43715	2.98817e-107	4.40812	2.19246e-63	3.34253	2.5418e-38	4.21037	3.75609e-65	P-loop containing nucleoside triphosphate hydrolase protein [Trichoderma longibrachiatum ATCC 18648]	PF10873.9|0.0031|CYYR1|Cysteine and tyrosine-rich protein 1	-	F2T1C4|MDR2_TRIRC|ABC multidrug transporter MDR2 OS=fungus) OX=559305 GN=MDR2 {ECO:0000303	-	GO:0005524|ATP binding|molecular_function;;GO:0110165|cellular anatomical entity|cellular_component;GO:0000166|nucleotide binding|molecular_function;GO:0016020|membrane|cellular_component;GO:0005886|plasma membrane|cellular_component
Cluster-1624.0	-1.10079	6.23948e-07	-0.832659	0.000165197	-0.927609	6.88958e-05	-0.556477	0.0115786	hypothetical protein TgHK011_001373 [Trichoderma gracile]	PF00097.26|0.63|zf-C3HC4|Zinc finger, C3HC4 type (RING finger)	-	-	K00784|rnz; ribonuclease Z|ko03016|Transfer RNA biogenesis [BR:ko03016]	-
Cluster-1625.0	-6.49405	6.57539e-06	-6.2319	2.5689e-05	-6.10535	6.40413e-05	-6.0646	0.000148108	ATPase complex subunit 9 [Aspergillus viridinutans]	PF00137.22|1.4e-08|ATP-synt_C|ATP synthase subunit C	-	P16000|ATP9_EMENI|ATP synthase subunit 9, mitochondrial OS=Emericella nidulans (strain FGSC A4 / ATCC 38163 / CBS 112 OX=227321 GN=atp9 PE=3 SV=2	K02128|ATPeF0C, ATP5G, ATP9; F-type H+-transporting ATPase subunit c|ko05415|Diabetic cardiomyopathy	GO:0005739|mitochondrion|cellular_component;GO:0006811|monoatomic ion transport|biological_process;GO:0031966|mitochondrial membrane|cellular_component;GO:0008289|lipid binding|molecular_function;GO:0016020|membrane|cellular_component;GO:0045263|proton-transporting ATP synthase complex, coupling factor F(o)|cellular_component
Cluster-1626.0	2.18084	5.0684e-20	2.49063	4.78318e-25	2.99016	3.12556e-37	3.03149	8.48081e-36	-	-	-	-	-	-
Cluster-1628.0	-4.89496	1.2339e-07	-4.89635	9.66254e-07	-4.10387	8.67966e-06	-6.07219	7.61415e-06	-	-	-	-	-	-
Cluster-1630.0	5.406	0.0329131	3.07269	0.437884	-	-	6.37015	6.24513e-05	-	-	-	-	-	-
Cluster-1630.2	2.87362	3.17954e-13	3.80801	1.25929e-23	3.27465	9.12972e-16	3.95038	5.03661e-22	hypothetical protein A9Z42_0087250 [Trichoderma parareesei]	PF04082.19|2.5e-11|Fungal_trans|Fungal specific transcription factor domain	-	A1DIC0|XLNR_NEOFI|Xylanolytic transcriptional activator xlnR OS=Neosartorya fischeri (strain ATCC 1020 / DSM 3700 / CBS 544 OX=331117 GN=xlnR PE=3 SV=2	K21451|XLNR; xylanolytic transcriptional activator XlnR|ko03000|Transcription factors [BR:ko03000]	GO:0005634|nucleus|cellular_component;GO:0046872|metal ion binding|molecular_function;GO:0008152|metabolic process|biological_process;GO:0045493|xylan catabolic process|biological_process;GO:0045893|positive regulation of DNA-templated transcription|biological_process;GO:0003677|DNA binding|molecular_function
Cluster-1630.3	-1.70311	3.72728e-05	-1.48116	7.83818e-05	-1.30931	0.000537781	-1.25901	0.00160949	-	-	-	-	-	-
Cluster-1631.0	-2.18555	2.3125e-21	-1.88065	1.02377e-17	-2.1753	1.60229e-13	-1.99151	1.01337e-16	hypothetical protein THARTR1_05806 [Trichoderma harzianum]	PF00069.26|9.5e-13|Pkinase|Protein kinase domain	-	Q09170|CDS1_SCHPO|Serine/threonine-protein kinase cds1 OS=Schizosaccharomyces pombe OX=284812 GN=cds1 PE=1 SV=2	-	GO:0000166|nucleotide binding|molecular_function;GO:0016301|kinase activity|molecular_function;GO:0016740|transferase activity|molecular_function;GO:0005524|ATP binding|molecular_function;GO:0016310|phosphorylation|biological_process;GO:0007049|cell cycle|biological_process;GO:0043229|intracellular organelle|cellular_component;GO:0004674|protein serine/threonine kinase activity|molecular_function…
Cluster-1632.1	3.29451	2.71474e-63	3.36153	2.89076e-61	3.81476	1.68989e-78	3.58986	1.64025e-68	v-SNARE Vti1, cis-Golgi membrane traffic [Trichoderma parareesei]	PF12352.9|1.3e-17|V-SNARE_C|Snare region anchored in the vesicle membrane C-terminus	-	P78768|VTI1_SCHPO|Vesicle transport v-SNARE protein vti1 OS=Schizosaccharomyces pombe OX=284812 GN=vti1 PE=2 SV=2	K08493|VTI1; vesicle transport through interaction with t-SNAREs 1|ko04131|Membrane trafficking [BR:ko04131]	GO:0005737|cytoplasm|cellular_component;GO:0043231|intracellular membrane-bounded organelle|cellular_component;GO:0016020|membrane|cellular_component;;GO:0015031|protein transport|biological_process
Cluster-1634.0	2.74229	5.7889e-30	2.56592	2.207e-26	2.18045	2.37436e-19	2.61161	1.87866e-26	propionyl-CoA synthase [Trichoderma reesei QM6a]	PF16177.6|9.7e-20|ACAS_N|Acetyl-coenzyme A synthetase N-terminus	-	P78773|ACSA_SCHPO|Probable acetyl-coenzyme A synthetase OS=Schizosaccharomyces pombe OX=284812 PE=1 SV=2	-	GO:0003987|acetate-CoA ligase activity|molecular_function;GO:0000166|nucleotide binding|molecular_function;GO:0016874|ligase activity|molecular_function;GO:0005524|ATP binding|molecular_function
Cluster-1635.0	-1.25505	6.72172e-11	0.307164	0.287476	-0.807746	2.71175e-05	0.186653	0.348121	hypothetical protein M440DRAFT_1455612 [Trichoderma longibrachiatum ATCC 18648]	-	-	-	-	-
Cluster-1638.0	-1.95143	2.67773e-18	-1.20376	1.1e-05	-1.6261	5.66619e-10	-1.15478	2.956e-07	putative isomerase YbhE [Trichoderma longibrachiatum ATCC 18648]	PF10282.10|1.4e-53|Lactonase|Lactonase, 7-bladed beta-propeller	29875.EHK20639|G|hydrolase family 16	D4B0N9|6PGL_ARTBC|Probable 6-phosphogluconolactonase ARB_02015 OS=mentagrophytes) OX=663331 PE=1 SV=1	K07404|pgl; 6-phosphogluconolactonase|ko00030|Pentose phosphate pathway	GO:0006006|glucose metabolic process|biological_process;GO:0017057|6-phosphogluconolactonase activity|molecular_function;GO:0006098|pentose-phosphate shunt|biological_process;GO:0016787|hydrolase activity|molecular_function;GO:0005576|extracellular region|cellular_component;GO:0005975|carbohydrate metabolic process|biological_process
Cluster-1639.0	-1.3717	1.64939e-09	-1.07251	8.70412e-07	-0.550372	0.0126391	-0.766675	0.00105056	uncharacterized protein TRIREDRAFT_77425 [Trichoderma reesei QM6a]	PF08528.12|3.3e-09|Whi5|Whi5 like	-	-	-	-
Cluster-164.0	1.99102	0.0289205	2.6401	0.00216848	2.79496	0.00115494	2.32399	0.0173866	hypothetical protein BBK36DRAFT_1137078 [Trichoderma citrinoviride]	-	-	-	-	-
Cluster-1640.1	2.89055	1.23481e-15	3.85505	1.88919e-27	0.834749	0.159028	3.33702	7.67713e-16	peptidase C15, pyroglutamyl peptidase I-like protein [Trichoderma longibrachiatum ATCC 18648]	PF13419.7|1.2e-15|HAD_2|Haloacid dehalogenase-like hydrolase	29875.EHK15689|S|HAD-superfamily hydrolase subfamily IA variant 3	P38773|DOG2_YEAST|2-deoxyglucose-6-phosphate phosphatase 2 OS=Saccharomyces cerevisiae OX=559292 GN=DOG2 {ECO:0000303	K06116|GPP; glycerol-1-phosphatase|ko00561|Glycerolipid metabolism	GO:0016787|hydrolase activity|molecular_function;GO:0046872|metal ion binding|molecular_function;GO:0003850|2-deoxyglucose-6-phosphatase activity|molecular_function
Cluster-1640.2	4.14457	8.36407e-24	4.64998	3.5151e-27	1.83164	0.000755455	4.59179	5.64437e-31	peptidase C15, pyroglutamyl peptidase I-like protein [Trichoderma longibrachiatum ATCC 18648]	PF13419.7|1.2e-15|HAD_2|Haloacid dehalogenase-like hydrolase	29875.EHK15689|S|HAD-superfamily hydrolase subfamily IA variant 3	P38773|DOG2_YEAST|2-deoxyglucose-6-phosphate phosphatase 2 OS=Saccharomyces cerevisiae OX=559292 GN=DOG2 {ECO:0000303	K06116|GPP; glycerol-1-phosphatase|ko00561|Glycerolipid metabolism	GO:0016787|hydrolase activity|molecular_function;GO:0046872|metal ion binding|molecular_function;GO:0003850|2-deoxyglucose-6-phosphatase activity|molecular_function
Cluster-1641.0	2.77868	1.21211e-14	2.82468	9.23096e-20	2.10283	6.73542e-10	3.22526	9.32371e-27	-	-	-	-	-	-
Cluster-1642.0	1.79519	1.44971e-08	2.96357	9.22376e-21	0.852589	0.00485198	3.27827	1.41945e-25	hypothetical protein TrVFT333_000659 [Trichoderma virens FT-333]	PF05257.17|3.3e-12|CHAP|CHAP domain	29875.EHK26249|S|domain protein	P0DW09|HETQ2_PODAS|Subtilisin-like protease het-Q2 OS=Podospora anserina OX=2587412 GN=het-Q2 {ECO:0000303	-	-
Cluster-1644.0	-2.36422	1.2975e-06	-1.09105	0.0280821	-2.10261	3.43384e-05	-0.820073	0.135445	hypothetical protein TgHK011_002825 [Trichoderma gracile]	PF06595.12|3.3|BDV_P24|Borna disease virus P24 protein	29875.EHK17550|O|zinc ion binding	W7LC91|FUM15_GIBM7|Cytochrome P450 monooxygenase FUM15 OS=fungus) OX=334819 GN=FUM15 {ECO:0000303	K03349|APC2, ANAPC2; anaphase-promoting complex subunit 2|ko03036|Chromosome and associated proteins [BR:ko03036]	GO:0016491|oxidoreductase activity|molecular_function;GO:0004497|monooxygenase activity|molecular_function;GO:0046872|metal ion binding|molecular_function
Cluster-1644.1	1.58661	7.99422e-25	1.70927	1.86792e-30	1.92025	8.92161e-36	1.76522	1.43551e-29	hypothetical protein TgHK011_002825 [Trichoderma gracile]	PF00067.23|3.8e-68|p450|Cytochrome P450	29875.EHK17550|O|zinc ion binding	W7LC91|FUM15_GIBM7|Cytochrome P450 monooxygenase FUM15 OS=fungus) OX=334819 GN=FUM15 {ECO:0000303	K03349|APC2, ANAPC2; anaphase-promoting complex subunit 2|ko03036|Chromosome and associated proteins [BR:ko03036]	GO:0016491|oxidoreductase activity|molecular_function;GO:0004497|monooxygenase activity|molecular_function;GO:0046872|metal ion binding|molecular_function
Cluster-1647.0	-3.54268	0.00278611	-1.42704	0.0965723	-2.15724	0.0574345	-0.925824	0.302645	hypothetical protein TgHK011_004629 [Trichoderma gracile]	PF02837.19|3.1e-12|Glyco_hydro_2_N|Glycosyl hydrolases family 2, sugar binding domain	29875.EHK22638|S|Domain of unknown function (DUF1772)	M3APK4|PK81C_PSEFD|Anthrone oxygenase MYCFIDRAFT_34418 OS=fungus) OX=383855 PE=2 SV=1	-	GO:0016491|oxidoreductase activity|molecular_function;GO:0016020|membrane|cellular_component;GO:0004497|monooxygenase activity|molecular_function
Cluster-1647.1	-2.49242	1.04443e-05	-2.75005	1.89602e-05	-3.12051	5.45187e-07	-2.92458	2.91798e-06	uncharacterized protein TRIREDRAFT_121232 [Trichoderma reesei QM6a]	PF08592.12|4e-32|DUF1772|Domain of unknown function (DUF1772)	-	M3APK4|PK81C_PSEFD|Anthrone oxygenase MYCFIDRAFT_34418 OS=fungus) OX=383855 PE=2 SV=1	-	GO:0016491|oxidoreductase activity|molecular_function;GO:0016020|membrane|cellular_component;GO:0004497|monooxygenase activity|molecular_function
Cluster-1647.2	-2.6413	8.85027e-06	-1.18754	0.0236583	-4.96327	1.58065e-09	-0.281759	0.59929	squalene monooxygenase-like protein [Trichoderma reesei QM6a]	PF02837.19|3.1e-12|Glyco_hydro_2_N|Glycosyl hydrolases family 2, sugar binding domain	29875.EHK22638|S|Domain of unknown function (DUF1772)	M3APK4|PK81C_PSEFD|Anthrone oxygenase MYCFIDRAFT_34418 OS=fungus) OX=383855 PE=2 SV=1	K00511|SQLE, ERG1; squalene monooxygenase|ko00909|Sesquiterpenoid and triterpenoid biosynthesis	GO:0016491|oxidoreductase activity|molecular_function;GO:0016020|membrane|cellular_component;GO:0004497|monooxygenase activity|molecular_function
Cluster-1647.4	-2.23324	2.39086e-12	-1.20045	0.000675167	-4.35599	3.95954e-37	-1.11618	0.00061333	squalene monooxygenase-like protein [Trichoderma reesei QM6a]	PF02837.19|3.1e-12|Glyco_hydro_2_N|Glycosyl hydrolases family 2, sugar binding domain	29875.EHK22638|S|Domain of unknown function (DUF1772)	O60061|ALG5_SCHPO|Dolichyl-phosphate beta-glucosyltransferase OS=Schizosaccharomyces pombe OX=284812 GN=alg5 PE=3 SV=1	K00511|SQLE, ERG1; squalene monooxygenase|ko00909|Sesquiterpenoid and triterpenoid biosynthesis	GO:0005783|endoplasmic reticulum|cellular_component;GO:0004581|dolichyl-phosphate beta-glucosyltransferase activity|molecular_function;GO:0005789|endoplasmic reticulum membrane|cellular_component;GO:0006486|protein glycosylation|biological_process;GO:0016740|transferase activity|molecular_function;GO:0016757|glycosyltransferase activity|molecular_function;GO:0016020|membrane|cellular_component
Cluster-1650.0	-3.76824	8.73481e-28	-3.38345	2.13821e-23	-2.72426	3.02661e-15	-2.93916	1.13346e-18	glycoside hydrolase family 132 protein [Trichoderma longibrachiatum ATCC 18648]	PF03856.14|1.1e-91|SUN|Beta-glucosidase (SUN family)	-	Q4WGL5|SUN1_ASPFU|Secreted beta-glucosidase sun1 OS=Af293) OX=330879 GN=sun1 PE=1 SV=1	K01238|SUN; SUN family beta-glucosidase|ko99980|Enzymes with EC numbers	GO:0005576|extracellular region|cellular_component;GO:0071555|cell wall organization|biological_process;GO:0005975|carbohydrate metabolic process|biological_process;GO:0000272|polysaccharide catabolic process|biological_process;GO:0016787|hydrolase activity|molecular_function;GO:0016798|hydrolase activity, acting on glycosyl bonds|molecular_function;GO:0008152|metabolic process|biological_process
Cluster-1653.1	1.23835	0.00448471	2.38823	4.84468e-13	-0.716425	0.000388151	2.18909	4.69722e-10	hypothetical protein TgHK011_006221 [Trichoderma gracile]	PF12799.8|1.2e-13|LRR_4|Leucine Rich repeats (2 copies)	-	Q9UUG2|YFT6_SCHPO|Uncharacterized leucine-rich repeat-containing protein C926.06c OS=Schizosaccharomyces pombe OX=284812 PE=1 SV=1	K11380|NTO1; NuA3 HAT complex component NTO1|ko03036|Chromosome and associated proteins [BR:ko03036]	GO:0005634|nucleus|cellular_component;GO:0005774|vacuolar membrane|cellular_component;GO:0005773|vacuole|cellular_component;GO:0016020|membrane|cellular_component;GO:0005737|cytoplasm|cellular_component
Cluster-1654.0	1.567	5.64512e-05	1.42108	0.000222664	2.11881	1.53773e-08	1.40592	0.000210113	midasin [Trichoderma longibrachiatum ATCC 18648]	PF07728.15|5.4e-123|AAA_5|AAA domain (dynein-related subfamily)	29875.EHK16679|S|Nuclear chaperone required for maturation and nuclear export of pre-60S ribosome subunits (By similarity)	Q12019|MDN1_YEAST|Midasin OS=Saccharomyces cerevisiae OX=559292 GN=MDN1 PE=1 SV=1	K14572|MDN1, REA1; midasin|ko03009|Ribosome biogenesis [BR:ko03009]	GO:0005730|nucleolus|cellular_component;GO:0005654|nucleoplasm|cellular_component;GO:0000166|nucleotide binding|molecular_function;GO:0005524|ATP binding|molecular_function;GO:0005634|nucleus|cellular_component
Cluster-1655.0	-2.88647	1.6475e-09	-4.43343	1.43529e-15	0.622624	0.202578	-4.66629	1.30754e-19	transferase family-domain-containing protein [Ilyonectria sp. MPI-CAGE-AT-0026]	PF02458.16|5.8e-19|Transferase|Transferase family	-	Q86Z65|TRI16_FUSSP|Trichothecene 8-O-acetyltransferase OS=Fusarium sporotrichioides OX=5514 GN=TRI16 {ECO:0000303	-	GO:0016740|transferase activity|molecular_function;GO:0016746|acyltransferase activity|molecular_function
Cluster-1656.0	-2.40809	0.00308129	-2.12779	0.00813663	-1.82973	0.0171713	-1.84785	0.0313773	hypothetical protein M440DRAFT_362210 [Trichoderma longibrachiatum ATCC 18648]	-	29875.EHK19971|S|NA	-	-	-
Cluster-1657.0	1.77195	1.56638e-19	0.526172	0.0618917	0.207948	0.265901	0.655931	0.00455361	SIS domain-containing protein [Trichoderma longibrachiatum ATCC 18648]	PF01380.23|1.1e-12|SIS|SIS domain	-	-	K12349|ASAH2; neutral ceramidase|ko04071|Sphingolipid signaling pathway	-
Cluster-1658.0	5.23245	3.46898e-26	5.55568	3.80774e-29	0.180563	0.867321	4.85142	1.16556e-17	FAD/NAD(P)-binding domain-containing protein [Trichoderma longibrachiatum ATCC 18648]	PF05199.14|2.3e-10|GMC_oxred_C|GMC oxidoreductase	-	-	-	-
Cluster-1659.0	-2.25763	2.03032e-22	-1.29507	1.63918e-08	-1.43435	6.86933e-05	-0.64216	0.00951727	hypothetical protein TgHK011_003189 [Trichoderma gracile]	PF00188.27|3.5e-21|CAP|Cysteine-rich secretory protein family	-	D4B327|PRY1_ARTBC|Probable pathogenesis-related protein ARB_02861 OS=mentagrophytes) OX=663331 PE=3 SV=2	-	GO:0008289|lipid binding|molecular_function;GO:0005576|extracellular region|cellular_component;GO:0006869|lipid transport|biological_process
Cluster-1660.0	1.40614	5.6292e-06	1.06165	0.00166177	1.47135	5.82472e-06	0.670436	0.0763518	purine and uridine phosphorylase [Trichoderma longibrachiatum ATCC 18648]	PF01048.21|1.8e-11|PNP_UDP_1|Phosphorylase superfamily	-	P40480|HOS4_YEAST|Protein HOS4 OS=Saccharomyces cerevisiae OX=559292 GN=HOS4 PE=1 SV=1	-	-
Cluster-1663.1	1.1561	0.0012989	1.27845	0.000421253	1.32768	0.0001656	0.832844	0.017238	uncharacterized protein TRIREDRAFT_65623 [Trichoderma reesei QM6a]	PF03558.14|0.12|TBSV_P22|TBSV core protein P21/P22	29875.EHK18992|S|phospholipase carboxylesterase	Q9HFJ5|APTH1_NEUCR|Acyl-protein thioesterase 1 OS=Neurospora crassa (strain ATCC 24698 / 74-OR23-1A / CBS 708 OX=367110 PE=3 SV=2	K06999|K06999; phospholipase/carboxylesterase|ko99999|Others	GO:0006629|lipid metabolic process|biological_process;GO:0006631|fatty acid metabolic process|biological_process;GO:0052689|carboxylic ester hydrolase activity|molecular_function;GO:0016787|hydrolase activity|molecular_function;GO:0005737|cytoplasm|cellular_component;GO:0005634|nucleus|cellular_component
Cluster-1664.0	2.25127	0.00289719	2.15135	0.0142886	0.570753	0.643242	1.57748	0.0981611	-	-	-	-	-	-
Cluster-1666.0	-1.52058	9.69518e-12	-1.34021	2.65489e-08	-0.502399	0.0213541	-1.12194	2.9695e-07	WD40 repeat-like protein [Trichoderma longibrachiatum ATCC 18648]	PF00400.33|1e-16|WD40|WD domain, G-beta repeat	-	Q4P9P9|LIS1_USTMA|Nuclear distribution protein PAC1 OS=Ustilago maydis OX=237631 GN=PAC1 {ECO:0000255	-	GO:0005856|cytoskeleton|cellular_component;GO:0007049|cell cycle|biological_process;GO:0000922|spindle pole|cellular_component;GO:0005875|microtubule associated complex|cellular_component;GO:0051012|microtubule sliding|biological_process;GO:0000132|establishment of mitotic spindle orientation|biological_process;GO:0070840|dynein complex binding|molecular_function;GO:0007017|microtubule-based proc…
Cluster-1668.0	1.35351	0.0494868	1.14382	0.166863	0.364121	0.683109	0.953387	0.241053	-	-	-	-	-	-
Cluster-167.0	6.08993	2.82367e-06	6.75615	1.4751e-07	3.7544	0.0310468	6.85757	1.46351e-07	NAD(P)-binding protein [Trichoderma longibrachiatum ATCC 18648]	PF00106.26|1.6e-07|adh_short|short chain dehydrogenase	-	A0A2H3CNT9|ARMD3_ARMGA|Short-chain dehydrogenase/reductase ARMGADRAFT_1048226 OS=Armillaria gallica OX=47427 PE=1 SV=1	-	GO:0016491|oxidoreductase activity|molecular_function
Cluster-1670.0	-1.28267	1.2005e-05	-1.66155	4.73045e-08	-0.675935	0.0282029	-1.20672	0.000117143	hypothetical protein BBK36DRAFT_122468, partial [Trichoderma citrinoviride]	PF00172.19|4.3e-09|Zn_clus|Fungal Zn(2)-Cys(6) binuclear cluster domain	-	P39720|OAF1_YEAST|Oleate-activated transcription factor 1 OS=Saccharomyces cerevisiae OX=559292 GN=OAF1 PE=1 SV=3	-	GO:0046872|metal ion binding|molecular_function;GO:0003677|DNA binding|molecular_function;GO:0005634|nucleus|cellular_component;GO:0030435|sporulation resulting in formation of a cellular spore|biological_process
Cluster-1676.0	2.67386	1.02461e-27	2.78146	5.27997e-31	2.74575	1.36876e-24	2.67708	3.321e-23	MFS general substrate transporter, partial [Trichoderma longibrachiatum ATCC 18648]	PF07690.17|1.2e-05|MFS_1|Major Facilitator Superfamily	-	Q08777|MCH5_YEAST|Riboflavin transporter MCH5 OS=Saccharomyces cerevisiae OX=559292 GN=MCH5 PE=1 SV=2	-	GO:0016020|membrane|cellular_component;GO:0005886|plasma membrane|cellular_component;
Cluster-168.0	2.34137	0.0131912	3.42275	3.03275e-05	0.39595	0.786133	3.29861	0.000585725	-	-	-	-	-	-
Cluster-1682.1	1.28682	1.02592e-09	0.880585	2.64381e-05	1.96568	2.43992e-19	0.729522	0.000416712	hypothetical protein TgHK011_008495 [Trichoderma gracile]	PF01411.20|8.1e-196|tRNA-synt_2c|tRNA synthetases class II (A)	-	Q5AQL1|SYA_EMENI|Alanine--tRNA ligase OS=Emericella nidulans (strain FGSC A4 / ATCC 38163 / CBS 112 OX=227321 GN=ala1 PE=3 SV=2	K01872|AARS, alaS; alanyl-tRNA synthetase|ko03016|Transfer RNA biogenesis [BR:ko03016]	GO:0016874|ligase activity|molecular_function;GO:0005524|ATP binding|molecular_function;GO:0005737|cytoplasm|cellular_component;GO:0004812|aminoacyl-tRNA ligase activity|molecular_function;GO:0005739|mitochondrion|cellular_component;GO:0006412|translation|biological_process;GO:0046872|metal ion binding|molecular_function;GO:0004813|alanine-tRNA ligase activity|molecular_function;GO:0008270|zinc i…
Cluster-1684.0	-1.37585	2.09487e-13	-0.769887	0.000463025	-1.26753	1.53903e-10	-0.627233	0.00182433	Phosphoglycerate/bisphosphoglycerate mutase [Trichoderma parareesei]	PF05086.13|4.5|Dicty_REP|Dictyostelium (Slime Mold) REP protein	-	Q9P7Q7|MAK1_SCHPO|Peroxide stress-activated histidine kinase mak1 OS=Schizosaccharomyces pombe OX=284812 GN=mak1 PE=3 SV=1	-	GO:0005524|ATP binding|molecular_function;GO:0016310|phosphorylation|biological_process;GO:0005737|cytoplasm|cellular_component;GO:0000160|phosphorelay signal transduction system|biological_process;GO:0004673|protein histidine kinase activity|molecular_function;GO:0000166|nucleotide binding|molecular_function;GO:0016301|kinase activity|molecular_function;GO:0016740|transferase activity|molecular_…
Cluster-1684.2	-1.52204	1.51831e-09	-0.677704	0.00512408	-1.16568	4.43121e-09	-0.431651	0.0508333	Phosphoglycerate/bisphosphoglycerate mutase [Trichoderma parareesei]	PF05086.13|4.5|Dicty_REP|Dictyostelium (Slime Mold) REP protein	-	Q9P7Q7|MAK1_SCHPO|Peroxide stress-activated histidine kinase mak1 OS=Schizosaccharomyces pombe OX=284812 GN=mak1 PE=3 SV=1	-	GO:0005524|ATP binding|molecular_function;GO:0016310|phosphorylation|biological_process;GO:0005737|cytoplasm|cellular_component;GO:0000160|phosphorelay signal transduction system|biological_process;GO:0004673|protein histidine kinase activity|molecular_function;GO:0000166|nucleotide binding|molecular_function;GO:0016301|kinase activity|molecular_function;GO:0016740|transferase activity|molecular_…
Cluster-1685.0	1.02759	9.27617e-11	1.17515	1.11812e-08	1.80261	6.34235e-25	0.874565	4.63974e-09	TauD-domain-containing protein [Trichoderma longibrachiatum ATCC 18648]	PF13847.7|7.8e-19|Methyltransf_31|Methyltransferase domain	29875.EHK20754|G|hydrolase family 3	O74529|YJ48_SCHPO|Uncharacterized methyltransferase C70.08c OS=Schizosaccharomyces pombe OX=284812 PE=3 SV=1	K01207|nagZ; beta-N-acetylhexosaminidase|ko01501|beta-Lactam resistance	GO:0005634|nucleus|cellular_component;GO:0032259|methylation|biological_process;GO:0016740|transferase activity|molecular_function;GO:0008168|methyltransferase activity|molecular_function;GO:0005737|cytoplasm|cellular_component
Cluster-1686.0	1.89895	0.0380799	1.28493	0.232855	1.47166	0.187872	1.05452	0.494652	-	-	-	-	-	-
Cluster-1689.0	-5.86288	1.97794e-83	-5.41384	2.69458e-45	-3.46368	3.28514e-13	-5.00802	1.65883e-38	hypothetical protein M431DRAFT_506053 [Trichoderma harzianum CBS 226.95]	PF00227.27|5.6e-18|Proteasome|Proteasome subunit	-	P21243|PSA1_YEAST|Proteasome subunit alpha type-1 OS=Saccharomyces cerevisiae OX=559292 GN=SCL1 PE=1 SV=1	K07375|TUBB; tubulin beta|ko04147|Exosome [BR:ko04147]	GO:0043161|proteasome-mediated ubiquitin-dependent protein catabolic process|biological_process;GO:0042175|nuclear outer membrane-endoplasmic reticulum membrane network|cellular_component;GO:0034515|proteasome storage granule|cellular_component;GO:0019773|proteasome core complex, alpha-subunit complex|cellular_component;GO:0010499|proteasomal ubiquitin-independent protein catabolic process|biolog…
Cluster-1689.1	-2.86437	6.30105e-22	-2.21827	1.01129e-17	-2.45065	1.82453e-26	-2.20761	4.72387e-16	tubulin beta chain 2 [Trichoderma citrinoviride]	PF00091.26|4.1e-58|Tubulin|Tubulin/FtsZ family, GTPase domain	-	Q875L2|TBB2_HYPVI|Tubulin beta-2 chain OS=Hypocrea virens OX=29875 PE=2 SV=1	K07375|TUBB; tubulin beta|ko04147|Exosome [BR:ko04147]	GO:0005874|microtubule|cellular_component;GO:0005856|cytoskeleton|cellular_component;GO:0000166|nucleotide binding|molecular_function;GO:0005525|GTP binding|molecular_function;GO:0005737|cytoplasm|cellular_component
Cluster-1689.2	-2.04427	3.3139e-08	-1.69458	1.23005e-05	-3.03227	2.09652e-10	-1.48273	0.000192543	tubulin beta chain 1 [Trichoderma longibrachiatum ATCC 18648]	PF10639.10|1.5e-14|TMEM234|Putative transmembrane family 234	29875.EHK16554|S|Transmembrane protein 23.4	Q875L3|TBB1_HYPVI|Tubulin beta-1 chain OS=Hypocrea virens OX=29875 PE=2 SV=1	K00477|PHYH; phytanoyl-CoA hydroxylase|ko04146|Peroxisome	GO:0005874|microtubule|cellular_component;GO:0005856|cytoskeleton|cellular_component;GO:0000166|nucleotide binding|molecular_function;GO:0005525|GTP binding|molecular_function;GO:0005737|cytoplasm|cellular_component
Cluster-1689.4	-1.23394	2.47577e-06	-1.08122	2.64281e-05	-0.120629	0.66122	-0.82902	0.0014804	tubulin beta chain 1 [Trichoderma longibrachiatum ATCC 18648]	PF10242.10|0.01|L_HMGIC_fpl|Lipoma HMGIC fusion partner-like protein	29875.EHK16554|S|Transmembrane protein 23.4	O94517|PSA1_SCHPO|Probable proteasome subunit alpha type-1 OS=Schizosaccharomyces pombe OX=284812 PE=3 SV=1	K07375|TUBB; tubulin beta|ko04147|Exosome [BR:ko04147]	GO:0005634|nucleus|cellular_component;GO:0045842|positive regulation of mitotic metaphase/anaphase transition|biological_process;GO:0019773|proteasome core complex, alpha-subunit complex|cellular_component;GO:0000502|proteasome complex|cellular_component;GO:0005737|cytoplasm|cellular_component
Cluster-1689.5	-1.47617	8.86966e-14	-1.23914	1.98268e-15	-1.86664	1.93522e-08	-1.1686	1.30453e-08	tubulin beta chain 1 [Trichoderma longibrachiatum ATCC 18648]	PF08592.12|0.04|DUF1772|Domain of unknown function (DUF1772)	29875.EHK16554|S|Transmembrane protein 23.4	O94517|PSA1_SCHPO|Probable proteasome subunit alpha type-1 OS=Schizosaccharomyces pombe OX=284812 PE=3 SV=1	K07375|TUBB; tubulin beta|ko04147|Exosome [BR:ko04147]	GO:0005634|nucleus|cellular_component;GO:0045842|positive regulation of mitotic metaphase/anaphase transition|biological_process;GO:0019773|proteasome core complex, alpha-subunit complex|cellular_component;GO:0000502|proteasome complex|cellular_component;GO:0005737|cytoplasm|cellular_component
Cluster-1689.6	-3.69516	4.49611e-15	-3.86423	2.46114e-10	-3.95834	1.52525e-13	-3.04506	5.92733e-12	hypothetical protein M431DRAFT_506053 [Trichoderma harzianum CBS 226.95]	PF00227.27|5.6e-18|Proteasome|Proteasome subunit	-	P21243|PSA1_YEAST|Proteasome subunit alpha type-1 OS=Saccharomyces cerevisiae OX=559292 GN=SCL1 PE=1 SV=1	K07375|TUBB; tubulin beta|ko04147|Exosome [BR:ko04147]	GO:0043161|proteasome-mediated ubiquitin-dependent protein catabolic process|biological_process;GO:0042175|nuclear outer membrane-endoplasmic reticulum membrane network|cellular_component;GO:0034515|proteasome storage granule|cellular_component;GO:0019773|proteasome core complex, alpha-subunit complex|cellular_component;GO:0010499|proteasomal ubiquitin-independent protein catabolic process|biolog…
Cluster-169.0	3.14541	0.00191758	3.49356	0.000571992	2.25848	0.0853832	3.84402	0.00109653	hypothetical protein TgHK011_009856 [Trichoderma gracile]	PF00172.19|1.3e-08|Zn_clus|Fungal Zn(2)-Cys(6) binuclear cluster domain	-	O59830|YCUA_SCHPO|Uncharacterized transcriptional regulatory protein C965.10 OS=Schizosaccharomyces pombe OX=284812 PE=3 SV=1	-	GO:0046872|metal ion binding|molecular_function;GO:0006355|regulation of DNA-templated transcription|biological_process;GO:0003677|DNA binding|molecular_function;GO:0005737|cytoplasm|cellular_component;GO:0005634|nucleus|cellular_component
Cluster-1690.0	-2.17527	1.4343e-08	-2.62473	9.36114e-08	-2.35561	6.20936e-08	-2.64129	1.66624e-09	hypothetical protein M440DRAFT_1340652 [Trichoderma longibrachiatum ATCC 18648]	PF05841.12|3.4e-20|Apc15p|Apc15p protein	29875.EHK15985|S|NA	-	-	-
Cluster-1692.0	-3.60127	2.26352e-06	-0.57306	0.261901	-3.37133	1.00286e-10	-1.16949	0.0104117	hypothetical protein M440DRAFT_1137 [Trichoderma longibrachiatum ATCC 18648]	PF13800.7|0.0007|Sigma_reg_N|Sigma factor regulator N-terminal	-	-	-	-
Cluster-1692.1	1.26599	2.46883e-06	0.880552	0.000724793	0.782059	0.00945337	0.931793	0.00137059	hypothetical protein M440DRAFT_1336971 [Trichoderma longibrachiatum ATCC 18648]	PF08642.11|0.23|Rxt3|Histone deacetylation protein Rxt3	-	-	-	-
Cluster-1692.2	-2.0508	1.15586e-14	-1.9829	5.14716e-15	-2.25926	7.4806e-18	-2.14562	1.42167e-13	hypothetical protein THARTR1_09801 [Trichoderma harzianum]	PF13800.7|0.00072|Sigma_reg_N|Sigma factor regulator N-terminal	117187.FVEG_02392T0|S|establishment of protein localization to plasma membrane	Q4I1T9|EFR3_GIBZE|Protein EFR3 OS=/ PH-1) OX=229533 GN=EFR3 PE=3 SV=1	K21842|EFR3; protein EFR3|ko04131|Membrane trafficking [BR:ko04131]	-
Cluster-1693.0	7.89819	3.60397e-121	8.00341	1.0463e-126	4.66123	9.70242e-35	8.01232	3.50718e-125	hypothetical protein M440DRAFT_1406706 [Trichoderma longibrachiatum ATCC 18648]	-	-	-	-	-
Cluster-1694.0	-1.1874	3.49534e-11	-1.21771	6.51246e-13	-1.12522	4.01795e-10	-1.39402	2.04311e-15	P34-Arc-domain-containing protein [Trichoderma longibrachiatum ATCC 18648]	PF04045.15|1.8e-82|P34-Arc|Arp2/3 complex, 34 kD subunit p34-Arc	-	C7YQ31|LCL3_FUSV7|Probable endonuclease LCL3 OS=45880 / 77-13-4) OX=660122 GN=LCL3 PE=3 SV=1	K05758|ARPC2; actin related protein 2/3 complex, subunit 2|ko04812|Cytoskeleton proteins [BR:ko04812]	GO:0004519|endonuclease activity|molecular_function;;GO:0005739|mitochondrion|cellular_component;GO:0046872|metal ion binding|molecular_function;GO:0016787|hydrolase activity|molecular_function;GO:0016020|membrane|cellular_component;GO:0004518|nuclease activity|molecular_function
Cluster-1695.0	2.44681	1.36821e-08	2.07099	3.86241e-06	0.0789695	0.882029	1.26053	0.0106872	-	-	-	-	-	-
Cluster-1696.0	1.34559	2.87039e-10	1.21137	5.4302e-08	1.52597	4.42345e-13	0.786576	0.000285257	uncharacterized protein TRIREDRAFT_70800 [Trichoderma reesei QM6a]	PF03194.16|1e-24|LUC7|LUC7 N_terminus	-	C7Z3B7|MEP_FUSV7|Extracellular metalloproteinase MEP OS=45880 / 77-13-4) OX=660122 GN=MEP PE=2 SV=1	K01417|MEP; extracellular elastinolytic metalloproteinase|ko01002|Peptidases and inhibitors [BR:ko01002]	GO:0005576|extracellular region|cellular_component;GO:0006508|proteolysis|biological_process;GO:0046872|metal ion binding|molecular_function;GO:0008233|peptidase activity|molecular_function;GO:0008237|metallopeptidase activity|molecular_function;GO:0016787|hydrolase activity|molecular_function
Cluster-1696.1	-2.80307	1.0285e-44	-3.57361	2.11299e-61	-3.50082	1.1562e-50	-3.07173	3.05935e-32	uncharacterized protein TRIREDRAFT_70800 [Trichoderma reesei QM6a]	PF03194.16|1e-24|LUC7|LUC7 N_terminus	-	Q07508|LUC7_YEAST|Protein LUC7 OS=Saccharomyces cerevisiae OX=559292 GN=LUC7 PE=1 SV=1	K01417|MEP; extracellular elastinolytic metalloproteinase|ko01002|Peptidases and inhibitors [BR:ko01002]	GO:0006397|mRNA processing|biological_process;GO:0005681|spliceosomal complex|cellular_component;GO:0008380|RNA splicing|biological_process;GO:0005634|nucleus|cellular_component
Cluster-1696.2	3.29417	1.84782e-40	3.23243	1.81743e-43	3.69779	7.97301e-54	2.33437	3.32875e-20	LUC7-domain-containing protein [Trichoderma longibrachiatum ATCC 18648]	PF03194.16|2.1e-30|LUC7|LUC7 N_terminus	-	Q07508|LUC7_YEAST|Protein LUC7 OS=Saccharomyces cerevisiae OX=559292 GN=LUC7 PE=1 SV=1	-	GO:0006397|mRNA processing|biological_process;GO:0005681|spliceosomal complex|cellular_component;GO:0008380|RNA splicing|biological_process;GO:0005634|nucleus|cellular_component
Cluster-1698.0	-4.56989	3.1454e-163	-3.23968	5.52907e-34	-2.59346	1.53191e-39	-2.77242	1.69797e-40	hypothetical protein M440DRAFT_1420408 [Trichoderma longibrachiatum ATCC 18648]	PF00722.22|1.3e-08|Glyco_hydro_16|Glycosyl hydrolases family 16	-	Q2UIE6|EGLX_ASPOR|Probable endo-1,3(4)-beta-glucanase AO090023000083 OS=Aspergillus oryzae OX=510516 PE=3 SV=1	-	GO:0005886|plasma membrane|cellular_component;GO:0008152|metabolic process|biological_process;GO:0030245|cellulose catabolic process|biological_process;GO:0031225|obsolete anchored component of membrane|cellular_component;GO:0005975|carbohydrate metabolic process|biological_process;GO:0000272|polysaccharide catabolic process|biological_process;GO:0052861|glucan endo-1,3-beta-glucanase activity, C…
Cluster-170.1	1.62784	0.00122223	1.15273	0.0368958	-0.785482	0.299057	-0.817826	0.337062	uncharacterized protein TRIREDRAFT_59649 [Trichoderma reesei QM6a]	PF00107.27|1.3e-22|ADH_zinc_N|Zinc-binding dehydrogenase	-	O94564|YGD6_SCHPO|Zinc-type alcohol dehydrogenase-like protein C1773.06c OS=Schizosaccharomyces pombe OX=284812 PE=3 SV=1	-	GO:0016491|oxidoreductase activity|molecular_function;GO:0005737|cytoplasm|cellular_component
Cluster-1703.0	-1.55174	8.05324e-11	-1.33379	2.16047e-08	-1.26686	1.01521e-07	-1.02521	1.00794e-05	uncharacterized protein TRIREDRAFT_50625 [Trichoderma reesei QM6a]	PF00651.32|3.3e-07|BTB|BTB/POZ domain	-	Q96UB6|SSH4_NEUCR|Protein ssh4 OS=Neurospora crassa (strain ATCC 24698 / 74-OR23-1A / CBS 708 OX=367110 GN=ssh4 PE=3 SV=2	K23334|RANBP9_10, RANBPM; Ran-binding protein 9/10|ko04121|Ubiquitin system [BR:ko04121]	GO:0015031|protein transport|biological_process;GO:0005768|endosome|cellular_component;GO:0010008|endosome membrane|cellular_component;GO:0005774|vacuolar membrane|cellular_component;GO:0005773|vacuole|cellular_component;GO:0016020|membrane|cellular_component;
Cluster-1704.0	5.61307	8.37803e-68	5.69233	3.45271e-70	5.19815	8.93186e-65	3.91655	5.10182e-32	hypothetical protein M440DRAFT_1404508 [Trichoderma longibrachiatum ATCC 18648]	PF13758.7|2.1e-28|Prefoldin_3|Prefoldin subunit	-	-	K17560|URI1; unconventional prefoldin RPB5 interactor 1|ko01009|Protein phosphatases and associated proteins [BR:ko01009]	-
Cluster-1705.0	1.79951	3.17587e-20	1.1346	6.42535e-08	2.85727	1.84077e-48	1.01686	4.32489e-07	hypothetical protein M440DRAFT_1384957 [Trichoderma longibrachiatum ATCC 18648]	PF17833.2|1.2e-17|UPF0113_N|UPF0113 Pre-PUA domain	29875.EHK19445|J|pre-rRNA processing and 60S ribosome subunit assembly (By similarity)	Q08962|NIP7_YEAST|60S ribosome subunit biogenesis protein NIP7 OS=Saccharomyces cerevisiae OX=559292 GN=NIP7 PE=1 SV=1	K07565|NIP7; 60S ribosome subunit biogenesis protein NIP7|ko03009|Ribosome biogenesis [BR:ko03009]	GO:0042254|ribosome biogenesis|biological_process;GO:0005730|nucleolus|cellular_component;GO:0003723|RNA binding|molecular_function;GO:0005737|cytoplasm|cellular_component;GO:0005634|nucleus|cellular_component
Cluster-1707.0	2.58066	0.000792048	1.91959	0.0240546	1.52286	0.128039	1.70868	0.0831768	MATE efflux family protein [Trichoderma longibrachiatum ATCC 18648]	PF06087.13|3.4e-118|Tyr-DNA_phospho|Tyrosyl-DNA phosphodiesterase	-	Q9USG9|TYDP1_SCHPO|Probable tyrosyl-DNA phosphodiesterase OS=Schizosaccharomyces pombe OX=284812 PE=3 SV=1	K10862|TDP1; tyrosyl-DNA phosphodiesterase 1|ko03400|DNA repair and recombination proteins [BR:ko03400]	GO:0005634|nucleus|cellular_component;GO:0006281|DNA repair|biological_process;GO:0006974|DNA damage response|biological_process;GO:0016787|hydrolase activity|molecular_function;GO:0004518|nuclease activity|molecular_function;GO:0004527|exonuclease activity|molecular_function
Cluster-1708.0	2.85345	0.00137561	2.52671	0.00617523	-0.703265	0.695175	1.75475	0.133352	hypothetical protein M440DRAFT_1385091 [Trichoderma longibrachiatum ATCC 18648]	-	29875.EHK19701|S|NA	-	-	-
Cluster-1709.0	-1.04375	0.00063294	-1.96828	1.79853e-28	-2.70214	3.4561e-40	-2.18382	5.81844e-31	hypothetical protein A9Z42_0028560 [Trichoderma parareesei]	PF09989.10|8.4|DUF2229|CoA enzyme activase uncharacterised domain (DUF2229)	-	-	-	-
Cluster-1712.0	-2.66944	1.23937e-05	-1.84863	0.00251362	-6.47043	1.40344e-06	-1.50267	0.0114089	hypothetical protein BBK36DRAFT_1171668 [Trichoderma citrinoviride]	PF12796.8|4.9e-26|Ank_2|Ankyrin repeats (3 copies)	-	Q00808|HETE1_PODAS|Vegetative incompatibility protein HET-E-1 OS=Podospora anserina OX=2587412 GN=HET-E1 PE=4 SV=1	-	GO:0000166|nucleotide binding|molecular_function;GO:0005525|GTP binding|molecular_function
Cluster-1713.0	-2.98319	6.44435e-09	-3.11833	2.6955e-09	-0.361294	0.38139	-4.51586	4.11674e-28	MFS general substrate transporter [Trichoderma longibrachiatum ATCC 18648]	PF07690.17|4.1e-31|MFS_1|Major Facilitator Superfamily	-	F2SH39|MFS1_TRIRC|MFS-type efflux pump MFS1 OS=fungus) OX=559305 GN=MFS1 {ECO:0000303	K22134|GLIA; MFS transporter, DHA2 family, glioxin efflux transporter|ko02000|Transporters [BR:ko02000]	GO:0016020|membrane|cellular_component;GO:0005886|plasma membrane|cellular_component;
Cluster-1715.0	-1.12357	5.50589e-06	-1.15914	2.71075e-06	-1.51809	3.30105e-08	-0.929111	0.000445376	polyketide synthase [Trichoderma longibrachiatum ATCC 18648]	PF08659.11|4.8e-55|KR|KR domain	-	G9N4B2|VIRA_HYPVG|Highly reducing polyketide synthase virA OS=(Trichoderma virens) OX=413071 GN=virA {ECO:0000303	-	GO:0016746|acyltransferase activity|molecular_function;GO:0008152|metabolic process|biological_process;GO:0044281|small molecule metabolic process|biological_process;GO:0044550|secondary metabolite biosynthetic process|biological_process;GO:0071704|organic substance metabolic process|biological_process;GO:0003824|catalytic activity|molecular_function;GO:0016491|oxidoreductase activity|molecular_f…
Cluster-1716.0	-2.04176	2.63011e-21	-1.83425	1.4284e-14	-2.1506	8.35044e-14	-1.58294	2.94882e-14	hypothetical protein TgHK011_004682 [Trichoderma gracile]	PF13472.7|0.0003|Lipase_GDSL_2|GDSL-like Lipase/Acylhydrolase family	-	-	-	-
Cluster-1716.2	-3.33402	1.52416e-12	-2.96991	1.56542e-09	-3.57773	6.32608e-08	-2.24239	2.54786e-06	hypothetical protein TgHK011_004682 [Trichoderma gracile]	PF13472.7|0.0003|Lipase_GDSL_2|GDSL-like Lipase/Acylhydrolase family	-	-	-	-
Cluster-1717.1	1.22528	4.77913e-06	1.63976	4.70529e-10	0.733288	0.0016903	1.75902	1.20424e-13	hypothetical protein TgHK011_001862 [Trichoderma gracile]	PF00582.27|4.3e-06|Usp|Universal stress protein family	29875.EHK17614|S|Conserved hypothetical, protein	O74782|YGBA_SCHPO|Universal stress protein A family protein C25B2.10 OS=Schizosaccharomyces pombe OX=284812 PE=1 SV=1	-	GO:0000935|division septum|cellular_component;GO:0051286|cell tip|cellular_component
Cluster-1719.0	-1.61533	1.49697e-10	-1.27409	8.23879e-10	-0.416102	0.112463	0.754383	2.75552e-05	-	-	-	-	-	-
Cluster-1721.0	-1.60249	6.66757e-14	-1.40205	1.09503e-10	-1.50815	5.54524e-14	-0.987848	4.70947e-09	transketolase-like protein [Trichoderma reesei QM6a]	PF13409.7|3.3e-10|GST_N_2|Glutathione S-transferase, N-terminal domain	-	B8NM79|USTS_ASPFN|Glutathione S-transferase-like protein ustS OS=/ JCM 12722 / SRRC 167) OX=332952 GN=ustS {ECO:0000303	K00615|E2.2.1.1, tktA, tktB; transketolase|ko01051|Biosynthesis of ansamycins	GO:0016740|transferase activity|molecular_function
Cluster-1721.1	-1.18889	7.12264e-08	-0.930873	1.161e-05	-1.59962	3.95102e-13	-0.864311	4.85149e-05	uncharacterized protein TRIREDRAFT_104786 [Trichoderma reesei QM6a]	PF12456.9|1.2e-42|hSac2|Inositol phosphatase	-	Q12291|BMT6_YEAST|25S rRNA (uridine(2843)-N(3))-methyltransferase OS=Saccharomyces cerevisiae OX=559292 GN=BMT6 PE=1 SV=1	K19308|BMT6; 25S rRNA (uracil2843-N3)-methyltransferase|ko03009|Ribosome biogenesis [BR:ko03009]	GO:0005634|nucleus|cellular_component;GO:0032259|methylation|biological_process;GO:0006364|rRNA processing|biological_process;GO:0016740|transferase activity|molecular_function;GO:0008168|methyltransferase activity|molecular_function;GO:0005737|cytoplasm|cellular_component
Cluster-1721.2	-1.13823	6.1888e-09	-0.986454	2.12472e-05	-0.332031	0.0729086	-0.635586	0.00297785	transketolase-like protein [Trichoderma reesei QM6a]	PF10452.10|0.18|TCO89|TORC1 subunit TCO89	-	Q12291|BMT6_YEAST|25S rRNA (uridine(2843)-N(3))-methyltransferase OS=Saccharomyces cerevisiae OX=559292 GN=BMT6 PE=1 SV=1	K19308|BMT6; 25S rRNA (uracil2843-N3)-methyltransferase|ko03009|Ribosome biogenesis [BR:ko03009]	GO:0005634|nucleus|cellular_component;GO:0032259|methylation|biological_process;GO:0006364|rRNA processing|biological_process;GO:0016740|transferase activity|molecular_function;GO:0008168|methyltransferase activity|molecular_function;GO:0005737|cytoplasm|cellular_component
Cluster-1722.0	3.52649	7.78042e-15	2.82841	2.89676e-08	1.3323	0.0472848	3.43506	3.44242e-11	-	-	-	-	-	-
Cluster-1724.0	-2.46321	8.70096e-27	-3.12539	8.25831e-32	-1.84219	7.60419e-13	-2.83298	2.70933e-42	RTA1-domain-containing protein [Trichoderma longibrachiatum ATCC 18648]	PF04479.14|6.8e-70|RTA1|RTA1 like protein	29875.EHK17959|S|RTA1 domain protein	A0A2Z5TTA9|HIME_ASPJA|Efflux pump himE OS=Aspergillus japonicus OX=34381 GN=himE {ECO:0000303	K12397|AP3B; AP-3 complex subunit beta|ko04131|Membrane trafficking [BR:ko04131]	GO:0016020|membrane|cellular_component;GO:0005886|plasma membrane|cellular_component;
Cluster-1725.0	-2.90323	2.53099e-18	-2.97188	1.70669e-17	-1.34213	0.00010465	-1.96863	2.36413e-07	hypothetical protein TgHK011_000919 [Trichoderma gracile]	PF06682.13|1.4e-102|SARAF|SOCE-associated regulatory factor of calcium homoeostasis	-	-	-	-
Cluster-1725.2	3.27792	2.40857e-09	3.21432	5.87304e-10	3.38358	2.99846e-11	3.43906	3.61326e-11	hypothetical protein M440DRAFT_1389886 [Trichoderma longibrachiatum ATCC 18648]	PF07047.13|0.035|OPA3|Optic atrophy 3 protein (OPA3)	-	O14336|MUG80_SCHPO|Meiotically up-regulated gene 80 protein OS=Schizosaccharomyces pombe OX=284812 GN=mug80 PE=1 SV=1	K17792|TIM54; mitochondrial import inner membrane translocase subunit TIM54|ko02000|Transporters [BR:ko02000]	GO:0051321|meiotic cell cycle|biological_process;GO:0005634|nucleus|cellular_component
Cluster-1726.0	1.39363	3.78875e-13	1.27841	2.58868e-10	2.16412	2.36306e-26	1.4873	1.68284e-10	PC4-domain-containing protein [Trichoderma longibrachiatum ATCC 18648]	PF18120.2|0.035|DUF5597|Domain of unknown function (DUF5597)	-	M2R8W9|MFS1_CERS8|MFS siderochrome iron transporter 1 OS=subvermispora) OX=914234 GN=mfs1 {ECO:0000303	-	GO:0016020|membrane|cellular_component;
Cluster-1727.0	-1.39006	1.72121e-13	-0.803898	1.27471e-05	-1.48999	5.02331e-14	-0.578893	0.0023086	DUF1750-domain-containing protein [Trichoderma longibrachiatum ATCC 18648]	PF00393.20|2.6e-127|6PGD|6-phosphogluconate dehydrogenase, C-terminal domain	29875.EHK21529|S|conserved hypothetical protein	P38720|6PGD1_YEAST|6-phosphogluconate dehydrogenase, decarboxylating 1 OS=Saccharomyces cerevisiae OX=559292 GN=GND1 PE=1 SV=1	K00033|PGD, gnd, gntZ; 6-phosphogluconate dehydrogenase|ko00480|Glutathione metabolism	GO:0006098|pentose-phosphate shunt|biological_process;GO:0004616|phosphogluconate dehydrogenase (decarboxylating) activity|molecular_function;GO:0016491|oxidoreductase activity|molecular_function;GO:0019521|D-gluconate metabolic process|biological_process;GO:0005737|cytoplasm|cellular_component
Cluster-1727.3	-1.76035	1.25356e-12	-1.22671	5.45934e-07	-1.87992	6.5543e-14	-1.04576	3.58443e-05	6-phosphogluconate dehydrogenase [Trichoderma reesei RUT C-30]	PF03446.16|8.5e-51|NAD_binding_2|NAD binding domain of 6-phosphogluconate dehydrogenase	-	P53319|6PGD2_YEAST|6-phosphogluconate dehydrogenase, decarboxylating 2 OS=Saccharomyces cerevisiae OX=559292 GN=GND2 PE=1 SV=1	K00033|PGD, gnd, gntZ; 6-phosphogluconate dehydrogenase|ko00480|Glutathione metabolism	GO:0004616|phosphogluconate dehydrogenase (decarboxylating) activity|molecular_function;GO:0016491|oxidoreductase activity|molecular_function;GO:0019521|D-gluconate metabolic process|biological_process;GO:0006098|pentose-phosphate shunt|biological_process
Cluster-1728.0	-1.19672	2.46496e-06	-0.667682	0.00955402	-0.911506	0.000481607	-0.0847974	0.748833	Vps54-domain-containing protein [Trichoderma longibrachiatum ATCC 18648]	PF18283.2|0.003|CBM77|Carbohydrate binding module 77	-	C7E9W0|SCH21_STACH|Antigenic protein SchS21 OS=Stachybotrys chartarum OX=74722 PE=1 SV=1	K17600|VPS54; vacuolar protein sorting-associated protein 54|ko04131|Membrane trafficking [BR:ko04131]	GO:0005576|extracellular region|cellular_component;GO:0016787|hydrolase activity|molecular_function;GO:0004518|nuclease activity|molecular_function;GO:0004527|exonuclease activity|molecular_function
Cluster-1729.0	-1.15046	3.31812e-10	-1.18244	9.2608e-12	-0.849426	6.8404e-06	-1.06481	1.49989e-09	uncharacterized protein TRIREDRAFT_49099 [Trichoderma reesei QM6a]	PF05279.12|0.011|Asp-B-Hydro_N|Aspartyl beta-hydroxylase N-terminal region	-	D7PI10|GSFR2_PENAE|Transcription factor gsfR2 OS=Penicillium aethiopicum OX=36650 GN=gsfR2 {ECO:0000303	-	GO:0003677|DNA binding|molecular_function;GO:0005634|nucleus|cellular_component;GO:0046872|metal ion binding|molecular_function
Cluster-1730.0	-2.3272	3.94531e-19	-1.72029	7.85204e-10	-2.04109	2.36745e-13	-1.92877	3.19202e-14	hypothetical protein TgHK011_000273 [Trichoderma gracile]	PF12391.9|0.096|PCDO_beta_N|Protocatechuate 3,4-dioxygenase beta subunit N terminal	29875.EHK15207|S|NA	-	-	-
Cluster-1731.0	-2.48079	1.61308e-09	-1.53148	2.24015e-05	-1.40412	0.000138338	-1.36225	0.00149096	family 76 glycoside hydrolase [Trichoderma longibrachiatum ATCC 18648]	PF03663.15|1.1e-118|Glyco_hydro_76|Glycosyl hydrolase family 76	-	O74556|YCZ2_SCHPO|Putative mannan endo-1,6-alpha-mannosidase C970.02 OS=Schizosaccharomyces pombe OX=284812 PE=3 SV=1	K08257|E3.2.1.101; mannan endo-1,6-alpha-mannosidase|ko00537|Glycosylphosphatidylinositol (GPI)-anchored proteins [BR:ko00537]	GO:0008496|mannan endo-1,6-alpha-mannosidase activity|molecular_function;GO:0044238|primary metabolic process|biological_process;GO:0071704|organic substance metabolic process|biological_process;GO:0016787|hydrolase activity|molecular_function;GO:0016798|hydrolase activity, acting on glycosyl bonds|molecular_function;GO:0008152|metabolic process|biological_process
Cluster-1732.0	-3.24919	8.87805e-37	-2.88019	2.1075e-30	-2.19851	3.4441e-13	-3.00714	2.73621e-21	S-adenosyl-L-methionine-dependent methyltransferase [Trichoderma longibrachiatum ATCC 18648]	PF13489.7|8.2e-19|Methyltransf_23|Methyltransferase domain	-	S0EG57|ME178_GIBF5|Methyltransferase FFUJ_09178 OS=Gibberella fujikuroi (strain CBS 195 OX=1279085 PE=2 SV=1	-	GO:0016740|transferase activity|molecular_function;GO:0008168|methyltransferase activity|molecular_function;GO:0032259|methylation|biological_process
Cluster-1734.0	-1.83315	9.80033e-34	-1.72496	5.76792e-32	-2.44404	1.76218e-26	-1.39334	5.04612e-17	ARM repeat-containing protein [Trichoderma longibrachiatum ATCC 18648]	PF03810.20|0.12|IBN_N|Importin-beta N-terminal domain	-	O13986|YEG4_SCHPO|Uncharacterized protein C26H5.04 OS=Schizosaccharomyces pombe OX=284812 PE=4 SV=3	K23336|ARMC8; armadillo repeat-containing protein 8|ko04121|Ubiquitin system [BR:ko04121]	GO:0005737|cytoplasm|cellular_component;GO:0005634|nucleus|cellular_component
Cluster-1735.0	-1.20269	6.01345e-06	-0.842287	0.0027309	-1.16384	1.44972e-05	-0.396236	0.128173	SAICAR synthase-like protein [Trichoderma longibrachiatum ATCC 18648]	PF01266.25|8.6e-09|DAO|FAD dependent oxidoreductase	29875.EHK16123|S|inositol hexakisphosphate kinase	O74561|YCZ8_SCHPO|Uncharacterized inositol polyphosphate kinase C970.08 OS=Schizosaccharomyces pombe OX=284812 PE=1 SV=1	K07756|IP6K, IHPK; inositol-hexakisphosphate 5-kinase|ko04138|Autophagy - yeast	GO:0005737|cytoplasm|cellular_component;GO:0016740|transferase activity|molecular_function;GO:0016301|kinase activity|molecular_function;GO:0016310|phosphorylation|biological_process
Cluster-1736.0	2.65514	2.49799e-16	3.01803	6.57294e-20	3.79325	2.09219e-53	2.94276	1.80511e-25	uncharacterized protein TRIREDRAFT_112439 [Trichoderma reesei QM6a]	PF09729.10|2e-56|Gti1_Pac2|Gti1/Pac2 family	-	S0E3H0|WOR1_GIBF5|Global transcription regulator sge1 OS=Gibberella fujikuroi (strain CBS 195 OX=1279085 GN=sge1 {ECO:0000303	K21631|GTI1, PAC2, WOR1; Gti1/Pac2 family transcription factor|ko03000|Transcription factors [BR:ko03000]	GO:0005634|nucleus|cellular_component
Cluster-1738.0	-2.41543	2.01052e-32	-2.89696	2.12544e-58	-1.64735	9.57291e-21	-2.96795	6.09872e-52	hypothetical protein TgHK011_008031 [Trichoderma gracile]	PF09801.10|4.4e-47|SYS1|Integral membrane protein S linking to the trans Golgi network	29875.EHK23426|B|Histone cluster 1	P41544|SYS1_YEAST|Protein SYS1 OS=Saccharomyces cerevisiae OX=559292 GN=SYS1 PE=1 SV=1	K20318|SYS1; protein SYS1|ko04131|Membrane trafficking [BR:ko04131]	GO:0005794|Golgi apparatus|cellular_component;GO:0000139|Golgi membrane|cellular_component;GO:0016020|membrane|cellular_component;;GO:0015031|protein transport|biological_process
Cluster-1738.1	-2.84237	2.44751e-15	-2.775	8.54126e-19	-3.15551	2.94284e-15	-2.87486	1.78654e-20	hypothetical protein TgHK011_008031 [Trichoderma gracile]	PF00538.20|2.1e-08|Linker_histone|linker histone H1 and H5 family	29875.EHK23426|B|Histone cluster 1	P53551|H1_YEAST|Histone H1 OS=Saccharomyces cerevisiae OX=559292 GN=HHO1 PE=1 SV=1	K18179|COA6; cytochrome c oxidase assembly factor 6|ko03029|Mitochondrial biogenesis [BR:ko03029]	GO:0003677|DNA binding|molecular_function;GO:0005694|chromosome|cellular_component;GO:0005634|nucleus|cellular_component
Cluster-1740.0	-2.20102	3.5433e-29	-1.75232	8.09045e-11	-1.29425	3.8257e-09	-1.30891	9.86925e-11	hypothetical protein TrAtP1_013082 [Trichoderma atroviride]	PF12151.9|0.02|MVL|Mannan-binding protein	-	A2R797|AFCA_ASPNC|Probable alpha-fucosidase A OS=Aspergillus niger OX=425011 GN=afcA PE=3 SV=1	K15923|AXY8, FUC95A, afcA; alpha-L-fucosidase 2|ko00511|Other glycan degradation	GO:0005576|extracellular region|cellular_component;GO:0005975|carbohydrate metabolic process|biological_process;GO:0000272|polysaccharide catabolic process|biological_process;GO:0004560|alpha-L-fucosidase activity|molecular_function;GO:0016787|hydrolase activity|molecular_function;GO:0016798|hydrolase activity, acting on glycosyl bonds|molecular_function;GO:0008152|metabolic process|biological_pr…
Cluster-1743.0	1.7718	3.54092e-06	2.09743	5.21547e-08	1.57773	0.000889233	2.80689	1.6057e-13	-	-	-	-	-	-
Cluster-1747.0	-2.63943	2.1357e-14	-2.26462	9.62863e-21	-2.77518	4.1127e-14	-0.749689	0.000461137	glycoside hydrolase [Trichoderma longibrachiatum ATCC 18648]	PF00332.19|2e-06|Glyco_hydro_17|Glycosyl hydrolases family 17	29875.EHK17391|G|cell wall	Q0C7P6|EGLC_ASPTN|Probable glucan endo-1,3-beta-glucosidase eglC OS=Aspergillus terreus OX=341663 GN=eglC PE=3 SV=1	K05916|hmp, YHB1; nitric oxide dioxygenase|ko99980|Enzymes with EC numbers	GO:0005576|extracellular region|cellular_component;GO:0071555|cell wall organization|biological_process;GO:0031225|obsolete anchored component of membrane|cellular_component;GO:0005975|carbohydrate metabolic process|biological_process;GO:0000272|polysaccharide catabolic process|biological_process;GO:0042973|glucan endo-1,3-beta-D-glucosidase activity|molecular_function;GO:0016787|hydrolase activi…
Cluster-1747.2	-1.61375	4.19677e-06	-1.27922	8.72128e-05	-1.08333	0.000593566	-3.3738	1.98181e-12	hypothetical protein M440DRAFT_1362801 [Trichoderma longibrachiatum ATCC 18648]	PF02872.19|5.5e-05|5_nucleotid_C|5'-nucleotidase, C-terminal domain	-	D4B093|A1864_ARTBC|Secreted protein ARB_01864 OS=mentagrophytes) OX=663331 PE=1 SV=1	-	GO:0005576|extracellular region|cellular_component
Cluster-175.0	3.08043	0.0354239	1.59381	0.540906	3.24978	0.0420633	1.91438	0.401264	alpha/beta-hydrolase [Trichoderma longibrachiatum ATCC 18648]	PF02129.19|6.8e-08|Peptidase_S15|X-Pro dipeptidyl-peptidase (S15 family)	-	A0A1L9WUI4|ANEE_ASPA1|Thiohydrolase aneE OS=Aspergillus aculeatus OX=690307 GN=aneE {ECO:0000303	K06889|K06889; uncharacterized protein|ko99997|Function unknown	GO:0016787|hydrolase activity|molecular_function
Cluster-1750.0	-3.85028	0.0299986	-3.58684	0.050296	-4.42803	0.0366895	-4.38596	0.0528338	hypothetical protein M440DRAFT_1437971 [Trichoderma longibrachiatum ATCC 18648]	PF08961.11|0.015|NRBF2|Nuclear receptor-binding factor 2, autophagy regulator	29875.EHK23689|S|NA	-	-	-
Cluster-1751.0	1.07231	1.94453e-12	0.972892	8.03827e-11	1.25336	4.87701e-09	0.925361	1.68631e-08	L domain-like protein [Trichoderma longibrachiatum ATCC 18648]	PF00248.22|3.9e-24|Aldo_ket_red|Aldo/keto reductase family	-	Q876L8|XYL1_HYPJE|NAD(P)H-dependent D-xylose reductase xyl1 OS=Hypocrea jecorina OX=51453 GN=xyl1 PE=1 SV=1	K17550|PPP1R7, SDS22; protein phosphatase 1 regulatory subunit 7|ko01009|Protein phosphatases and associated proteins [BR:ko01009]	GO:0042843|D-xylose catabolic process|biological_process;GO:0019569|L-arabinose catabolic process to xylulose 5-phosphate|biological_process;GO:0016491|oxidoreductase activity|molecular_function;GO:0042732|D-xylose metabolic process|biological_process;GO:0005975|carbohydrate metabolic process|biological_process
Cluster-1752.0	3.13871	2.16956e-30	3.52624	3.73559e-38	3.8932	2.2781e-46	3.55201	2.16658e-29	NAD(P)-binding protein [Trichoderma citrinoviride]	PF01370.22|2e-11|Epimerase|NAD dependent epimerase/dehydratase family	-	-	-	-
Cluster-1754.0	-1.89875	1.40823e-11	-2.16857	9.43331e-16	-2.35722	2.07327e-18	-1.6034	1.74513e-08	glycoside hydrolase family 1 protein [Trichoderma longibrachiatum ATCC 18648]	PF00083.25|1.3e-72|Sugar_tr|Sugar (and other) transporter	-	P07921|LACP_KLULA|Lactose permease OS=NRRL Y-1140 / WM37) OX=284590 GN=LAC12 PE=3 SV=1	-	GO:0015293|symporter activity|molecular_function;GO:0016020|membrane|cellular_component;GO:0008643|carbohydrate transport|biological_process
Cluster-1755.0	1.58284	1.56817e-14	1.56612	4.3579e-14	0.87774	0.000418355	1.09123	3.6781e-05	COP9 signalosome complex subunit 2 [Trichoderma longibrachiatum ATCC 18648]	PF01399.28|1e-19|PCI|PCI domain	29875.EHK17339|O|cop9 signalosome complex subunit	Q7SI58|CSN2_NEUCR|COP9 signalosome complex subunit 2 OS=Neurospora crassa (strain ATCC 24698 / 74-OR23-1A / CBS 708 OX=367110 GN=csn-2 PE=1 SV=1	K12176|COPS2, CSN2, TRIP15; COP9 signalosome complex subunit 2|ko04121|Ubiquitin system [BR:ko04121]	GO:0008180|COP9 signalosome|cellular_component;GO:0005737|cytoplasm|cellular_component;GO:0005634|nucleus|cellular_component
Cluster-1756.0	3.39255	4.30271e-17	4.05057	2.88007e-20	1.98676	3.1145e-06	3.59593	3.10489e-20	hypothetical protein M440DRAFT_1399673 [Trichoderma longibrachiatum ATCC 18648]	PF05160.14|0.12|DSS1_SEM1|DSS1/SEM1 family	29875.EHK26074|S|NA	P38909|CYC2_YEAST|Cytochrome c mitochondrial import factor CYC2 OS=Saccharomyces cerevisiae OX=559292 GN=CYC2 PE=1 SV=3	-	GO:0005743|mitochondrial inner membrane|cellular_component;GO:0016491|oxidoreductase activity|molecular_function;GO:0016020|membrane|cellular_component;GO:0005739|mitochondrion|cellular_component
Cluster-1757.0	-6.80982	1.54848e-62	-6.99685	1.29845e-50	-3.2419	3.06679e-23	-6.37166	9.27907e-54	hypothetical protein M440DRAFT_1356670 [Trichoderma longibrachiatum ATCC 18648]	PF13649.7|0.16|Methyltransf_25|Methyltransferase domain	-	A0A8F4PN06|ATR3_STEAL|O-methyltransferase atr3 OS=Stereocaulon alpinum (Stereocaulon paschale var OX=350623 GN=atr3 {ECO:0000303	-	-
Cluster-1758.0	-2.5954	3.11678e-15	-2.60749	1.69916e-15	-2.75421	5.1242e-18	-2.63978	5.6964e-16	Zn2Cys6 transcriptional regulator [Trichoderma parareesei]	PF00172.19|0.0042|Zn_clus|Fungal Zn(2)-Cys(6) binuclear cluster domain	-	Q2UJJ4|KPEA_ASPOR|Transcription factor kpeA OS=Aspergillus oryzae OX=510516 GN=kpeA {ECO:0000303	-	GO:0005634|nucleus|cellular_component
Cluster-1759.0	-7.13578	1.21084e-06	-5.02535	0.000227976	-6.74661	1.00036e-05	-5.74417	0.000166197	cytochrome P450 family protein [Trichoderma reesei RUT C-30]	PF00067.23|2.8e-61|p450|Cytochrome P450	-	Q2U0K1|HEPC_ASPOR|Cytochrome P450 monooxygenase hepC OS=Aspergillus oryzae OX=510516 GN=hepC {ECO:0000303	-	GO:0046872|metal ion binding|molecular_function;GO:0016491|oxidoreductase activity|molecular_function;GO:0016020|membrane|cellular_component;GO:0004497|monooxygenase activity|molecular_function
Cluster-1761.0	1.49943	7.07808e-10	0.843594	0.00051878	1.0887	1.24426e-06	0.771989	0.0187979	hypothetical protein M440DRAFT_1379592 [Trichoderma longibrachiatum ATCC 18648]	PF10288.10|7.3e-09|CTU2|Cytoplasmic tRNA 2-thiolation protein 2	-	B2W6W8|CTU2_PYRTR|Cytoplasmic tRNA 2-thiolation protein 2 OS=(Drechslera tritici-repentis) OX=426418 GN=ncs2 PE=3 SV=1	K14169|CTU2, NCS2; cytoplasmic tRNA 2-thiolation protein 2|ko03016|Transfer RNA biogenesis [BR:ko03016]	GO:0032447|protein urmylation|biological_process;GO:0034227|tRNA thio-modification|biological_process;GO:0002098|tRNA wobble uridine modification|biological_process;GO:0005829|cytosol|cellular_component;GO:0008033|tRNA processing|biological_process;GO:0005737|cytoplasm|cellular_component;GO:0016779|nucleotidyltransferase activity|molecular_function
Cluster-1764.0	-2.05045	7.3789e-06	-2.1066	0.000411765	-1.45384	0.00461004	-2.95955	4.72709e-05	-	-	-	-	-	-
Cluster-1765.0	-2.82508	1.32112e-34	-2.76825	3.28831e-28	-1.18203	8.84228e-06	-2.31247	2.21174e-13	hypothetical protein TgHK011_001429 [Trichoderma gracile]	PF00378.21|1.3e-25|ECH_1|Enoyl-CoA hydratase/isomerase	-	Q4WF54|SIDH_ASPFU|Mevalonyl-coenzyme A hydratase sidH OS=Af293) OX=330879 GN=sidH {ECO:0000303	-	GO:0005777|peroxisome|cellular_component;GO:0016829|lyase activity|molecular_function;GO:0016853|isomerase activity|molecular_function
Cluster-1767.0	3.55365	3.93758e-06	3.04743	0.000452185	3.56268	1.94378e-05	0.991397	0.45053	hypothetical protein M440DRAFT_1305548, partial [Trichoderma longibrachiatum ATCC 18648]	PF16708.6|0.015|LppA|Lipoprotein confined to pathogenic Mycobacterium	-	-	-	-
Cluster-1768.0	-2.07073	8.36212e-13	-1.33869	2.0745e-06	-2.31575	2.97056e-17	-1.32578	3.93973e-08	hypothetical protein M440DRAFT_1337007, partial [Trichoderma longibrachiatum ATCC 18648]	-	-	-	-	-
Cluster-1774.0	-1.50867	4.82486e-09	-1.6574	1.07393e-14	-0.135051	0.679911	-1.39599	1.61792e-09	hypothetical protein M440DRAFT_1422274 [Trichoderma longibrachiatum ATCC 18648]	PF00038.22|0.001|Filament|Intermediate filament protein	-	Q09693|DPO4_SCHPO|DNA polymerase type-X family protein pol4 OS=Schizosaccharomyces pombe OX=284812 GN=pol4 PE=3 SV=1	K10981|POL4; DNA polymerase IV|ko03400|DNA repair and recombination proteins [BR:ko03400]	GO:0005737|cytoplasm|cellular_component;GO:0005634|nucleus|cellular_component;GO:0006281|DNA repair|biological_process;GO:0046872|metal ion binding|molecular_function;GO:0006974|DNA damage response|biological_process;GO:0006259|DNA metabolic process|biological_process;GO:0003887|DNA-directed DNA polymerase activity|molecular_function;GO:0016740|transferase activity|molecular_function;GO:0016779|n…
Cluster-1776.0	-1.26307	0.000125976	-1.42116	1.93624e-05	-0.582559	0.0819318	-1.26593	6.13091e-05	hypothetical protein BLS_004062 [Venturia inaequalis]	PF00025.22|5.2e-70|Arf|ADP-ribosylation factor family	-	P34727|ARF_AJECA|ADP-ribosylation factor OS=Ajellomyces capsulatus OX=5037 GN=ARF PE=1 SV=3	-	GO:0015031|protein transport|biological_process;GO:0005794|Golgi apparatus|cellular_component;GO:0000166|nucleotide binding|molecular_function;GO:0005525|GTP binding|molecular_function;GO:0016192|vesicle-mediated transport|biological_process
Cluster-1776.1	-1.35284	6.00923e-06	-1.25939	4.20505e-05	-0.547156	0.0712494	-1.12424	0.000123073	-	-	-	-	-	-
Cluster-1780.0	1.14353	0.00061081	1.75079	8.84256e-09	1.14219	0.00154654	1.75843	2.00724e-07	-	-	-	-	-	-
Cluster-1783.0	-1.80349	0.000610003	-1.64278	0.000136336	-1.52951	0.00253015	-1.73868	0.000871313	hypothetical protein M440DRAFT_1074031 [Trichoderma longibrachiatum ATCC 18648]	-	-	-	-	-
Cluster-1784.0	-1.40628	7.41653e-09	-1.24142	5.16999e-08	-1.79506	2.91379e-16	-1.61982	3.87293e-13	hypothetical protein M440DRAFT_1375543 [Trichoderma longibrachiatum ATCC 18648]	PF15275.7|0.059|PEHE|PEHE domain	-	-	-	-
Cluster-1785.0	-1.15096	1.29193e-05	-1.31979	2.08918e-06	-1.07859	8.84985e-05	-1.24519	0.000225542	-	-	-	-	-	-
Cluster-1786.0	-2.98368	1.61837e-41	-3.2215	7.01731e-73	-3.10107	1.5664e-65	-3.42872	2.99916e-62	delta(14)-sterol reductase [Trichoderma longibrachiatum ATCC 18648]	PF01222.18|3.9e-143|ERG4_ERG24|Ergosterol biosynthesis ERG4/ERG24 family	-	Q01447|ERG24_FUSVN|Delta(14)-sterol reductase OS=Fusarium vanettenii OX=2747968 PE=3 SV=1	-	GO:0008202|steroid metabolic process|biological_process;;GO:0006629|lipid metabolic process|biological_process;GO:0006694|steroid biosynthetic process|biological_process;GO:0050613|delta14-sterol reductase activity|molecular_function;GO:0050661|NADP binding|molecular_function;GO:0016491|oxidoreductase activity|molecular_function;GO:0016020|membrane|cellular_component;GO:0016126|sterol biosyntheti…
Cluster-1787.0	-10.2199	1.81162e-207	-9.49143	5.05539e-196	-10.1778	8.7246e-142	-9.4411	6.18888e-191	GroES-like protein [Trichoderma longibrachiatum ATCC 18648]	PF00107.27|1.5e-11|ADH_zinc_N|Zinc-binding dehydrogenase	-	O94564|YGD6_SCHPO|Zinc-type alcohol dehydrogenase-like protein C1773.06c OS=Schizosaccharomyces pombe OX=284812 PE=3 SV=1	-	GO:0016491|oxidoreductase activity|molecular_function;GO:0005737|cytoplasm|cellular_component
Cluster-1792.0	1.49804	0.00136122	1.58667	0.00104203	1.35764	0.0105281	1.96087	0.000234128	-	-	-	-	-	-
Cluster-1793.0	-2.5129	2.1239e-05	-4.11818	9.82084e-08	-1.44873	0.0102249	-3.95503	1.64252e-07	hypothetical protein M440DRAFT_1439002 [Trichoderma longibrachiatum ATCC 18648]	-	29875.EHK18166|S|NA	-	-	-
Cluster-1794.2	-2.05124	0.00959261	-1.29637	0.100196	-6.82236	4.48125e-07	0.548751	0.490602	hypothetical protein M440DRAFT_309434 [Trichoderma longibrachiatum ATCC 18648]	-	-	-	-	-
Cluster-1794.3	-2.37442	6.03553e-06	-2.02502	6.68114e-05	-5.50013	2.24596e-25	-0.543457	0.291221	-	-	-	-	-	-
Cluster-1795.0	-3.61582	1.69741e-30	-3.57004	7.82544e-26	-5.36708	5.68907e-26	-3.80725	2.08676e-29	hypothetical protein M440DRAFT_1431725 [Trichoderma longibrachiatum ATCC 18648]	PF00753.28|0.017|Lactamase_B|Metallo-beta-lactamase superfamily	-	-	-	-
Cluster-1797.0	-1.75951	1.41704e-16	-1.77955	8.28126e-16	-2.16732	8.33338e-20	-2.05352	2.41058e-17	WD40 repeat-like protein [Trichoderma longibrachiatum ATCC 18648]	PF00400.33|5.3e-07|WD40|WD domain, G-beta repeat	-	O74910|RAF1_SCHPO|Rik1-associated factor 1 OS=Schizosaccharomyces pombe OX=284812 GN=raf1 PE=1 SV=1	-	GO:0006325|chromatin organization|biological_process;GO:0005694|chromosome|cellular_component;GO:0005737|cytoplasm|cellular_component;GO:0005634|nucleus|cellular_component
Cluster-1798.0	-1.74713	1.3948e-09	-2.0746	7.20096e-13	-1.45332	4.33876e-07	-1.77952	9.91585e-10	ribosomal protein L22e [Trichoderma reesei RUT C-30]	PF00153.28|1.9e-53|Mito_carr|Mitochondrial carrier protein	29875.EHK25503|J|Ribosomal protein	P38087|YMC2_YEAST|Carrier protein YMC2, mitochondrial OS=Saccharomyces cerevisiae OX=559292 GN=YMC2 PE=1 SV=1	K15109|SLC25A20_29, CACT, CACL, CRC1; solute carrier family 25 (mitochondrial carnitine/acylcarnitine transporter), member 20/29|ko02000|Transporters [BR:ko02000]	GO:0005743|mitochondrial inner membrane|cellular_component;GO:0016020|membrane|cellular_component;;GO:0005739|mitochondrion|cellular_component
Cluster-1798.1	-1.92204	6.5581e-06	-1.36304	0.0129801	-1.92113	2.14661e-05	-2.31954	1.21209e-05	mitochondrial carrier [Trichoderma longibrachiatum ATCC 18648]	PF00153.28|1.8e-33|Mito_carr|Mitochondrial carrier protein	5507.FOXG_05326P0|S|carrier protein	Q10248|YD1K_SCHPO|Uncharacterized mitochondrial carrier C4G9.20c OS=Schizosaccharomyces pombe OX=284812 PE=3 SV=2	-	GO:0005743|mitochondrial inner membrane|cellular_component;GO:0016020|membrane|cellular_component;;GO:0005739|mitochondrion|cellular_component
Cluster-1798.2	1.18976	2.00678e-07	1.25139	3.35515e-08	1.48617	3.2863e-10	1.37281	3.41205e-09	mitochondrial carrier [Trichoderma longibrachiatum ATCC 18648]	PF00153.28|1.9e-53|Mito_carr|Mitochondrial carrier protein	-	P38087|YMC2_YEAST|Carrier protein YMC2, mitochondrial OS=Saccharomyces cerevisiae OX=559292 GN=YMC2 PE=1 SV=1	K15109|SLC25A20_29, CACT, CACL, CRC1; solute carrier family 25 (mitochondrial carnitine/acylcarnitine transporter), member 20/29|ko02000|Transporters [BR:ko02000]	GO:0005743|mitochondrial inner membrane|cellular_component;GO:0016020|membrane|cellular_component;;GO:0005739|mitochondrion|cellular_component
Cluster-1802.0	-2.90847	1.86561e-18	-2.89086	2.67589e-11	-4.31223	1.26461e-22	-2.7596	2.17173e-14	hypothetical protein M440DRAFT_1395580 [Trichoderma longibrachiatum ATCC 18648]	-	-	-	-	-
Cluster-1803.0	2.71194	5.45146e-06	1.48059	0.035211	-0.583734	0.575628	0.00182575	0.998569	-	-	-	-	-	-
Cluster-1804.0	-3.82629	3.13346e-25	-3.28672	3.65905e-22	-3.11382	1.17899e-18	-4.14566	5.68745e-28	MFS general substrate transporter [Trichoderma longibrachiatum ATCC 18648]	PF04186.14|4|FxsA|FxsA cytoplasmic membrane protein	-	A0A0C4VYV1|MFS1_OPHS1|MFS-type transporter 1 OS=Ophiocordyceps sp. OX=1590024 GN=MFS1 {ECO:0000303	-	GO:0016020|membrane|cellular_component;
Cluster-1807.0	-5.44875	0.000737821	-3.33673	0.0174879	-2.18932	0.0942549	-5.01836	0.00779876	alpha/beta-hydrolase [Trichoderma longibrachiatum ATCC 18648]	PF02230.17|1.6e-21|Abhydrolase_2|Phospholipase/Carboxylesterase	-	Q6CGL4|APTH1_YARLI|Acyl-protein thioesterase 1 OS=Yarrowia lipolytica OX=284591 PE=3 SV=1	K06999|K06999; phospholipase/carboxylesterase|ko99999|Others	GO:0006629|lipid metabolic process|biological_process;GO:0006631|fatty acid metabolic process|biological_process;GO:0052689|carboxylic ester hydrolase activity|molecular_function;GO:0016787|hydrolase activity|molecular_function;GO:0005737|cytoplasm|cellular_component;GO:0005634|nucleus|cellular_component
Cluster-1808.0	-1.52792	0.0406336	-1.65543	0.0242756	-0.717003	0.356615	-2.14203	0.00777052	uncharacterized protein TRIREDRAFT_108025 [Trichoderma reesei QM6a]	PF06985.12|1.3e-11|HET|Heterokaryon incompatibility protein (HET)	-	Q9UV10|HET6_NEUCR|Heterokaryon incompatibility protein 6, OR allele OS=Neurospora crassa (strain ATCC 24698 / 74-OR23-1A / CBS 708 OX=367110 GN=het-6 PE=4 SV=1	-	-
Cluster-1809.0	2.63114	2.53528e-16	3.02934	3.53885e-21	1.8739	4.15116e-08	3.00736	9.28943e-18	NAD(P)-binding protein [Trichoderma longibrachiatum ATCC 18648]	PF03446.16|8.1e-35|NAD_binding_2|NAD binding domain of 6-phosphogluconate dehydrogenase	29875.EHK17383|I|Dehydrogenase	Q2TW47|REDAM_ASPOR|NADPH-dependent reductive aminase OS=Aspergillus oryzae OX=510516 PE=1 SV=1	-	GO:0016491|oxidoreductase activity|molecular_function
Cluster-1810.0	1.41376	0.0019785	1.33313	0.00500561	1.11545	0.0129715	1.23725	0.0058862	-	-	-	-	-	-
Cluster-1811.0	1.53367	3.84705e-22	1.87083	5.28924e-59	2.22614	1.33769e-28	1.90954	1.10695e-29	hypothetical protein M440DRAFT_1380120 [Trichoderma longibrachiatum ATCC 18648]	PF02100.18|9.6e-14|ODC_AZ|Ornithine decarboxylase antizyme	-	-	-	-
Cluster-1813.0	-1.14467	1.23806e-09	-1.28746	5.0506e-18	-1.38015	9.0272e-17	-1.20377	2.6734e-10	hypothetical protein M440DRAFT_1405556 [Trichoderma longibrachiatum ATCC 18648]	PF05764.14|0.039|YL1|YL1 nuclear protein	-	-	-	-
Cluster-1814.0	1.36702	0.0468629	2.26163	0.000429159	0.908778	0.252156	2.43829	0.000312288	non-ribosomal peptide synthetase [Trichoderma longibrachiatum ATCC 18648]	PF00501.29|6.4e-73|AMP-binding|AMP-binding enzyme	-	Q4WF53|SIDD_ASPFU|Nonribosomal peptide synthase sidD OS=Af293) OX=330879 GN=NRPS4 {ECO:0000303	K22152|SIDD; fusarinine C synthase|ko99988|Secondary metabolism	GO:0016874|ligase activity|molecular_function
Cluster-1817.0	-2.47355	2.46708e-05	-3.13875	8.61561e-06	-7.18016	1.34191e-07	-4.29029	8.77478e-06	-	-	-	-	-	-
Cluster-1818.0	1.12346	0.000277699	1.35293	6.46453e-06	1.46501	1.80038e-06	1.63075	1.26411e-07	small GTPase [Trichoderma longibrachiatum ATCC 18648]	PF00071.23|1.2e-31|Ras|Ras family	-	P87027|SPG1_SCHPO|Septum-promoting GTP-binding protein 1 OS=Schizosaccharomyces pombe OX=284812 GN=spg1 PE=1 SV=1	K11593|ELF2C, AGO; eukaryotic translation initiation factor 2C|ko03036|Chromosome and associated proteins [BR:ko03036]	GO:0007049|cell cycle|biological_process;GO:0000166|nucleotide binding|molecular_function;GO:0051301|cell division|biological_process;GO:0005525|GTP binding|molecular_function
Cluster-1818.1	-3.53479	5.67632e-10	-3.80888	2.85577e-11	-3.14752	3.26929e-08	-4.08619	2.09846e-13	small GTPase [Trichoderma longibrachiatum ATCC 18648]	PF17784.2|1.1e-54|Sulfotransfer_4|Sulfotransferase domain	29875.EHK20088|S|NA	P87027|SPG1_SCHPO|Septum-promoting GTP-binding protein 1 OS=Schizosaccharomyces pombe OX=284812 GN=spg1 PE=1 SV=1	K18693|DPP1, DPPL, PLPP4_5; diacylglycerol diphosphate phosphatase / phosphatidate phosphatase|ko00564|Glycerophospholipid metabolism	GO:0007049|cell cycle|biological_process;GO:0000166|nucleotide binding|molecular_function;GO:0051301|cell division|biological_process;GO:0005525|GTP binding|molecular_function
Cluster-182.0	4.97205	1.14663e-07	3.29484	0.00114026	-1.23754	0.593935	4.78667	2.29169e-05	cytochrome P450 [Trichoderma longibrachiatum ATCC 18648]	PF00067.23|6.6e-34|p450|Cytochrome P450	-	A0A482NAL3|ICCF_TALVA|Cytochrome P450 monooxygenase iccF OS=Talaromyces variabilis OX=28576 GN=iccF {ECO:0000303	-	GO:0046872|metal ion binding|molecular_function;GO:0008152|metabolic process|biological_process;GO:0016491|oxidoreductase activity|molecular_function;GO:0016020|membrane|cellular_component;GO:0004497|monooxygenase activity|molecular_function
Cluster-1820.0	-1.34734	0.0031737	-1.73294	9.61177e-05	-1.49221	9.6191e-05	-2.10466	1.26185e-07	hypothetical protein M440DRAFT_1406842 [Trichoderma longibrachiatum ATCC 18648]	PF00172.19|0.00017|Zn_clus|Fungal Zn(2)-Cys(6) binuclear cluster domain	29875.EHK21582|S|NA	I1RC73|FGSR_GIBZE|Zn(2)-C6 fungal-type transcription factor OS=/ PH-1) OX=229533 GN=SR {ECO:0000303	-	GO:0005634|nucleus|cellular_component;GO:0006355|regulation of DNA-templated transcription|biological_process
Cluster-1823.0	-1.10774	0.0222592	-1.7891	0.000234073	0.0444096	0.927208	-1.73813	0.000144437	hypothetical protein M440DRAFT_6673 [Trichoderma longibrachiatum ATCC 18648]	PF09282.11|0.35|Mago-bind|Mago binding	-	-	-	-
Cluster-1825.1	1.57199	1.11078e-06	2.04879	6.202e-12	2.15879	6.00193e-12	1.57048	2.99376e-06	WD40 repeat-like protein [Trichoderma longibrachiatum ATCC 18648]	PF02626.16|0.095|CT_A_B|Carboxyltransferase domain, subdomain A and B	29875.EHK16603|L|helicase	A0A075TMP0|PATD_PENEN|Alcohol dehydrogenase patD OS=Penicillium expansum OX=27334 GN=patD {ECO:0000303	K13953|adhP; alcohol dehydrogenase, propanol-preferring|ko00982|Drug metabolism - cytochrome P450	GO:0005829|cytosol|cellular_component;GO:0016491|oxidoreductase activity|molecular_function;GO:0005737|cytoplasm|cellular_component;GO:0046872|metal ion binding|molecular_function
Cluster-1825.2	1.42546	3.70659e-05	1.91731	4.13801e-08	2.22403	9.32956e-11	1.55816	7.23096e-06	WD40 repeat-like protein [Trichoderma longibrachiatum ATCC 18648]	PF02626.16|0.095|CT_A_B|Carboxyltransferase domain, subdomain A and B	29875.EHK16603|L|helicase	A0A075TMP0|PATD_PENEN|Alcohol dehydrogenase patD OS=Penicillium expansum OX=27334 GN=patD {ECO:0000303	K03246|EIF3I; translation initiation factor 3 subunit I|ko03012|Translation factors [BR:ko03012]	GO:0005829|cytosol|cellular_component;GO:0016491|oxidoreductase activity|molecular_function;GO:0005737|cytoplasm|cellular_component;GO:0046872|metal ion binding|molecular_function
Cluster-1825.3	1.0417	5.14397e-18	0.93365	9.79403e-17	2.4883	7.81897e-51	0.903421	3.73973e-12	WD40 repeat-like protein [Trichoderma longibrachiatum ATCC 18648]	PF08240.13|4.9e-29|ADH_N|Alcohol dehydrogenase GroES-like domain	29875.EHK16607|O|ubiquitin protein ligase	A0A075TMP0|PATD_PENEN|Alcohol dehydrogenase patD OS=Penicillium expansum OX=27334 GN=patD {ECO:0000303	K00331|nuoB; NADH-quinone oxidoreductase subunit B|ko00190|Oxidative phosphorylation	GO:0005829|cytosol|cellular_component;GO:0016491|oxidoreductase activity|molecular_function;GO:0005737|cytoplasm|cellular_component;GO:0046872|metal ion binding|molecular_function
Cluster-1826.0	-2.26869	2.46888e-25	-2.70243	2.42261e-43	-2.41366	2.36809e-31	-2.05444	2.6311e-23	hypothetical protein M440DRAFT_21036 [Trichoderma longibrachiatum ATCC 18648]	PF00202.22|3.7e-117|Aminotran_3|Aminotransferase class-III	-	P14010|GABAT_EMENI|4-aminobutyrate aminotransferase OS=Emericella nidulans (strain FGSC A4 / ATCC 38163 / CBS 112 OX=227321 GN=gatA PE=3 SV=1	K13524|ABAT; 4-aminobutyrate aminotransferase / (S)-3-amino-2-methylpropionate transaminase|ko01007|Amino acid related enzymes [BR:ko01007]	GO:0034386|4-aminobutyrate:2-oxoglutarate transaminase activity|molecular_function;GO:0008483|transaminase activity|molecular_function;GO:0016740|transferase activity|molecular_function;GO:0005737|cytoplasm|cellular_component
Cluster-1828.0	1.75193	1.15514e-14	1.75459	1.30278e-14	1.33042	2.99935e-08	1.1935	3.58296e-07	hypothetical protein TgHK011_000718 [Trichoderma gracile]	PF05988.13|3.1e-60|DUF899|Bacterial protein of unknown function (DUF899)	-	Q7SHH8|SRDI_NEUCR|FAD-linked oxidoreductase srdI OS=Neurospora crassa (strain ATCC 24698 / 74-OR23-1A / CBS 708 OX=367110 GN=srdI {ECO:0000303	-	GO:0016491|oxidoreductase activity|molecular_function
Cluster-1829.0	1.31059	1.69142e-07	1.23174	1.40488e-06	1.98494	1.1786e-15	1.24973	5.41792e-07	hypothetical protein TgHK011_007049 [Trichoderma gracile]	PF07039.12|6e-39|DUF1325|SGF29 tudor-like domain	-	Q9USW9|SGF29_SCHPO|SAGA-associated factor 29 OS=Schizosaccharomyces pombe OX=284812 GN=sgf29 PE=1 SV=2	K07404|pgl; 6-phosphogluconolactonase|ko00030|Pentose phosphate pathway	GO:0006357|regulation of transcription by RNA polymerase II|biological_process;GO:0005737|cytoplasm|cellular_component;GO:0005634|nucleus|cellular_component;GO:0000124|SAGA complex|cellular_component;GO:0035064|methylated histone binding|molecular_function;GO:0016573|histone acetylation|biological_process
Cluster-1830.0	-3.74939	2.35535e-35	-3.56086	6.96023e-33	-3.28507	9.11302e-28	-3.46277	7.6461e-32	Ribonuclease H-like protein, partial [Metarhizium majus ARSEF 297]	PF15577.7|0.09|Spc7_C2|Spc7_C2	-	-	-	-
Cluster-1832.0	-1.19481	8.85865e-08	-1.38347	9.33594e-13	-1.02305	9.77884e-07	-1.33029	3.01545e-11	v-SNARE protein [Trichoderma longibrachiatum ATCC 18648]	PF00957.22|8e-33|Synaptobrevin|Synaptobrevin	-	Q12255|NYV1_YEAST|Vacuolar v-SNARE NYV1 OS=Saccharomyces cerevisiae OX=559292 GN=NYV1 PE=1 SV=2	K08515|VAMP7; vesicle-associated membrane protein 7|ko04147|Exosome [BR:ko04147]	GO:0005774|vacuolar membrane|cellular_component;GO:0031201|SNARE complex|cellular_component;GO:0006906|vesicle fusion|biological_process;GO:0005773|vacuole|cellular_component;GO:0016020|membrane|cellular_component;
Cluster-1832.1	-3.15118	2.41666e-37	-2.13903	1.73885e-25	-2.54277	5.93199e-19	-2.0678	2.33385e-20	v-SNARE protein [Trichoderma longibrachiatum ATCC 18648]	PF00378.21|1.3e-53|ECH_1|Enoyl-CoA hydratase/isomerase	-	Q4WF54|SIDH_ASPFU|Mevalonyl-coenzyme A hydratase sidH OS=Af293) OX=330879 GN=sidH {ECO:0000303	-	GO:0005777|peroxisome|cellular_component;GO:0016829|lyase activity|molecular_function;GO:0016853|isomerase activity|molecular_function
Cluster-1836.0	-1.94048	1.02498e-05	-1.68629	0.000172301	-3.43264	8.25025e-15	-1.83423	3.97867e-05	hypothetical protein M440DRAFT_1356853 [Trichoderma longibrachiatum ATCC 18648]	PF01529.21|4.6e-35|DHHC|DHHC palmitoyltransferase	-	Q4I8B6|AKR1_GIBZE|Palmitoyltransferase AKR1 OS=/ PH-1) OX=229533 GN=AKR1 PE=3 SV=2	K20032|ZDHHC13_17, HIP14; palmitoyltransferase ZDHHC13/17|ko04131|Membrane trafficking [BR:ko04131]	GO:0005768|endosome|cellular_component;GO:0005794|Golgi apparatus|cellular_component;GO:0019706|protein-cysteine S-palmitoyltransferase activity|molecular_function;GO:0031901|early endosome membrane|cellular_component;GO:0000139|Golgi membrane|cellular_component;GO:0016740|transferase activity|molecular_function;GO:0016746|acyltransferase activity|molecular_function;GO:0016020|membrane|cellular_c…
Cluster-1836.1	-1.43005	3.54388e-06	-1.16408	0.000205406	-1.6673	3.10324e-07	-0.849737	0.00931228	P-loop containing nucleoside triphosphate hydrolase protein [Trichoderma longibrachiatum ATCC 18648]	PF09439.11|8.9e-29|SRPRB|Signal recognition particle receptor beta subunit	29875.EHK21147|S|atp gtp-binding protein	Q4WCX9|YA280_ASPFU|Uncharacterized protein AFUA_6G02800 OS=Af293) OX=330879 PE=1 SV=1	K12272|SRPRB, SRP102; signal recognition particle receptor subunit beta|ko04031|GTP-binding proteins [BR:ko04031]	GO:0031225|obsolete anchored component of membrane|cellular_component;GO:0016740|transferase activity|molecular_function;GO:0016020|membrane|cellular_component;GO:0005886|plasma membrane|cellular_component
Cluster-1837.0	1.70422	8.82991e-05	1.87293	0.000129144	2.34663	1.80188e-07	2.32025	1.14652e-06	-	PF11888.9|3.1|DUF3408|Protein of unknown function (DUF3408)	-	-	-	-
Cluster-1838.0	-2.36545	3.41461e-08	-2.31175	4.40048e-08	-2.15692	4.88261e-07	-2.62716	4.75931e-10	uncharacterized protein TRIREDRAFT_119578 [Trichoderma reesei QM6a]	PF02077.16|5.1e-97|SURF4|SURF4 family	-	O74559|SURF4_SCHPO|Surfeit locus protein 4 homolog OS=Schizosaccharomyces pombe OX=284812 PE=3 SV=1	K10801|MBD4; methyl-CpG-binding domain protein 4|ko03400|DNA repair and recombination proteins [BR:ko03400]	GO:0005789|endoplasmic reticulum membrane|cellular_component;GO:0005737|cytoplasm|cellular_component;GO:0016020|membrane|cellular_component;;GO:0005783|endoplasmic reticulum|cellular_component
Cluster-1838.2	1.17968	4.38095e-07	1.37687	1.32886e-08	0.899406	0.00125255	1.42214	3.56367e-06	hypothetical protein M440DRAFT_1419927 [Trichoderma longibrachiatum ATCC 18648]	PF04880.14|0.12|NUDE_C|NUDE protein, C-terminal conserved region	-	-	-	-
Cluster-1839.1	-4.76996	1.10293e-17	-4.71746	7.00897e-18	-5.51849	2.20564e-24	-3.94104	1.06e-13	ubiquitin-like protein [Trichoderma longibrachiatum ATCC 18648]	PF00240.24|1.4e-05|ubiquitin|Ubiquitin family	-	Q6BUP7|HUB1_DEBHA|Ubiquitin-like modifier HUB1 OS=/ NBRC 0083 / IGC 2968) OX=284592 GN=HUB1 PE=4 SV=1	K07401|K07401; selenoprotein W-related protein|ko99975|Protein processing	GO:0046872|metal ion binding|molecular_function;GO:0017018|myosin phosphatase activity|molecular_function;GO:0004722|protein serine/threonine phosphatase activity|molecular_function;GO:0016787|hydrolase activity|molecular_function;GO:0005737|cytoplasm|cellular_component;GO:0004721|phosphoprotein phosphatase activity|molecular_function
Cluster-1839.2	1.87079	1.5369e-05	1.99494	8.71233e-10	1.28603	0.00431121	2.05766	4.47027e-08	MAG: hypothetical protein LQ350_008499, partial [Niorma chrysophthalma]	PF10262.10|1.7e-19|Rdx|Rdx family	-	Q9UW86|PP1_NEUCR|Serine/threonine-protein phosphatase PP1 OS=Neurospora crassa (strain ATCC 24698 / 74-OR23-1A / CBS 708 OX=367110 GN=pph-3 PE=2 SV=1	K07401|K07401; selenoprotein W-related protein|ko99975|Protein processing	GO:0046872|metal ion binding|molecular_function;GO:0017018|myosin phosphatase activity|molecular_function;GO:0004722|protein serine/threonine phosphatase activity|molecular_function;GO:0016787|hydrolase activity|molecular_function;GO:0005737|cytoplasm|cellular_component;GO:0004721|phosphoprotein phosphatase activity|molecular_function
Cluster-184.0	4.15378	1.83337e-07	3.63147	4.52816e-05	3.6753	0.000135484	4.1038	6.0034e-06	hypothetical protein TgHK011_009010 [Trichoderma gracile]	PF00929.25|0.00031|RNase_T|Exonuclease	-	O14041|YEY8_SCHPO|Uncharacterized nucleolar protein C2C4.08 OS=Schizosaccharomyces pombe OX=284812 PE=4 SV=1	-	GO:0044238|primary metabolic process|biological_process;GO:0006807|nitrogen compound metabolic process|biological_process;GO:0005634|nucleus|cellular_component;GO:0005730|nucleolus|cellular_component;GO:0043170|macromolecule metabolic process|biological_process
Cluster-1840.0	-1.94253	4.0503e-32	-1.882	3.42193e-33	-2.10528	6.34027e-36	-1.94084	5.29473e-27	hypothetical protein TgHK011_007382 [Trichoderma gracile]	PF10492.10|0.1|Nrf1_activ_bdg|Nrf1 activator activation site binding domain	-	Q9P7X3|FRG1_SCHPO|Protein frg1 OS=Schizosaccharomyces pombe OX=284812 GN=frg1 PE=3 SV=1	K13122|FRG1; protein FRG1|ko03041|Spliceosome [BR:ko03041]	GO:0006397|mRNA processing|biological_process;GO:0005730|nucleolus|cellular_component;GO:0005681|spliceosomal complex|cellular_component;GO:0008380|RNA splicing|biological_process;GO:0005634|nucleus|cellular_component
Cluster-1841.0	-2.35847	0.00722276	-2.37485	0.00533878	-2.25842	0.0160993	-2.02208	0.0259906	hypothetical protein M440DRAFT_1359939, partial [Trichoderma longibrachiatum ATCC 18648]	PF01229.18|0.044|Glyco_hydro_39|Glycosyl hydrolases family 39	-	-	-	-
Cluster-1844.0	-5.88934	0.000999093	-5.62399	0.00235381	-5.50489	0.003711	-5.46129	0.00600454	heat shock protein Hsp30-like, putative [Aspergillus fumigatus Af293]	PF00011.22|7.9e-17|HSP20|Hsp20/alpha crystallin family	-	P40920|HSP30_EMENI|30 kDa heat shock protein OS=Emericella nidulans (strain FGSC A4 / ATCC 38163 / CBS 112 OX=227321 GN=hsp30 PE=2 SV=1	K13993|HSP20; HSP20 family protein|ko03110|Chaperones and folding catalysts [BR:ko03110]	-
Cluster-1845.0	-1.27046	1.08658e-14	-1.69327	3.27578e-31	-1.25912	1.38464e-15	-1.33738	1.98996e-14	Indoleamine 2,3-dioxygenase [Trichoderma citrinoviride]	PF12417.9|1e-19|DUF3669|Zinc finger protein	-	P47125|I23O_YEAST|Indoleamine 2,3-dioxygenase OS=Saccharomyces cerevisiae OX=559292 GN=BNA2 PE=1 SV=1	K11213|STE2; pheromone alpha factor receptor|ko04030|G protein-coupled receptors [BR:ko04030]	GO:0033754|indoleamine 2,3-dioxygenase activity|molecular_function;GO:0009435|NAD biosynthetic process|biological_process;GO:0003824|catalytic activity|molecular_function;GO:0016491|oxidoreductase activity|molecular_function;GO:0046872|metal ion binding|molecular_function;GO:0051213|dioxygenase activity|molecular_function
Cluster-1848.0	2.1055	1.13881e-11	1.79433	3.47759e-08	1.65118	3.06313e-06	1.73906	1.75632e-06	hypothetical protein LZL87_014369 [Fusarium oxysporum]	PF13359.7|3.7e-23|DDE_Tnp_4|DDE superfamily endonuclease	-	-	K23222|HARBI1; nuclease HARBI1|ko03036|Chromosome and associated proteins [BR:ko03036]	-
Cluster-1851.0	-1.92612	1.0812e-21	-2.26928	7.23064e-30	-1.89209	8.66993e-19	-2.18853	7.98283e-28	MT-A70-domain-containing protein [Trichoderma longibrachiatum ATCC 18648]	PF13410.7|1.5e-07|GST_C_2|Glutathione S-transferase, C-terminal domain	29875.EHK24890|O|glutathione Stransferase	B8NM79|USTS_ASPFN|Glutathione S-transferase-like protein ustS OS=/ JCM 12722 / SRRC 167) OX=332952 GN=ustS {ECO:0000303	K02892|RP-L23, MRPL23, rplW; large subunit ribosomal protein L23|ko03011|Ribosome [BR:ko03011]	GO:0016740|transferase activity|molecular_function
Cluster-1852.0	1.53544	3.78258e-09	1.3479	7.19027e-06	0.945156	0.0029884	1.35829	8.17474e-06	S-adenosyl-L-methionine-dependent methyltransferase [Trichoderma longibrachiatum ATCC 18648]	PF13649.7|9.4e-24|Methyltransf_25|Methyltransferase domain	-	O13871|YE16_SCHPO|Uncharacterized methyltransferase C1B3.06c OS=Schizosaccharomyces pombe OX=284812 PE=3 SV=1	-	GO:0005634|nucleus|cellular_component;GO:0032259|methylation|biological_process;GO:0016740|transferase activity|molecular_function;GO:0008168|methyltransferase activity|molecular_function;GO:0005737|cytoplasm|cellular_component
Cluster-1854.1	2.29989	8.09559e-13	2.69864	2.93259e-17	2.60116	4.06494e-16	3.27752	4.67179e-27	hypothetical protein TgHK011_001095 [Trichoderma gracile]	PF16541.6|1.6e-29|AltA1|Alternaria alternata allergen 1	29875.EHK24330|G|hydrolase family 2	Q4WAH4|MANBB_ASPFU|Beta-mannosidase B OS=Af293) OX=330879 GN=mndB PE=3 SV=1	-	GO:0005975|carbohydrate metabolic process|biological_process;GO:0000272|polysaccharide catabolic process|biological_process;GO:0004567|beta-mannosidase activity|molecular_function;GO:0004553|hydrolase activity, hydrolyzing O-glycosyl compounds|molecular_function;GO:0016787|hydrolase activity|molecular_function;GO:0016798|hydrolase activity, acting on glycosyl bonds|molecular_function;GO:0008152|m…
Cluster-1855.0	-1.57367	7.51236e-11	-2.57674	1.52317e-60	-0.248819	0.157195	-2.02879	7.23017e-29	hypothetical protein M440DRAFT_1336728 [Trichoderma longibrachiatum ATCC 18648]	PF01490.19|0.004|Aa_trans|Transmembrane amino acid transporter protein	29875.EHK25706|U|amino acid	P38680|MTR_NEUCR|N amino acid transport system protein OS=Neurospora crassa (strain ATCC 24698 / 74-OR23-1A / CBS 708 OX=367110 GN=mtr PE=3 SV=2	-	GO:0016020|membrane|cellular_component;;GO:0006865|amino acid transport|biological_process
Cluster-1856.0	2.47284	3.31918e-08	0.926195	0.030932	1.06964	0.0182429	0.66962	0.199233	hypothetical protein M440DRAFT_1437172 [Trichoderma longibrachiatum ATCC 18648]	PF07957.12|0.18|DUF3294|Protein of unknown function (DUF3294)	-	Q9UUA4|SEC66_SCHPO|Translocation protein sec66 OS=Schizosaccharomyces pombe OX=284812 GN=sec66 PE=1 SV=1	K12273|SEC66; translocation protein SEC66|ko02044|Secretion system [BR:ko02044]	GO:0015031|protein transport|biological_process;GO:0005789|endoplasmic reticulum membrane|cellular_component;GO:0016020|membrane|cellular_component;;GO:0005783|endoplasmic reticulum|cellular_component
Cluster-1856.1	1.81938	4.86496e-21	0.872111	1.90383e-08	1.27427	1.66605e-19	0.645319	5.62117e-06	hypothetical protein M440DRAFT_1329724 [Trichoderma longibrachiatum ATCC 18648]	PF07957.12|0.18|DUF3294|Protein of unknown function (DUF3294)	-	-	-	-
Cluster-1857.1	-1.05896	1.87776e-08	-0.404377	0.0114191	-0.595843	4.90747e-05	-0.200465	0.18463	uncharacterized protein TRIREDRAFT_46639 [Trichoderma reesei QM6a]	PF13865.7|5.5e-05|FoP_duplication|C-terminal duplication domain of Friend of PRMT1	-	I1RRW0|PEX4_GIBZE|Ubiquitin-conjugating enzyme E2 PEX4 OS=/ PH-1) OX=229533 GN=PEX4 {ECO:0000303	K05529|MNN9; mannan polymerase complexes MNN9 subunit|ko01003|Glycosyltransferases [BR:ko01003]	GO:0007031|peroxisome organization|biological_process;GO:0061631|ubiquitin conjugating enzyme activity|molecular_function;GO:0016567|protein ubiquitination|biological_process;GO:0070647|protein modification by small protein conjugation or removal|biological_process;GO:0000166|nucleotide binding|molecular_function;GO:0016740|transferase activity|molecular_function;GO:0005524|ATP binding|molecular_…
Cluster-1857.2	1.58984	6.03683e-27	0.911574	9.63294e-11	1.68916	7.70811e-31	0.465766	0.00619863	uncharacterized protein TRIREDRAFT_46639 [Trichoderma reesei QM6a]	PF00179.27|1e-34|UQ_con|Ubiquitin-conjugating enzyme	-	I1RRW0|PEX4_GIBZE|Ubiquitin-conjugating enzyme E2 PEX4 OS=/ PH-1) OX=229533 GN=PEX4 {ECO:0000303	K20359|RABAC1, PRAF1; PRA1 family protein 1|ko04131|Membrane trafficking [BR:ko04131]	GO:0007031|peroxisome organization|biological_process;GO:0061631|ubiquitin conjugating enzyme activity|molecular_function;GO:0016567|protein ubiquitination|biological_process;GO:0070647|protein modification by small protein conjugation or removal|biological_process;GO:0000166|nucleotide binding|molecular_function;GO:0016740|transferase activity|molecular_function;GO:0005524|ATP binding|molecular_…
Cluster-1857.3	-2.80356	5.50403e-21	-2.49714	2.06834e-18	-1.94877	3.12512e-13	-2.4126	2.35058e-14	uncharacterized protein TRIREDRAFT_46639 [Trichoderma reesei QM6a]	PF00179.27|1e-34|UQ_con|Ubiquitin-conjugating enzyme	-	I1RRW0|PEX4_GIBZE|Ubiquitin-conjugating enzyme E2 PEX4 OS=/ PH-1) OX=229533 GN=PEX4 {ECO:0000303	K10689|PEX4; peroxin-4|ko04121|Ubiquitin system [BR:ko04121]	GO:0007031|peroxisome organization|biological_process;GO:0061631|ubiquitin conjugating enzyme activity|molecular_function;GO:0016567|protein ubiquitination|biological_process;GO:0070647|protein modification by small protein conjugation or removal|biological_process;GO:0000166|nucleotide binding|molecular_function;GO:0016740|transferase activity|molecular_function;GO:0005524|ATP binding|molecular_…
Cluster-1857.4	-6.26501	3.84061e-14	-5.70988	5.88186e-11	-6.29682	4.8156e-13	-7.25964	1.0351e-14	UBC-like protein [Trichoderma longibrachiatum ATCC 18648]	PF00179.27|6.3e-27|UQ_con|Ubiquitin-conjugating enzyme	-	I1RRW0|PEX4_GIBZE|Ubiquitin-conjugating enzyme E2 PEX4 OS=/ PH-1) OX=229533 GN=PEX4 {ECO:0000303	K05529|MNN9; mannan polymerase complexes MNN9 subunit|ko01003|Glycosyltransferases [BR:ko01003]	GO:0007031|peroxisome organization|biological_process;GO:0061631|ubiquitin conjugating enzyme activity|molecular_function;GO:0016567|protein ubiquitination|biological_process;GO:0070647|protein modification by small protein conjugation or removal|biological_process;GO:0000166|nucleotide binding|molecular_function;GO:0016740|transferase activity|molecular_function;GO:0005524|ATP binding|molecular_…
Cluster-1858.0	-1.75456	6.97817e-13	-1.90905	1.67848e-12	-1.16974	6.02063e-07	-1.68596	1.65849e-11	hypothetical protein M440DRAFT_1329708 [Trichoderma longibrachiatum ATCC 18648]	-	-	-	-	-
Cluster-186.0	4.77717	0.000972003	3.28749	0.0683589	3.94689	0.0233992	2.67068	0.352633	hypothetical protein M440DRAFT_1470524 [Trichoderma longibrachiatum ATCC 18648]	-	-	-	-	-
Cluster-1861.0	-1.24916	3.09498e-08	-0.719828	0.00156725	-0.740105	0.00142629	-0.606106	0.0114634	-	PF05308.12|0.087|Mito_fiss_reg|Mitochondrial fission regulator	-	-	-	-
Cluster-1862.2	-2.79801	7.50333e-30	-2.55944	3.07855e-31	-2.24304	3.751e-16	-1.81633	1.12209e-14	hypothetical protein TgHK011_005987 [Trichoderma gracile]	PF03061.23|3.8e-08|4HBT|Thioesterase superfamily	-	P53716|YBJ5_CANAW|Uncharacterized protein CAWG_04269, mitochondrial OS=Candida albicans OX=294748 PE=2 SV=2	K14832|MAK21, NOC1, CEBPZ; ribosome biogenesis protein MAK21|ko03009|Ribosome biogenesis [BR:ko03009]	GO:0005739|mitochondrion|cellular_component
Cluster-1863.0	2.0564	2.62935e-13	2.45827	1.81607e-17	-0.332126	0.351704	2.98422	7.83103e-24	hypothetical protein TgHK011_006855 [Trichoderma gracile]	PF00293.29|5.5e-18|NUDIX|NUDIX domain	-	P46974|RSF2_YEAST|Respiration factor 2 OS=Saccharomyces cerevisiae OX=559292 GN=RSF2 PE=1 SV=1	-	GO:0003677|DNA binding|molecular_function;GO:0005634|nucleus|cellular_component;GO:0046872|metal ion binding|molecular_function
Cluster-1863.1	3.21775	1.93352e-06	3.19372	1.38188e-05	1.42996	0.156926	3.78451	4.19547e-07	-	-	-	-	-	-
Cluster-1863.2	-2.36131	3.02981e-22	-2.24979	5.00071e-14	-1.91168	8.23791e-15	-2.80321	4.02638e-24	hypothetical protein TgHK011_006855 [Trichoderma gracile]	PF00293.29|5.5e-18|NUDIX|NUDIX domain	-	P46974|RSF2_YEAST|Respiration factor 2 OS=Saccharomyces cerevisiae OX=559292 GN=RSF2 PE=1 SV=1	-	GO:0003677|DNA binding|molecular_function;GO:0005634|nucleus|cellular_component;GO:0046872|metal ion binding|molecular_function
Cluster-1864.0	3.33815	6.07655e-08	2.44192	0.000646998	5.27236	2.71196e-21	3.20654	0.000100749	hypothetical protein A9Z42_0079380 [Trichoderma parareesei]	-	-	-	-	-
Cluster-1864.3	2.59164	7.96615e-59	2.42298	1.74553e-40	2.81192	7.22071e-65	2.34177	1.46129e-44	uncharacterized protein TRIREDRAFT_77906 [Trichoderma reesei QM6a]	PF00312.23|3.5e-26|Ribosomal_S15|Ribosomal protein S15	29875.EHK15540|DO|complex subunit 10	P53659|VA0D_NEUCR|V-type proton ATPase subunit d OS=Neurospora crassa (strain ATCC 24698 / 74-OR23-1A / CBS 708 OX=367110 GN=vma-6 {ECO:0000303	K00974|cca; tRNA nucleotidyltransferase (CCA-adding enzyme)|ko03016|Transfer RNA biogenesis [BR:ko03016]	GO:0005774|vacuolar membrane|cellular_component;GO:0005773|vacuole|cellular_component;GO:0016020|membrane|cellular_component;GO:0006811|monoatomic ion transport|biological_process
Cluster-1865.0	-1.24674	3.16291e-07	-1.19437	4.66307e-08	-0.985293	1.22094e-05	-0.559018	0.0194305	ornithine cyclodeaminase [Trichoderma longibrachiatum ATCC 18648]	PF01641.19|2.8e-49|SelR|SelR domain	5507.FOXG_06197P0|O|)-reductase	Q9Y7K1|YGL4_SCHPO|Uncharacterized protein C216.04c OS=Schizosaccharomyces pombe OX=284812 PE=3 SV=1	K00626|ACAT, atoB; acetyl-CoA C-acetyltransferase|ko04147|Exosome [BR:ko04147]	GO:0046872|metal ion binding|molecular_function;GO:0016491|oxidoreductase activity|molecular_function;GO:0005737|cytoplasm|cellular_component;GO:0005634|nucleus|cellular_component
Cluster-1866.0	3.56888	9.4383e-13	2.67899	2.96523e-06	1.49462	0.0658568	2.54668	0.000146116	GroES-like protein [Trichoderma longibrachiatum ATCC 18648]	PF08240.13|4.6e-06|ADH_N|Alcohol dehydrogenase GroES-like domain	-	S8AWP5|OPDC_PENO1|Trans-enoyl reductase opdC OS=Penicillium oxalicum OX=933388 GN=opdC {ECO:0000303	-	GO:0016491|oxidoreductase activity|molecular_function;GO:0005739|mitochondrion|cellular_component
Cluster-1869.0	1.2761	0.000687551	0.698398	0.0694846	2.17581	2.95132e-09	0.820671	0.0288342	Rft-1-domain-containing protein [Trichoderma longibrachiatum ATCC 18648]	PF00270.30|4.8e-50|DEAD|DEAD/DEAH box helicase	-	Q4IJH1|DBP3_GIBZE|ATP-dependent RNA helicase DBP3 OS=/ PH-1) OX=229533 GN=DBP3 PE=3 SV=1	K06316|RFT1; oligosaccharide translocation protein RFT1|ko02000|Transporters [BR:ko02000]	GO:0005524|ATP binding|molecular_function;GO:0004386|helicase activity|molecular_function;GO:0005634|nucleus|cellular_component;GO:0042254|ribosome biogenesis|biological_process;GO:0006364|rRNA processing|biological_process;GO:0003724|RNA helicase activity|molecular_function;GO:0005730|nucleolus|cellular_component;GO:0000166|nucleotide binding|molecular_function;GO:0003723|RNA binding|molecular_f…
Cluster-1872.1	-2.54935	6.08614e-23	-2.6526	5.64251e-45	-2.62011	1.07561e-50	-2.29028	2.36741e-21	peptidase C1B, bleomycin hydrolase [Trichoderma longibrachiatum ATCC 18648]	PF01287.21|8.3e-07|eIF-5a|Eukaryotic elongation factor 5A hypusine, DNA-binding OB fold	-	P87252|HEX1_NEUCR|Woronin body major protein OS=Neurospora crassa (strain ATCC 24698 / 74-OR23-1A / CBS 708 OX=367110 GN=hex-1 {ECO:0000303	K03263|EIF5A; translation initiation factor 5A|ko03012|Translation factors [BR:ko03012]	GO:0005777|peroxisome|cellular_component;GO:0006412|translation|biological_process
Cluster-1872.2	-1.59196	3.56406e-14	-1.73077	8.24682e-17	-1.49878	2.08275e-14	-1.53843	3.85694e-15	uncharacterized protein TRIREDRAFT_50491, partial [Trichoderma reesei QM6a]	PF01287.21|1e-06|eIF-5a|Eukaryotic elongation factor 5A hypusine, DNA-binding OB fold	-	P87252|HEX1_NEUCR|Woronin body major protein OS=Neurospora crassa (strain ATCC 24698 / 74-OR23-1A / CBS 708 OX=367110 GN=hex-1 {ECO:0000303	K24971|NEMF, RQC2; nuclear export mediator factor NEMF|ko03009|Ribosome biogenesis [BR:ko03009]	GO:0005777|peroxisome|cellular_component;GO:0006412|translation|biological_process
Cluster-1872.3	2.76313	1.55915e-28	2.33174	5.20741e-21	2.26953	4.0017e-16	1.69211	7.22306e-11	hypothetical protein M440DRAFT_1426095 [Trichoderma longibrachiatum ATCC 18648]	PF11923.9|6.1e-42|NFACT-C|NFACT protein C-terminal domain	-	Q12532|RQC2_YEAST|Ribosome quality control complex subunit 2 OS=Saccharomyces cerevisiae OX=559292 GN=RQC2 {ECO:0000303	K24971|NEMF, RQC2; nuclear export mediator factor NEMF|ko03009|Ribosome biogenesis [BR:ko03009]	GO:0005737|cytoplasm|cellular_component;GO:0006412|translation|biological_process;GO:1990112|RQC complex|cellular_component;GO:0140708|CAT tailing|biological_process;GO:1990116|ribosome-associated ubiquitin-dependent protein catabolic process|biological_process
Cluster-1873.0	1.50481	1.12573e-05	1.91755	6.01817e-09	0.94709	0.0153518	1.82073	1.57253e-07	-	-	-	-	-	-
Cluster-1874.0	-1.27092	0.0251932	-1.58499	0.0109106	-3.35835	0.000490927	-1.76598	0.00796798	hypothetical protein M440DRAFT_1378851 [Trichoderma longibrachiatum ATCC 18648]	PF00248.22|2.5e-40|Aldo_ket_red|Aldo/keto reductase family	-	Q6Q875|SIRO_LEPMC|Oxidoreductase sirO OS=Leptosphaeria maculans OX=5022 GN=sirO {ECO:0000303	K15303|AKR7; aflatoxin B1 aldehyde reductase|ko00980|Metabolism of xenobiotics by cytochrome P450	GO:0016491|oxidoreductase activity|molecular_function
Cluster-1876.0	-2.36146	1.85834e-27	-2.06918	1.72357e-19	-1.80271	5.47328e-09	-1.92392	1.25287e-16	hypothetical protein TgHK011_003854 [Trichoderma gracile]	PF12766.8|1.2e-21|Pyridox_oxase_2|Pyridoxamine 5'-phosphate oxidase	-	P53210|YG1B_YEAST|Uncharacterized protein YGR017W OS=Saccharomyces cerevisiae OX=559292 PE=1 SV=1	K00275|pdxH, PNPO; pyridoxamine 5'-phosphate oxidase|ko00750|Vitamin B6 metabolism	-
Cluster-1878.0	-2.18216	1.03257e-22	-1.92568	4.50039e-18	-1.60131	4.85582e-12	-1.79694	2.55837e-16	histone H2A [Trichoderma reesei QM6a]	PF16211.6|2.5e-21|Histone_H2A_C|C-terminus of histone H2A	-	Q8X132|H2A_NEUCR|Histone H2A OS=Neurospora crassa (strain ATCC 24698 / 74-OR23-1A / CBS 708 OX=367110 GN=hh2a PE=3 SV=3	K13076|SLD; sphingolipid 8-(E)-desaturase|ko99980|Enzymes with EC numbers	GO:0005634|nucleus|cellular_component;GO:0006281|DNA repair|biological_process;GO:0006974|DNA damage response|biological_process;GO:0003677|DNA binding|molecular_function;GO:0000786|nucleosome|cellular_component;GO:0005694|chromosome|cellular_component
Cluster-1879.0	-1.13521	2.89293e-05	-1.20718	1.70412e-05	-0.611662	0.0582949	-1.61703	4.95002e-07	uncharacterized protein TRIREDRAFT_3716 [Trichoderma reesei QM6a]	PF01042.22|5.5e-08|Ribonuc_L-PSP|Endoribonuclease L-PSP	-	Q5BD77|HOGA1_EMENI|Probable 4-hydroxy-2-oxoglutarate aldolase, mitochondrial OS=Emericella nidulans (strain FGSC A4 / ATCC 38163 / CBS 112 OX=227321 PE=1 SV=1	K18123|HOGA1; 4-hydroxy-2-oxoglutarate aldolase|ko00330|Arginine and proline metabolism	GO:0016829|lyase activity|molecular_function;GO:0008700|4-hydroxy-2-oxoglutarate aldolase activity|molecular_function
Cluster-1880.0	-1.63397	0.00710322	-1.15951	0.0442566	-1.65869	0.00863139	-1.28979	0.0410953	-	-	-	-	-	-
Cluster-1882.0	-1.22749	0.00130695	-0.938698	0.0152895	-0.19943	0.579554	-0.954147	0.0120947	hypothetical protein A9Z42_0039490 [Trichoderma parareesei]	PF13499.7|2.2e-14|EF-hand_7|EF-hand domain pair	-	P06704|CDC31_YEAST|Cell division control protein 31 OS=Saccharomyces cerevisiae OX=559292 GN=CDC31 PE=1 SV=2	-	GO:0005856|cytoskeleton|cellular_component;GO:0046872|metal ion binding|molecular_function;GO:0007049|cell cycle|biological_process;GO:0005635|nuclear envelope|cellular_component;GO:0005816|spindle pole body|cellular_component;GO:0048193|Golgi vesicle transport|biological_process;GO:0051301|cell division|biological_process;GO:0005737|cytoplasm|cellular_component;GO:0005634|nucleus|cellular_compon…
Cluster-1884.0	-10.5133	3.52256e-18	-10.2522	2.6259e-17	-10.1212	8.07428e-17	-10.0817	1.36793e-16	hypothetical protein M440DRAFT_1437802 [Trichoderma longibrachiatum ATCC 18648]	-	-	-	-	-
Cluster-1885.0	3.48856	2.76076e-38	3.86305	1.33508e-50	3.24063	4.4061e-27	4.08286	9.78254e-58	hypothetical protein M440DRAFT_1325702 [Trichoderma longibrachiatum ATCC 18648]	PF01648.21|0.013|ACPS|4'-phosphopantetheinyl transferase superfamily	29875.EHK20401|S|NA	Q4W9R0|PPTB_ASPFU|4'-phosphopantetheinyl transferase B, mitochondrial OS=Af293) OX=330879 GN=pptB {ECO:0000303	-	GO:0044238|primary metabolic process|biological_process;GO:0071704|organic substance metabolic process|biological_process;GO:0016740|transferase activity|molecular_function;GO:0005739|mitochondrion|cellular_component;GO:0008897|holo-[acyl-carrier-protein] synthase activity|molecular_function
Cluster-1885.1	3.614	4.28683e-33	4.27738	2.59243e-50	3.28777	4.36276e-22	4.37336	6.14006e-51	hypothetical protein M440DRAFT_1325702 [Trichoderma longibrachiatum ATCC 18648]	PF01648.21|0.013|ACPS|4'-phosphopantetheinyl transferase superfamily	29875.EHK20401|S|NA	Q4W9R0|PPTB_ASPFU|4'-phosphopantetheinyl transferase B, mitochondrial OS=Af293) OX=330879 GN=pptB {ECO:0000303	-	GO:0044238|primary metabolic process|biological_process;GO:0071704|organic substance metabolic process|biological_process;GO:0016740|transferase activity|molecular_function;GO:0005739|mitochondrion|cellular_component;GO:0008897|holo-[acyl-carrier-protein] synthase activity|molecular_function
Cluster-1887.0	2.49964	1.19063e-17	2.44482	3.76407e-17	2.97166	1.1428e-24	2.35308	8.53534e-16	hypothetical protein M440DRAFT_1403698 [Trichoderma longibrachiatum ATCC 18648]	-	29875.EHK27323|S|NA	-	-	-
Cluster-1890.1	-2.2281	6.15929e-24	-2.14477	6.02313e-22	-2.47518	2.95742e-24	-1.98251	5.76676e-18	uncharacterized protein TRIREDRAFT_53596 [Trichoderma reesei QM6a]	PF17850.2|0.13|CysA_C_terminal|CysA C-terminal regulatory domain	-	Q6MW04|MED19_NEUCR|Mediator of RNA polymerase II transcription subunit 19 OS=Neurospora crassa (strain ATCC 24698 / 74-OR23-1A / CBS 708 OX=367110 GN=rox3 PE=3 SV=4	-	GO:0005634|nucleus|cellular_component
Cluster-1890.2	-2.79215	7.61713e-20	-2.51957	1.88389e-16	-2.66719	1.00216e-20	-2.29123	3.04227e-14	N-terminal binuclear Zn cluster-containing protein [Trichoderma longibrachiatum ATCC 18648]	PF04082.19|2.6e-23|Fungal_trans|Fungal specific transcription factor domain	-	Q2UEH7|ATRR_ASPOR|ABC-transporter-regulating transcription factor OS=Aspergillus oryzae OX=510516 GN=atrR {ECO:0000303	-	GO:0005634|nucleus|cellular_component;GO:0046872|metal ion binding|molecular_function;GO:0003677|DNA binding|molecular_function;GO:0016020|membrane|cellular_component;
Cluster-1891.0	1.13411	0.000328081	1.10053	0.000403351	0.958424	0.00273376	0.850515	0.00820611	hypothetical protein M440DRAFT_1406303 [Trichoderma longibrachiatum ATCC 18648]	PF06101.12|2.8e-07|Vps62|Vacuolar protein sorting-associated protein 62	-	Q06466|TDA6_YEAST|Putative vacuolar protein sorting-associated protein TDA6 OS=Saccharomyces cerevisiae OX=559292 GN=TDA6 PE=2 SV=1	-	GO:0016020|membrane|cellular_component;;GO:0015031|protein transport|biological_process
Cluster-1893.0	4.16007	5.21596e-35	3.87872	7.31708e-30	0.0774883	0.825242	3.00097	1.5009e-19	putative phospholipase C [Trichoderma longibrachiatum ATCC 18648]	PF00388.20|8.3e-64|PI-PLC-X|Phosphatidylinositol-specific phospholipase C, X domain	-	P18899|DDR48_YEAST|Stress protein DDR48 OS=Saccharomyces cerevisiae OX=559292 GN=DDR48 PE=1 SV=4	-	GO:0046872|metal ion binding|molecular_function;GO:0007165|signal transduction|biological_process;GO:0004435|phosphatidylinositol phospholipase C activity|molecular_function;GO:0016787|hydrolase activity|molecular_function;GO:0016042|lipid catabolic process|biological_process;GO:0006629|lipid metabolic process|biological_process
Cluster-1894.1	2.96178	4.34363e-41	3.10377	1.35231e-45	3.21109	1.95157e-25	3.15757	2.755e-38	-	-	-	-	-	-
Cluster-1897.0	1.24467	1.51438e-09	1.42263	2.73995e-21	1.10001	3.65261e-14	0.552833	0.000596994	vacuolar protein sorting-associated protein 13 [Trichoderma longibrachiatum ATCC 18648]	PF11911.9|4.5e-43|DUF3429|Protein of unknown function (DUF3429)	-	O94534|ALP14_SCHPO|Spindle pole body component alp14 OS=Schizosaccharomyces pombe OX=284812 GN=alp14 PE=1 SV=1	K19525|VPS13A_C; vacuolar protein sorting-associated protein 13A/C|ko04131|Membrane trafficking [BR:ko04131]	GO:0005874|microtubule|cellular_component;GO:0000776|kinetochore|cellular_component;GO:0000775|chromosome, centromeric region|cellular_component;GO:0005856|cytoskeleton|cellular_component;GO:0007049|cell cycle|biological_process;GO:0005816|spindle pole body|cellular_component;GO:0016043|cellular component organization|biological_process;GO:0099080|supramolecular complex|cellular_component;GO:0043…
Cluster-1898.0	1.1295	0.00363305	0.561409	0.153497	0.697895	0.0613277	0.588507	0.124645	PLP-dependent transferase [Trichoderma longibrachiatum ATCC 18648]	PF10500.10|3.6|SR-25|Nuclear RNA-splicing-associated protein	-	A0A0A2IDH4|CNSB_PENEN|L-tryptophan decarboxylase cnsB OS=Penicillium expansum OX=27334 GN=cnsB {ECO:0000303	K23010|OMA1; metalloendopeptidase OMA1, mitochondrial|ko01002|Peptidases and inhibitors [BR:ko01002]	GO:0016829|lyase activity|molecular_function;GO:0016831|carboxy-lyase activity|molecular_function;GO:0036469|L-tryptophan decarboxylase activity|molecular_function
Cluster-1898.2	-1.16769	5.30985e-06	-0.987032	6.22093e-08	0.25926	0.17403	-0.473948	0.0686538	uncharacterized protein J7T55_012499 [Diaporthe amygdali]	PF00797.18|5.5e-22|Acetyltransf_2|N-acetyltransferase	-	K3VCL0|FDB2_FUSPC|N-malonyltransferase FDB2 OS=fungus) OX=1028729 GN=FDB2 {ECO:0000303	-	GO:0016740|transferase activity|molecular_function;GO:0016746|acyltransferase activity|molecular_function;GO:0004060|arylamine N-acetyltransferase activity|molecular_function
Cluster-1898.4	1.52182	8.58063e-19	1.19061	3.42258e-13	1.68679	3.5175e-23	1.10925	2.28336e-10	uncharacterized protein TRIREDRAFT_124148 [Trichoderma reesei QM6a]	PF08570.11|3.8e-27|DUF1761|Protein of unknown function (DUF1761)	-	P32495|NHP2_YEAST|H/ACA ribonucleoprotein complex subunit NHP2 OS=Saccharomyces cerevisiae OX=559292 GN=NHP2 PE=1 SV=2	K17080|PHB1; prohibitin 1|ko04147|Exosome [BR:ko04147]	GO:0005634|nucleus|cellular_component;GO:0042254|ribosome biogenesis|biological_process;GO:0006364|rRNA processing|biological_process;GO:0005730|nucleolus|cellular_component;GO:0005732|sno(s)RNA-containing ribonucleoprotein complex|cellular_component;GO:0000493|box H/ACA snoRNP assembly|biological_process;GO:0034513|box H/ACA snoRNA binding|molecular_function;GO:0031429|box H/ACA snoRNP complex|c…
Cluster-1898.5	-1.02131	5.67776e-16	-1.24242	1.59394e-12	-1.22514	4.13885e-12	-1.29357	3.76284e-19	UcrQ-domain-containing protein [Trichoderma longibrachiatum ATCC 18648]	PF02939.17|3.2e-36|UcrQ|UcrQ family	-	P32495|NHP2_YEAST|H/ACA ribonucleoprotein complex subunit NHP2 OS=Saccharomyces cerevisiae OX=559292 GN=NHP2 PE=1 SV=2	K17080|PHB1; prohibitin 1|ko04147|Exosome [BR:ko04147]	GO:0005634|nucleus|cellular_component;GO:0042254|ribosome biogenesis|biological_process;GO:0006364|rRNA processing|biological_process;GO:0005730|nucleolus|cellular_component;GO:0005732|sno(s)RNA-containing ribonucleoprotein complex|cellular_component;GO:0000493|box H/ACA snoRNP assembly|biological_process;GO:0034513|box H/ACA snoRNA binding|molecular_function;GO:0031429|box H/ACA snoRNP complex|c…
Cluster-1899.2	6.32918	1.95851e-117	6.43233	2.36553e-104	3.78512	1.08279e-12	7.14998	1.0397e-137	urate oxidase [Trichoderma longibrachiatum ATCC 18648]	PF04082.19|1.9e-08|Fungal_trans|Fungal specific transcription factor domain	-	Q6BK66|CCS1_DEBHA|Superoxide dismutase 1 copper chaperone OS=/ NBRC 0083 / IGC 2968) OX=284592 GN=CCS1 PE=3 SV=2	K08267|RICTOR; rapamycin-insensitive companion of mTOR|ko04131|Membrane trafficking [BR:ko04131]	GO:0005737|cytoplasm|cellular_component;GO:0046872|metal ion binding|molecular_function
Cluster-1899.3	2.1023	3.14369e-38	1.53905	2.72748e-09	2.31988	2.36423e-32	1.13024	0.000153806	hypothetical protein M440DRAFT_1394649 [Trichoderma longibrachiatum ATCC 18648]	-	-	-	-	-
Cluster-190.0	4.68962	8.39571e-12	5.15806	7.15204e-14	0.264262	0.852063	4.81759	1.45423e-08	-	-	-	-	-	-
Cluster-1901.3	3.5374	1.07555e-09	3.48435	5.72914e-09	4.41813	1.4344e-15	3.6395	2.2111e-08	acyl-CoA N-acyltransferase [Trichoderma longibrachiatum ATCC 18648]	-	-	-	-	-
Cluster-1903.0	-1.01982	1.20968e-09	-1.38895	2.17939e-14	-1.51126	1.60817e-15	-1.00552	8.52263e-07	hypothetical protein M440DRAFT_1400700 [Trichoderma longibrachiatum ATCC 18648]	PF15928.6|0.12|DUF4746|Domain of unknown function (DUF4746)	29875.EHK23604|S|Conserved hypothetical, protein	-	-	-
Cluster-1904.0	-3.14115	1.01214e-20	-3.73203	1.59006e-187	-0.884435	0.00825938	-2.90152	2.69611e-23	uncharacterized protein TRIREDRAFT_78757 [Trichoderma reesei QM6a]	PF00122.21|1.2e-49|E1-E2_ATPase|E1-E2 ATPase	-	P07038|PMA1_NEUCR|Plasma membrane ATPase OS=Neurospora crassa (strain ATCC 24698 / 74-OR23-1A / CBS 708 OX=367110 GN=pma-1 PE=1 SV=1	K01535|PMA1, PMA2; H+-transporting ATPase|ko00190|Oxidative phosphorylation	GO:0005524|ATP binding|molecular_function;;GO:0046872|metal ion binding|molecular_function;GO:0006811|monoatomic ion transport|biological_process;GO:0008553|P-type proton-exporting transporter activity|molecular_function;GO:0000166|nucleotide binding|molecular_function;GO:0016020|membrane|cellular_component;GO:0005886|plasma membrane|cellular_component
Cluster-1905.1	-5.93361	4.3176e-25	-5.74423	1.43737e-36	-7.41364	1.67304e-64	-2.30424	8.88876e-17	uncharacterized protein TRIREDRAFT_109994 [Trichoderma reesei QM6a]	PF12770.8|2.7e-05|CHAT|CHAT domain	-	Q9UU82|AREH2_SCHPO|Probable sterol O-acyltransferase 2 OS=Schizosaccharomyces pombe OX=284812 GN=are2 PE=1 SV=1	K00637|SOAT; sterol O-acyltransferase|ko04979|Cholesterol metabolism	GO:0005783|endoplasmic reticulum|cellular_component;GO:0005789|endoplasmic reticulum membrane|cellular_component;GO:0016740|transferase activity|molecular_function;GO:0016746|acyltransferase activity|molecular_function;GO:0016020|membrane|cellular_component
Cluster-1905.2	-1.17768	6.236e-13	-1.02691	9.42185e-14	-1.51552	7.47089e-21	-1.08873	3.69794e-14	uncharacterized protein TRIREDRAFT_109994 [Trichoderma reesei QM6a]	PF12770.8|2.4e-05|CHAT|CHAT domain	29875.EHK19668|S|Conserved hypothetical, protein	P84285|ARE2_CANAX|Sterol O-acyltransferase 2 OS=Candida albicans OX=5476 GN=ARE2 {ECO:0000303	K00637|SOAT; sterol O-acyltransferase|ko04979|Cholesterol metabolism	GO:0005783|endoplasmic reticulum|cellular_component;GO:0005789|endoplasmic reticulum membrane|cellular_component;GO:0008203|cholesterol metabolic process|biological_process;GO:0004772|sterol O-acyltransferase activity|molecular_function;GO:0016740|transferase activity|molecular_function;GO:0016746|acyltransferase activity|molecular_function;GO:0016020|membrane|cellular_component
Cluster-1905.3	-4.89049	7.7421e-20	-2.55368	2.27145e-05	-4.68408	7.5455e-18	-2.07186	0.000140413	Metallo-dependent phosphatase [Trichoderma longibrachiatum ATCC 18648]	PF00149.29|0.021|Metallophos|Calcineurin-like phosphoesterase	29875.EHK19670|S|ser Thr protein phosphatase family protein	Q5B5P1|RGLC_EMENI|Probable rhamnogalacturonate lyase C OS=Emericella nidulans (strain FGSC A4 / ATCC 38163 / CBS 112 OX=227321 GN=rglC PE=3 SV=1	-	GO:0005975|carbohydrate metabolic process|biological_process;GO:0000272|polysaccharide catabolic process|biological_process;GO:0102210|rhamnogalacturonan endolyase activity|molecular_function;GO:0003824|catalytic activity|molecular_function;GO:1901575|organic substance catabolic process|biological_process;GO:0016829|lyase activity|molecular_function;GO:0005576|extracellular region|cellular_compon…
Cluster-1906.0	-1.39652	0.00267862	-1.22088	0.00749119	-2.96693	1.96089e-06	-1.51621	0.00106842	uncharacterized protein TRIREDRAFT_123732 [Trichoderma reesei QM6a]	PF01839.24|2e-30|FG-GAP|FG-GAP repeat	29875.EHK26981|S|NA	D4APE0|A6108_ARTBC|Uncharacterized secreted protein ARB_06108 OS=mentagrophytes) OX=663331 PE=1 SV=1	-	GO:0005576|extracellular region|cellular_component
Cluster-1913.1	-2.29441	1.04309e-19	-2.60957	1.80776e-29	-2.08535	6.01764e-14	-3.08542	2.59417e-31	NPCC-domain-containing protein [Trichoderma longibrachiatum ATCC 18648]	PF08058.12|1.6e-12|NPCC|Nuclear pore complex component	-	G0S7R3|POM34_CHATD|Nucleoporin POM34 OS=Chaetomium thermophilum (strain DSM 1495 / CBS 144 OX=759272 GN=POM34 PE=3 SV=2	K11675|IES1; Ino eighty subunit 1|ko03036|Chromosome and associated proteins [BR:ko03036]	GO:0015031|protein transport|biological_process;GO:0005634|nucleus|cellular_component;GO:0031965|nuclear membrane|cellular_component;GO:0016020|membrane|cellular_component;GO:0005643|nuclear pore|cellular_component;GO:0051028|mRNA transport|biological_process
Cluster-1914.0	1.6252	0.0001266	-0.0280795	0.958228	1.2974	0.00486013	-0.0429211	0.9397	Spc7-domain-containing protein [Trichoderma longibrachiatum ATCC 18648]	PF08213.12|1.8e-10|DUF1713|Mitochondrial domain of unknown function (DUF1713)	-	P53914|NAT10_YEAST|RNA cytidine acetyltransferase OS=Saccharomyces cerevisiae OX=559292 GN=KRE33 {ECO:0000303	K11563|SPC7, SPC105; kinetochore protein Spc7/SPC105|ko03036|Chromosome and associated proteins [BR:ko03036]	GO:0005524|ATP binding|molecular_function;GO:0008033|tRNA processing|biological_process;GO:0005634|nucleus|cellular_component;GO:0006364|rRNA processing|biological_process;GO:0005730|nucleolus|cellular_component;GO:0051391|tRNA acetylation|biological_process;GO:0008080|N-acetyltransferase activity|molecular_function;GO:0042274|ribosomal small subunit biogenesis|biological_process;GO:0000154|rRNA …
Cluster-1914.1	4.6058	2.89643e-111	5.01792	4.71204e-162	4.73073	1.41065e-144	4.16962	2.51041e-80	uncharacterized protein TRIREDRAFT_122587 [Trichoderma reesei QM6a]	PF16860.6|2.4|CX9C|CHCH-CHCH-like Cx9C, IMS import disulfide relay-system,	29875.EHK25199|S|Conserved hypothetical, protein	P0CT74|RS11B_SCHPO|40S ribosomal protein S11-B OS=Schizosaccharomyces pombe OX=284812 GN=rps1102 PE=3 SV=1	K14521|NAT10, KRE33; N-acetyltransferase 10|ko03009|Ribosome biogenesis [BR:ko03009]	GO:0019843|rRNA binding|molecular_function;GO:0003723|RNA binding|molecular_function;GO:0005840|ribosome|cellular_component
Cluster-1914.2	4.6722	7.94082e-18	5.05302	1.11439e-24	6.00316	4.72506e-36	4.02891	1.15763e-11	glycoside hydrolase family 47 protein [Trichoderma longibrachiatum ATCC 18648]	PF01532.21|2.6e-169|Glyco_hydro_47|Glycosyl hydrolase family 47	-	E9CXX8|MNS1B_COCPS|Mannosyl-oligosaccharide alpha-1,2-mannosidase OS=Coccidioides posadasii OX=443226 PE=1 SV=1	-	GO:0005576|extracellular region|cellular_component;GO:0046872|metal ion binding|molecular_function;GO:0004571|mannosyl-oligosaccharide 1,2-alpha-mannosidase activity|molecular_function;GO:0006486|protein glycosylation|biological_process;GO:0030433|ubiquitin-dependent ERAD pathway|biological_process;GO:0016787|hydrolase activity|molecular_function;GO:0016798|hydrolase activity, acting on glycosyl …
Cluster-1914.3	1.42049	0.00420788	1.03687	0.0506168	1.65715	0.00413844	0.887961	0.119995	Spc7-domain-containing protein [Trichoderma longibrachiatum ATCC 18648]	PF08213.12|5.9e-11|DUF1713|Mitochondrial domain of unknown function (DUF1713)	-	E9CXX8|MNS1B_COCPS|Mannosyl-oligosaccharide alpha-1,2-mannosidase OS=Coccidioides posadasii OX=443226 PE=1 SV=1	K11563|SPC7, SPC105; kinetochore protein Spc7/SPC105|ko03036|Chromosome and associated proteins [BR:ko03036]	GO:0005576|extracellular region|cellular_component;GO:0046872|metal ion binding|molecular_function;GO:0004571|mannosyl-oligosaccharide 1,2-alpha-mannosidase activity|molecular_function;GO:0006486|protein glycosylation|biological_process;GO:0030433|ubiquitin-dependent ERAD pathway|biological_process;GO:0016787|hydrolase activity|molecular_function;GO:0016798|hydrolase activity, acting on glycosyl …
Cluster-1915.1	-1.44347	5.62207e-10	-1.58977	1.15154e-11	-0.217584	0.347294	-1.41783	3.87337e-07	methionyl-tRNA synthetase [Trichoderma longibrachiatum ATCC 18648]	PF15828.6|0.06|DUF4710|Domain of unknown function (DUF4710)	29875.EHK25637|S|acetyltransferase	Q9UTI3|ARD1_SCHPO|N-terminal acetyltransferase A complex catalytic subunit ard1 OS=Schizosaccharomyces pombe OX=284812 GN=ard1 PE=1 SV=1	K20791|NAA10_11, ARD1_2; N-alpha-acetyltransferase 10/11|ko03036|Chromosome and associated proteins [BR:ko03036]	GO:0005634|nucleus|cellular_component;GO:0016740|transferase activity|molecular_function;GO:0016746|acyltransferase activity|molecular_function;GO:0005737|cytoplasm|cellular_component
Cluster-1915.3	3.18715	5.23785e-08	1.54002	0.0206472	4.82981	1.1865e-18	0.689079	0.229784	methionyl-tRNA synthetase [Trichoderma longibrachiatum ATCC 18648]	PF00578.22|2.8e-15|AhpC-TSA|AhpC/TSA family	29875.EHK25637|S|acetyltransferase	P40553|DOT5_YEAST|Peroxiredoxin DOT5 OS=Saccharomyces cerevisiae OX=559292 GN=DOT5 {ECO:0000303	K20791|NAA10_11, ARD1_2; N-alpha-acetyltransferase 10/11|ko03036|Chromosome and associated proteins [BR:ko03036]	GO:0000781|chromosome, telomeric region|cellular_component;GO:0005634|nucleus|cellular_component;GO:0004601|peroxidase activity|molecular_function;GO:0051920|peroxiredoxin activity|molecular_function;GO:0034599|cellular response to oxidative stress|biological_process;GO:0016491|oxidoreductase activity|molecular_function;GO:0016209|antioxidant activity|molecular_function;GO:0005694|chromosome|cell…
Cluster-1918.0	-1.59716	1.99167e-14	-1.87784	2.33115e-21	-1.72902	2.26434e-20	-1.50518	3.47598e-13	hypothetical protein M440DRAFT_1345792 [Trichoderma longibrachiatum ATCC 18648]	PF02913.20|4.1e-55|FAD-oxidase_C|FAD linked oxidases, C-terminal domain	-	Q9C1X2|YN53_SCHPO|Putative D-lactate dehydrogenase C713.03, mitochondrial OS=Schizosaccharomyces pombe OX=284812 PE=3 SV=1	K21618|DLD3; (R)-2-hydroxyglutarate---pyruvate transhydrogenase|ko00620|Pyruvate metabolism	GO:0005759|mitochondrial matrix|cellular_component;GO:0016491|oxidoreductase activity|molecular_function;GO:0005739|mitochondrion|cellular_component;GO:0004458|D-lactate dehydrogenase (cytochrome) activity|molecular_function
Cluster-1921.0	-10.0509	6.17086e-06	-8.82338	2.12224e-08	-6.48132	3.21094e-08	-8.65855	3.82942e-08	glycerone kinase [Trichoderma longibrachiatum ATCC 18648]	PF02733.18|8.6e-100|Dak1|Dak1 domain	-	O60017|DAK_PICAN|Dihydroxyacetone kinase OS=Pichia angusta OX=870730 GN=DAK PE=3 SV=1	K00863|DAK, TKFC; triose/dihydroxyacetone kinase / FAD-AMP lyase (cyclizing)|ko04622|RIG-I-like receptor signaling pathway	GO:0005524|ATP binding|molecular_function;GO:0016310|phosphorylation|biological_process;GO:0006071|glycerol metabolic process|biological_process;GO:0004371|glycerone kinase activity|molecular_function;GO:0050354|triokinase activity|molecular_function;GO:0019588|anaerobic glycerol catabolic process|biological_process;GO:0005975|carbohydrate metabolic process|biological_process;GO:0000166|nucleotid…
Cluster-1922.0	1.64428	3.90267e-10	0.574558	0.0804657	0.368133	0.293264	0.382849	0.276663	-	-	-	-	-	-
Cluster-1925.0	-1.47125	4.19001e-05	-1.82773	1.63609e-07	-1.21654	0.00207037	-1.69203	1.55265e-06	phospholipid methyltransferase [Trichoderma longibrachiatum ATCC 18648]	PF04191.14|4.5e-33|PEMT|Phospholipid methyltransferase	-	Q7S5W9|PLMT_NEUCR|Phosphatidyl-N-methylethanolamine N-methyltransferase OS=Neurospora crassa (strain ATCC 24698 / 74-OR23-1A / CBS 708 OX=367110 GN=chol-2 {ECO:0000303	K00551|PEMT; phosphatidylethanolamine/phosphatidyl-N-methylethanolamine N-methyltransferase|ko00564|Glycerophospholipid metabolism	GO:0008654|phospholipid biosynthetic process|biological_process;GO:0005783|endoplasmic reticulum|cellular_component;GO:0005739|mitochondrion|cellular_component;GO:0032259|methylation|biological_process;GO:0006629|lipid metabolic process|biological_process;GO:0000773|phosphatidyl-N-methylethanolamine N-methyltransferase activity|molecular_function;GO:0080101|phosphatidyl-N-dimethylethanolamine N-m…
Cluster-1926.0	2.6334	9.14288e-24	2.38804	4.8299e-17	3.73132	3.2112e-44	2.7144	1.44652e-26	WD40 repeat-like protein [Trichoderma longibrachiatum ATCC 18648]	PF14963.7|0.18|CAML|Calcium signal-modulating cyclophilin ligand	-	Q01284|2NPD_NEUCR|Nitronate monooxygenase OS=Neurospora crassa (strain ATCC 24698 / 74-OR23-1A / CBS 708 OX=367110 GN=ncd-2 PE=1 SV=1	K00459|ncd2, npd; nitronate monooxygenase|ko00910|Nitrogen metabolism	GO:0016491|oxidoreductase activity|molecular_function;GO:0004497|monooxygenase activity|molecular_function;GO:0018580|nitronate monooxygenase activity|molecular_function
Cluster-1926.1	-1.95741	3.98777e-29	-1.27974	2.42331e-08	-1.61556	4.83298e-06	-1.29373	7.59099e-17	WD40 repeat-like protein [Trichoderma longibrachiatum ATCC 18648]	PF14963.7|0.18|CAML|Calcium signal-modulating cyclophilin ligand	-	Q01284|2NPD_NEUCR|Nitronate monooxygenase OS=Neurospora crassa (strain ATCC 24698 / 74-OR23-1A / CBS 708 OX=367110 GN=ncd-2 PE=1 SV=1	K14788|NOL10, ENP2; ribosome biogenesis protein ENP2|ko03009|Ribosome biogenesis [BR:ko03009]	GO:0016491|oxidoreductase activity|molecular_function;GO:0004497|monooxygenase activity|molecular_function;GO:0018580|nitronate monooxygenase activity|molecular_function
Cluster-1928.0	2.14088	0.00046426	1.78533	0.00807946	3.46766	6.67465e-09	1.87043	0.0132824	MFS general substrate transporter [Trichoderma longibrachiatum ATCC 18648]	PF07332.12|9.7|Phage_holin_3_6|Putative Actinobacterial Holin-X, holin superfamily III	-	-	-	-
Cluster-1931.0	-2.53912	2.5769e-09	-1.44764	0.000241942	-2.72042	6.9911e-11	-0.568813	0.149063	hypothetical protein M440DRAFT_1401733 [Trichoderma longibrachiatum ATCC 18648]	PF18494.2|0.1|Pullulanase_Ins|Pullulanase Ins domain	-	-	-	-
Cluster-1932.0	-1.4398	6.40234e-06	-1.15694	3.66978e-08	-0.396608	0.0629994	-0.834372	0.0014137	glycosyltransferase family 17 protein [Trichoderma longibrachiatum ATCC 18648]	PF04724.14|5.1e-47|Glyco_transf_17|Glycosyltransferase family 17	-	D7PHZ0|VRTJ_PENAE|Aldolase vrtJ OS=Penicillium aethiopicum OX=36650 GN=vrtJ {ECO:0000303	K00737|MGAT3; beta-1,4-mannosyl-glycoprotein beta-1,4-N-acetylglucosaminyltransferase|ko01003|Glycosyltransferases [BR:ko01003]	GO:0016829|lyase activity|molecular_function;GO:0016114|terpenoid biosynthetic process|biological_process
Cluster-1932.1	1.49444	3.96117e-07	2.03585	9.23849e-12	2.48978	9.70344e-18	2.60448	4.23117e-18	glycosyltransferase family 17 protein [Trichoderma longibrachiatum ATCC 18648]	PF01212.22|1e-20|Beta_elim_lyase|Beta-eliminating lyase	29875.EHK17201|E|Aldolase	D7PHZ0|VRTJ_PENAE|Aldolase vrtJ OS=Penicillium aethiopicum OX=36650 GN=vrtJ {ECO:0000303	K01620|ltaE; threonine aldolase|ko00260|Glycine, serine and threonine metabolism	GO:0016829|lyase activity|molecular_function;GO:0016114|terpenoid biosynthetic process|biological_process
Cluster-1933.2	5.62274	2.13668e-72	6.16336	6.8489e-89	6.42378	2.999e-95	5.77944	4.26114e-76	NAD(P)-binding protein [Trichoderma longibrachiatum ATCC 18648]	PF00106.26|1.5e-43|adh_short|short chain dehydrogenase	-	A0A084B9Z1|SAT3_STACB|Short-chain dehydrogenase/reductase SAT3 OS=(Stilbospora chartarum) OX=1280523 GN=SAT3 {ECO:0000303	-	GO:0016491|oxidoreductase activity|molecular_function
Cluster-1933.3	-3.65044	2.12123e-06	-2.91502	0.000121925	-5.06874	1.61036e-09	-1.72979	0.024717	NAD(P)-binding protein [Trichoderma longibrachiatum ATCC 18648]	PF00106.26|1.5e-43|adh_short|short chain dehydrogenase	-	A0A084B9Z1|SAT3_STACB|Short-chain dehydrogenase/reductase SAT3 OS=(Stilbospora chartarum) OX=1280523 GN=SAT3 {ECO:0000303	-	GO:0016491|oxidoreductase activity|molecular_function
Cluster-1933.4	-5.84177	4.036e-05	-4.68866	0.00029687	-3.20834	0.0160793	-3.93114	0.00155485	uncharacterized protein TRIREDRAFT_22115 [Trichoderma reesei QM6a]	PF13561.7|1.3e-50|adh_short_C2|Enoyl-(Acyl carrier protein) reductase	-	Q10216|YAY8_SCHPO|Uncharacterized oxidoreductase C4H3.08 OS=Schizosaccharomyces pombe OX=284812 PE=3 SV=1	K10798|PARP2_3_4; poly [ADP-ribose] polymerase 2/3/4|ko03400|DNA repair and recombination proteins [BR:ko03400]	GO:0016491|oxidoreductase activity|molecular_function
Cluster-1933.6	-7.71799	8.3965e-08	-2.62046	0.0741467	-4.87255	3.10713e-05	-5.41989	4.56614e-05	poly polymerase [Trichoderma parareesei]	PF16751.6|0.013|RsdA_SigD_bd|Anti-sigma-D factor RsdA to sigma factor binding region	-	A0A084B9Z1|SAT3_STACB|Short-chain dehydrogenase/reductase SAT3 OS=(Stilbospora chartarum) OX=1280523 GN=SAT3 {ECO:0000303	K10798|PARP2_3_4; poly [ADP-ribose] polymerase 2/3/4|ko03400|DNA repair and recombination proteins [BR:ko03400]	GO:0016491|oxidoreductase activity|molecular_function
Cluster-1934.1	-1.4793	0.000492336	-2.27769	3.22348e-06	-1.65497	0.000298335	-2.1877	0.000805885	hypothetical protein M440DRAFT_1008088 [Trichoderma longibrachiatum ATCC 18648]	PF00186.20|4.1e-30|DHFR_1|Dihydrofolate reductase	-	P16184|DYR_PNECA|Dihydrofolate reductase OS=Pneumocystis carinii OX=4754 PE=1 SV=1	K00287|DHFR, folA; dihydrofolate reductase|ko01523|Antifolate resistance	GO:0046654|tetrahydrofolate biosynthetic process|biological_process;GO:0016491|oxidoreductase activity|molecular_function;GO:0006730|one-carbon metabolic process|biological_process;GO:0004146|dihydrofolate reductase activity|molecular_function
Cluster-1938.0	-2.09667	0.000200877	-1.95958	0.000865984	-1.10063	0.0606505	-1.66445	0.00777539	hypothetical protein A9Z42_0079020 [Trichoderma parareesei]	PF13455.7|0.16|MUG113|Meiotically up-regulated gene 113	29875.EHK24907|S|NA	-	-	-
Cluster-1939.1	-1.21492	0.0180774	-1.13441	0.056225	2.3004	1.34791e-08	-3.58318	3.66462e-15	UPF0023 family protein [Trichoderma longibrachiatum ATCC 18648]	PF05388.12|1.1e-18|Carbpep_Y_N|Carboxypeptidase Y pro-peptide	-	Q12109|SYWC_YEAST|Tryptophan--tRNA ligase, cytoplasmic OS=Saccharomyces cerevisiae OX=559292 GN=WRS1 PE=1 SV=1	K13289|CTSA, CPY; cathepsin A (carboxypeptidase C)|ko04147|Exosome [BR:ko04147]	GO:0005737|cytoplasm|cellular_component;GO:0004812|aminoacyl-tRNA ligase activity|molecular_function;GO:0006412|translation|biological_process;GO:0004830|tryptophan-tRNA ligase activity|molecular_function;GO:0000166|nucleotide binding|molecular_function;GO:0016874|ligase activity|molecular_function;GO:0005524|ATP binding|molecular_function
Cluster-1942.0	-1.59735	0.0345729	-0.69506	0.380561	-1.22418	0.117767	-1.08415	0.167507	hypothetical protein M440DRAFT_1089860 [Trichoderma longibrachiatum ATCC 18648]	-	-	-	-	-
Cluster-1943.0	1.62973	1.50509e-13	1.75973	1.18421e-12	1.03374	3.14061e-05	1.77647	1.55232e-16	hypothetical protein A9Z42_0054010 [Trichoderma parareesei]	PF00096.27|1.8e-09|zf-C2H2|Zinc finger, C2H2 type	-	Q59VM4|RPN4_CANAL|Transcriptional regulator RPN4 OS=Candida albicans OX=237561 GN=RPN4 PE=1 SV=1	K03034|RPN4; protein RPN4|ko03051|Proteasome [BR:ko03051]	GO:0003677|DNA binding|molecular_function;GO:0005634|nucleus|cellular_component;GO:0046872|metal ion binding|molecular_function
Cluster-1943.2	-1.1293	1.94804e-08	-0.968822	2.69886e-10	-0.715625	0.000227121	-0.612068	0.000262007	-	-	-	-	-	-
Cluster-1947.0	-1.43688	0.00100659	-1.72173	3.23074e-05	-1.13916	0.00587526	-1.96589	4.56689e-05	hypothetical protein M440DRAFT_1367831 [Trichoderma longibrachiatum ATCC 18648]	PF09335.12|1.2e-14|SNARE_assoc|SNARE associated Golgi protein	29875.EHK15380|S|Snare associated golgi protein	A6RIB9|TVP38_BOTFB|Golgi apparatus membrane protein tvp38 OS=Botryotinia fuckeliana (strain B05 OX=332648 GN=tvp38 PE=3 SV=1	-	GO:0000139|Golgi membrane|cellular_component;GO:0016020|membrane|cellular_component;;GO:0005794|Golgi apparatus|cellular_component
Cluster-1947.1	-1.72241	1.31855e-14	-1.05086	7.25406e-07	-0.994132	2.87568e-05	-0.506488	0.0172145	hypothetical protein M440DRAFT_1367831 [Trichoderma longibrachiatum ATCC 18648]	PF09335.12|5.1e-13|SNARE_assoc|SNARE associated Golgi protein	29875.EHK15380|S|Snare associated golgi protein	A6RIB9|TVP38_BOTFB|Golgi apparatus membrane protein tvp38 OS=Botryotinia fuckeliana (strain B05 OX=332648 GN=tvp38 PE=3 SV=1	-	GO:0000139|Golgi membrane|cellular_component;GO:0016020|membrane|cellular_component;;GO:0005794|Golgi apparatus|cellular_component
Cluster-1948.0	-1.06865	2.42764e-08	-0.823625	0.000778508	-0.597018	0.0240971	-0.967251	7.99918e-07	glycoside hydrolase [Trichoderma longibrachiatum ATCC 18648]	PF00332.19|5.1e-05|Glyco_hydro_17|Glycosyl hydrolases family 17	-	Q2UUZ1|EGLC_ASPOR|Probable glucan endo-1,3-beta-glucosidase eglC OS=Aspergillus oryzae OX=510516 GN=eglC PE=3 SV=1	K01199|EGLC; glucan endo-1,3-beta-D-glucosidase|ko00537|Glycosylphosphatidylinositol (GPI)-anchored proteins [BR:ko00537]	GO:0005576|extracellular region|cellular_component;GO:0071555|cell wall organization|biological_process;GO:0031225|obsolete anchored component of membrane|cellular_component;GO:0005975|carbohydrate metabolic process|biological_process;GO:0000272|polysaccharide catabolic process|biological_process;GO:0042973|glucan endo-1,3-beta-D-glucosidase activity|molecular_function;GO:0016787|hydrolase activi…
Cluster-1949.0	1.31809	2.65343e-06	0.944272	0.000772954	1.22032	7.05452e-06	0.94047	0.00094499	Di-copper centre-containing protein [Trichoderma longibrachiatum ATCC 18648]	PF04563.16|1.3e-12|RNA_pol_Rpb2_1|RNA polymerase beta subunit	29875.EHK17195|S|tyrosinase	O74633|RPA2_NEUCR|DNA-directed RNA polymerase I subunit RPA2 OS=Neurospora crassa (strain ATCC 24698 / 74-OR23-1A / CBS 708 OX=367110 GN=acr-2 PE=1 SV=2	K03002|RPA2, POLR1B; DNA-directed RNA polymerase I subunit RPA2|ko03021|Transcription machinery [BR:ko03021]	GO:0005634|nucleus|cellular_component;GO:0046872|metal ion binding|molecular_function;GO:0003899|DNA-directed 5'-3' RNA polymerase activity|molecular_function;GO:0005730|nucleolus|cellular_component;GO:0006351|DNA-templated transcription|biological_process;GO:0016740|transferase activity|molecular_function;GO:0016779|nucleotidyltransferase activity|molecular_function;GO:0000428|DNA-directed RNA p…
Cluster-195.0	2.46657	0.0312191	1.64258	0.252012	1.6739	0.265674	0.940103	0.588689	cytochrome P450, partial [Trichoderma longibrachiatum ATCC 18648]	PF00067.23|1.3e-47|p450|Cytochrome P450	-	A0A4P8GEB4|EUPD_PHOSX|Cytochrome P450 monooxygenase eupD OS=Phoma sp OX=1707701 GN=eupD {ECO:0000303	-	GO:0016114|terpenoid biosynthetic process|biological_process;GO:0016491|oxidoreductase activity|molecular_function;GO:0004497|monooxygenase activity|molecular_function;GO:0046872|metal ion binding|molecular_function
Cluster-1952.0	-1.44759	0.00149346	-0.57122	0.196746	-0.346679	0.422446	0.28655	0.502609	MFS general substrate transporter [Trichoderma longibrachiatum ATCC 18648]	PF07690.17|1.1e-46|MFS_1|Major Facilitator Superfamily	-	D4AXV8|MFS1_ARTBC|MFS-type efflux pump MFS1 OS=mentagrophytes) OX=663331 GN=MFS1 {ECO:0000303	K22134|GLIA; MFS transporter, DHA2 family, glioxin efflux transporter|ko02000|Transporters [BR:ko02000]	GO:0016020|membrane|cellular_component;GO:0005886|plasma membrane|cellular_component;
Cluster-1953.0	-2.65009	2.04429e-08	-1.64059	0.000293241	-1.43608	0.00172119	-0.948628	0.0366654	hypothetical protein BBK36DRAFT_1134762 [Trichoderma citrinoviride]	PF15252.7|0.059|DUF4589|Domain of unknown function (DUF4589)	29875.EHK27325|L|DNA polymerase	A0A2Z5TMB8|HIMC_ASPJA|Cytochrome P450 monooxygenase himC OS=Aspergillus japonicus OX=34381 GN=himC {ECO:0000303	K12659|ARG56; N-acetyl-gamma-glutamyl-phosphate reductase / acetylglutamate kinase|ko00220|Arginine biosynthesis	GO:0046872|metal ion binding|molecular_function;GO:0016491|oxidoreductase activity|molecular_function;GO:0016020|membrane|cellular_component;GO:0004497|monooxygenase activity|molecular_function
Cluster-1953.3	-1.02343	9.19346e-09	-0.835854	9.60205e-06	-0.633471	0.000599637	-0.523995	0.00415374	rhomboid-domain-containing protein [Trichoderma longibrachiatum ATCC 18648]	PF07312.12|1.4|DUF1459|Protein of unknown function (DUF1459)	29875.EHK27325|L|DNA polymerase	P30316|DPOD_SCHPO|DNA polymerase delta catalytic subunit OS=Schizosaccharomyces pombe OX=284812 GN=pol3 PE=1 SV=2	K02327|POLD1; DNA polymerase delta subunit 1|ko03400|DNA repair and recombination proteins [BR:ko03400]	GO:0016779|nucleotidyltransferase activity|molecular_function;GO:0016787|hydrolase activity|molecular_function;GO:0004518|nuclease activity|molecular_function;GO:0004527|exonuclease activity|molecular_function;GO:0005634|nucleus|cellular_component;GO:0006260|DNA replication|biological_process;GO:0046872|metal ion binding|molecular_function;GO:0051536|iron-sulfur cluster binding|molecular_function…
Cluster-1953.4	3.73516	3.7894e-08	4.2283	1.16235e-10	0.0730558	0.953721	4.56868	7.63572e-12	cytochrome P450 [Trichoderma longibrachiatum ATCC 18648]	PF00067.23|8.3e-20|p450|Cytochrome P450	-	A0A455R624|ASCH_ACREG|Cytochrome P450 monooxygenase ascH OS=Acremonium egyptiacum OX=749675 GN=ascH {ECO:0000303	-	GO:0046872|metal ion binding|molecular_function;GO:0016114|terpenoid biosynthetic process|biological_process;GO:0016491|oxidoreductase activity|molecular_function;GO:0016020|membrane|cellular_component;GO:0004497|monooxygenase activity|molecular_function
Cluster-1956.0	3.29389	2.11919e-15	2.8249	6.51814e-13	1.48321	0.00095983	1.6823	0.000445102	hypothetical protein TgHK011_008064 [Trichoderma gracile]	PF17784.2|3.7e-18|Sulfotransfer_4|Sulfotransferase domain	-	Q00714|STCS_EMENI|Cytochrome P450 monooxygenase stcS OS=Emericella nidulans (strain FGSC A4 / ATCC 38163 / CBS 112 OX=227321 GN=stcS {ECO:0000303	-	GO:0045461|sterigmatocystin biosynthetic process|biological_process;GO:0016491|oxidoreductase activity|molecular_function;GO:0004497|monooxygenase activity|molecular_function;GO:0046872|metal ion binding|molecular_function
Cluster-1960.0	8.61555	4.41144e-14	8.95973	3.33975e-15	7.77869	1.34691e-11	9.01089	4.13663e-15	GMC oxidoreductase [Trichoderma longibrachiatum ATCC 18648]	PF05199.14|2.1e-36|GMC_oxred_C|GMC oxidoreductase	-	P04842|ALOX1_KOMPG|Alcohol oxidase 1 OS=Komagataella phaffii OX=644223 GN=AOX1 PE=1 SV=2	K17066|MOX; alcohol oxidase|ko00680|Methane metabolism	GO:0047639|alcohol oxidase activity|molecular_function;GO:0005782|peroxisomal matrix|cellular_component;GO:0046188|methane catabolic process|biological_process;GO:0016491|oxidoreductase activity|molecular_function;GO:0005777|peroxisome|cellular_component;GO:0015945|methanol metabolic process|biological_process
Cluster-1960.1	6.28121	5.60637e-06	5.63294	0.000298025	5.09392	0.00529617	6.15199	0.000127566	-	-	-	-	-	-
Cluster-1961.0	3.96625	0.00257426	5.78821	9.89729e-07	2.10474	0.397267	4.89994	0.000239804	-	-	-	-	-	-
Cluster-1962.0	1.63959	7.46146e-17	1.57156	4.78933e-16	1.47317	1.36081e-12	1.48214	1.70386e-14	TRP-domain-containing protein [Trichoderma longibrachiatum ATCC 18648]	PF13837.7|0.0033|Myb_DNA-bind_4|Myb/SANT-like DNA-binding domain	29875.EHK26274|S|Protein of unknown function (DUF3433)	Q7S7G7|CSN3_NEUCR|COP9 signalosome complex subunit 3 OS=Neurospora crassa (strain ATCC 24698 / 74-OR23-1A / CBS 708 OX=367110 GN=csn-3 PE=1 SV=2	K12177|COPS3, CSN3; COP9 signalosome complex subunit 3|ko04121|Ubiquitin system [BR:ko04121]	GO:0008180|COP9 signalosome|cellular_component;GO:0005737|cytoplasm|cellular_component;GO:0005634|nucleus|cellular_component
Cluster-1962.1	2.77296	2.37189e-15	2.2356	2.41488e-10	1.4244	0.000161584	0.572431	0.14654	hypothetical protein M440DRAFT_1437268 [Trichoderma longibrachiatum ATCC 18648]	PF07883.12|1.3e-10|Cupin_2|Cupin domain	-	P9WES6|FOGC_ASPRC|Cupin-domain-containing oxidoreductase fogC OS=Aspergillus ruber OX=1388766 GN=fogC {ECO:0000303	K12177|COPS3, CSN3; COP9 signalosome complex subunit 3|ko04121|Ubiquitin system [BR:ko04121]	GO:0008180|COP9 signalosome|cellular_component;GO:0005737|cytoplasm|cellular_component;GO:0005634|nucleus|cellular_component
Cluster-1964.1	2.46742	1.51403e-26	3.34773	6.10438e-61	2.38389	2.97676e-24	3.47532	1.30394e-84	hypothetical protein M440DRAFT_1431759 [Trichoderma longibrachiatum ATCC 18648]	PF01105.25|1e-28|EMP24_GP25L|emp24/gp25L/p24 family/GOLD	29875.EHK27143|K|Transcription factor	Q9P6P9|PDK_SCHPO|[Pyruvate dehydrogenase (acetyl-transferring)] kinase, mitochondrial OS=Schizosaccharomyces pombe OX=284812 GN=pkp1 PE=3 SV=1	K09051|SKO1, ATF1, PCR1; ATF/CREB family transcription factor|ko03000|Transcription factors [BR:ko03000]	GO:0005524|ATP binding|molecular_function;GO:0016310|phosphorylation|biological_process;GO:0005739|mitochondrion|cellular_component;GO:0005975|carbohydrate metabolic process|biological_process;GO:0006006|glucose metabolic process|biological_process;GO:0004740|pyruvate dehydrogenase (acetyl-transferring) kinase activity|molecular_function;GO:0005759|mitochondrial matrix|cellular_component;GO:00001…
Cluster-1964.3	-11.9543	1.61054e-19	-11.6922	9.48763e-19	-11.5655	1.96624e-18	-11.5245	2.39454e-18	U1 zinc finger-domain-containing protein [Fusarium tricinctum]	PF08202.12|5.2e-17|MIS13|Mis12-Mtw1 protein family	29875.EHK27139|A|Component of the U1 snRNP, which is essential for recognition of the pre-mRNA 5' splice-site and the subsequent assembly of the spliceosome. U1-C is directly involved in initial 5' splice-site recognition for both constitutive and regulated alternative splicing. The interaction with the 5' splice-site seems to precede base-pairing between the pre-mRNA and the U1 snRNA	Q4HY20|TMEDA_GIBZE|Endoplasmic reticulum vesicle protein 25 OS=/ PH-1) OX=229533 GN=ERV25 PE=3 SV=1	K20352|TMED10, ERV25; p24 family protein delta-1|ko04131|Membrane trafficking [BR:ko04131]	GO:0005783|endoplasmic reticulum|cellular_component;GO:0015031|protein transport|biological_process;GO:0005794|Golgi apparatus|cellular_component;GO:0005789|endoplasmic reticulum membrane|cellular_component;GO:0000139|Golgi membrane|cellular_component;GO:0016020|membrane|cellular_component;GO:0016192|vesicle-mediated transport|biological_process;
Cluster-1965.0	-1.46394	0.00699948	-1.94928	0.00725495	-1.81199	0.0082187	-1.29415	0.0533923	hypothetical protein M440DRAFT_1465691 [Trichoderma longibrachiatum ATCC 18648]	PF14814.7|0.015|UB2H|Bifunctional transglycosylase second domain	-	Q0UK51|STHD_PHANO|Cytochrome P450 monooxygenase sthD OS=blotch fungus) OX=321614 GN=sthD {ECO:0000303	-	GO:0046872|metal ion binding|molecular_function;GO:0016491|oxidoreductase activity|molecular_function;GO:0016020|membrane|cellular_component;GO:0004497|monooxygenase activity|molecular_function
Cluster-1968.0	-2.31979	3.39195e-25	-2.09882	6.9797e-15	-2.35553	1.01353e-22	-2.26156	6.93572e-20	hypothetical protein TgHK011_009129 [Trichoderma gracile]	PF00191.21|7.3e-21|Annexin|Annexin	-	J9VS56|ANXC1_CRYNH|Annexin C1 OS=Cryptococcus neoformans var OX=235443 GN=ANXC1 {ECO:0000303	-	GO:0005544|calcium-dependent phospholipid binding|molecular_function
Cluster-1969.0	-3.57491	1.15209e-09	-2.58842	3.57226e-06	-1.83579	0.00773606	0.497725	0.209279	PLAC8-domain-containing protein [Trichoderma longibrachiatum ATCC 18648]	PF04749.18|5.7e-24|PLAC8|PLAC8 family	-	Q6MW50|YB290_NEUCR|Uncharacterized protein NCU10291 OS=Neurospora crassa (strain ATCC 24698 / 74-OR23-1A / CBS 708 OX=367110 PE=4 SV=1	-	-
Cluster-1971.0	1.46199	1.85224e-07	1.19019	2.14139e-05	0.68855	0.0129351	1.33964	1.29012e-06	hypothetical protein TgHK011_002689 [Trichoderma gracile]	PF16642.6|0.002|KCNQ2_u3|Unstructured region on Potassium channel subunit alpha KvLQT2	-	-	-	-
Cluster-1971.1	2.11901	4.22833e-10	1.85715	9.88589e-08	2.02685	1.64952e-09	1.99601	6.18251e-09	hypothetical protein M440DRAFT_1332942 [Trichoderma longibrachiatum ATCC 18648]	PF00172.19|5.1e-06|Zn_clus|Fungal Zn(2)-Cys(6) binuclear cluster domain	-	Q12180|HAL9_YEAST|Halotolerance protein 9 OS=Saccharomyces cerevisiae OX=559292 GN=HAL9 PE=1 SV=1	-	GO:0046872|metal ion binding|molecular_function;GO:0003677|DNA binding|molecular_function;GO:0005737|cytoplasm|cellular_component;GO:0005634|nucleus|cellular_component
Cluster-1972.0	-1.28912	0.0461971	-2.19207	0.0010018	-0.68216	0.286873	-2.2189	0.00216909	Metallo-dependent phosphatase [Trichoderma longibrachiatum ATCC 18648]	PF00149.29|2.2e-17|Metallophos|Calcineurin-like phosphoesterase	-	Q12546|PPA_ASPFI|Acid phosphatase OS=Aspergillus ficuum OX=5058 GN=aphA PE=1 SV=1	K22390|ACP7; acid phosphatase type 7|ko99999|Others	GO:0016787|hydrolase activity|molecular_function;GO:0005576|extracellular region|cellular_component;GO:0003993|acid phosphatase activity|molecular_function
Cluster-1974.1	-3.17699	4.08048e-05	-2.08866	0.0136318	-4.91154	2.91551e-05	-1.6768	0.0316673	hypothetical protein TgHK011_002014 [Trichoderma gracile]	PF07798.12|5.6e-06|DUF1640|Protein of unknown function (DUF1640)	29875.EHK15555|S|Conserved hypothetical, protein	-	-	-
Cluster-1974.2	-1.66626	0.00795426	-1.34269	0.00377199	-0.911125	0.0662542	-1.58178	3.45162e-05	hypothetical protein TgHK011_002015 [Trichoderma gracile]	PF03980.15|1e-30|Nnf1|Nnf1	29875.EHK15557|S|phospholipid binding	P47149|NNF1_YEAST|Kinetochore-associated protein NNF1 OS=Saccharomyces cerevisiae OX=559292 GN=NNF1 PE=1 SV=3	K11562|NNF1; kinetochore protein NNF1|ko03036|Chromosome and associated proteins [BR:ko03036]	GO:0000776|kinetochore|cellular_component;GO:0000775|chromosome, centromeric region|cellular_component;GO:0007049|cell cycle|biological_process;GO:0051301|cell division|biological_process;GO:0005694|chromosome|cellular_component;GO:0005634|nucleus|cellular_component
Cluster-1974.3	1.28444	1.07978e-06	0.831699	0.00211705	1.4667	2.18041e-08	0.751972	0.00430497	hypothetical protein TrVGV298_005259 [Trichoderma virens]	PF03980.15|4.6e-33|Nnf1|Nnf1	29875.EHK15557|S|phospholipid binding	P47149|NNF1_YEAST|Kinetochore-associated protein NNF1 OS=Saccharomyces cerevisiae OX=559292 GN=NNF1 PE=1 SV=3	K11562|NNF1; kinetochore protein NNF1|ko03036|Chromosome and associated proteins [BR:ko03036]	GO:0000776|kinetochore|cellular_component;GO:0000775|chromosome, centromeric region|cellular_component;GO:0007049|cell cycle|biological_process;GO:0051301|cell division|biological_process;GO:0005694|chromosome|cellular_component;GO:0005634|nucleus|cellular_component
Cluster-1974.4	1.67024	2.71347e-23	1.07197	1.11561e-11	1.84611	1.14896e-16	0.78282	1.38124e-05	ARM repeat-containing protein [Trichoderma longibrachiatum ATCC 18648]	PF00806.20|1.8e-47|PUF|Pumilio-family RNA binding repeat	-	O94462|PUF3_SCHPO|mRNA-binding protein puf3 OS=Schizosaccharomyces pombe OX=284812 GN=puf3 PE=2 SV=4	K17943|PUM; pumilio RNA-binding family|ko05017|Spinocerebellar ataxia	GO:0005741|mitochondrial outer membrane|cellular_component;GO:0005739|mitochondrion|cellular_component;GO:0003723|RNA binding|molecular_function;GO:0016020|membrane|cellular_component;GO:0005737|cytoplasm|cellular_component
Cluster-1977.0	-5.10667	2.62624e-08	-4.16039	1.80884e-07	-4.69952	8.45015e-07	-2.85343	0.000306351	hypothetical protein M440DRAFT_1465533 [Trichoderma longibrachiatum ATCC 18648]	-	29875.EHK19626|S|ZnF_C2H2	-	-	-
Cluster-1979.0	-1.8556	1.1767e-14	-1.84671	1.05924e-12	-0.423536	0.264064	-1.58275	2.51835e-09	ornithine monooxygenase [Trichoderma longibrachiatum ATCC 18648]	PF13434.7|5e-17|K_oxygenase|L-lysine 6-monooxygenase (NADPH-requiring)	-	I1RN13|SIDA_GIBZE|L-ornithine N(5)-monooxygenase OS=/ PH-1) OX=229533 GN=SID1 {ECO:0000303	-	GO:1901566|organonitrogen compound biosynthetic process|biological_process;GO:0016491|oxidoreductase activity|molecular_function;GO:0004497|monooxygenase activity|molecular_function;GO:0044249|cellular biosynthetic process|biological_process
Cluster-1981.0	-5.16303	1.52994e-27	-4.40897	4.75964e-18	-0.219406	0.617071	-4.49183	6.07314e-21	hypothetical protein TgHK011_009247 [Trichoderma gracile]	PF05241.13|1.1e-27|EBP|EXPERA (EXPanded EBP superfamily)	29875.EHK19249|S|NA	D4B093|A1864_ARTBC|Secreted protein ARB_01864 OS=mentagrophytes) OX=663331 PE=1 SV=1	K01824|EBP; cholestenol Delta-isomerase|ko00100|Steroid biosynthesis	GO:0005576|extracellular region|cellular_component
Cluster-1981.1	3.40839	1.97914e-11	1.11022	0.0166777	0.853423	0.0749747	1.46494	0.0140843	hypothetical protein TgHK011_009244 [Trichoderma gracile]	PF06094.13|4.8e-08|GGACT|Gamma-glutamyl cyclotransferase, AIG2-like	29875.EHK19249|S|NA	A0A0U2X0E4|ADI1_USTMD|Aconitate-delta-isomerase 1 OS=Ustilago maydis OX=5270 GN=ADI1 {ECO:0000303	K00682|GGCT; gamma-glutamylcyclotransferase|ko00480|Glutathione metabolism	GO:0005829|cytosol|cellular_component;GO:0016853|isomerase activity|molecular_function;GO:0005737|cytoplasm|cellular_component;GO:0005634|nucleus|cellular_component
Cluster-1982.0	-3.36234	2.76829e-14	-2.63604	6.36686e-09	-2.80149	2.12878e-09	-2.27323	2.43232e-06	uncharacterized protein TRIREDRAFT_112685 [Trichoderma reesei QM6a]	PF00578.22|5.4e-30|AhpC-TSA|AhpC/TSA family	-	-	-	-
Cluster-1983.0	-1.3607	0.000161864	-3.52487	2.02185e-17	-1.67264	5.40326e-05	-2.10787	7.06942e-07	hypothetical protein M440DRAFT_1406783 [Trichoderma longibrachiatum ATCC 18648]	PF07173.13|3.6e-14|GRDP-like|Glycine-rich domain-containing protein-like	-	-	-	-
Cluster-1983.1	1.35622	7.62788e-16	1.19334	2.64141e-07	0.118579	0.435847	1.52152	1.82207e-23	hypothetical protein TgHK011_008333 [Trichoderma gracile]	PF07173.13|2e-14|GRDP-like|Glycine-rich domain-containing protein-like	29875.EHK24077|S|Glycosyltransferase family 90 protein	Q12013|AKR2_YEAST|Probable palmitoyltransferase AKR2 OS=Saccharomyces cerevisiae OX=559292 GN=AKR2 PE=1 SV=1	-	GO:0019706|protein-cysteine S-palmitoyltransferase activity|molecular_function;GO:0016740|transferase activity|molecular_function;GO:0016746|acyltransferase activity|molecular_function;GO:0016020|membrane|cellular_component
Cluster-1985.2	-3.18118	1.26249e-08	-3.4633	1.8932e-09	-3.28436	1.28573e-08	-3.2606	8.03033e-08	hypothetical protein BBK36DRAFT_1189251 [Trichoderma citrinoviride]	PF13865.7|5e-05|FoP_duplication|C-terminal duplication domain of Friend of PRMT1	-	-	-	-
Cluster-1986.0	3.61707	0.000929876	3.37165	0.00421824	4.6734	1.231e-05	3.29367	0.0104731	-	-	-	-	-	-
Cluster-1986.1	-1.01865	6.14436e-07	-1.36379	1.80536e-23	-1.17171	1.79349e-14	-1.1956	6.19423e-08	hypothetical protein G7046_g4791 [Stylonectria norvegica]	PF03153.14|3.8|TFIIA|Transcription factor IIA, alpha/beta subunit	-	-	-	-
Cluster-1987.0	3.11478	2.27006e-13	3.09109	2.12979e-13	3.21687	7.01659e-15	3.15703	2.41281e-19	short chain dehydrogenase/reductase [Trichoderma parareesei]	PF00106.26|8.4e-35|adh_short|short chain dehydrogenase	-	A0A4P8GEE8|EUPG_PHOSX|Short-chain dehydrogenase/reductase eupG OS=Phoma sp OX=1707701 GN=eupG {ECO:0000303	-	GO:0016491|oxidoreductase activity|molecular_function;GO:0016114|terpenoid biosynthetic process|biological_process
Cluster-1989.0	1.89796	4.44341e-33	1.57994	1.08591e-16	2.34121	1.92119e-54	1.41815	1.13457e-18	Mob1/phocein [Trichoderma longibrachiatum ATCC 18648]	PF11951.9|7.5e-07|Fungal_trans_2|Fungal specific transcription factor domain	29875.EHK22349|S|MOB family member 4, phocein	-	K06685|MOB1, Mats; MOB kinase activator 1|ko04111|Cell cycle - yeast	-
Cluster-1990.0	1.71128	2.06745e-05	1.35243	0.00103362	2.45512	3.41217e-10	1.6424	2.69735e-05	sec61 beta subunit of ER translocase [Trichoderma reesei QM6a]	PF03911.17|3.8e-19|Sec61_beta|Sec61beta family	29875.EHK19182|S|NA	Q7SGQ0|MED8_NEUCR|Mediator of RNA polymerase II transcription subunit 8 OS=Neurospora crassa (strain ATCC 24698 / 74-OR23-1A / CBS 708 OX=367110 GN=med-8 PE=3 SV=1	K15731|CTDSP; carboxy-terminal domain RNA polymerase II polypeptide A small phosphatase|ko03021|Transcription machinery [BR:ko03021]	GO:0005634|nucleus|cellular_component
Cluster-1990.1	2.04213	1.75304e-35	2.00136	1.36446e-33	0.945595	7.99269e-07	1.83905	4.14072e-27	sec61 beta subunit of ER translocase [Trichoderma reesei QM6a]	PF04828.15|8.2e-18|GFA|Glutathione-dependent formaldehyde-activating enzyme	29875.EHK19182|S|NA	P87120|RNP3_SCHPO|Probable ribonuclease P protein subunit 3 OS=Schizosaccharomyces pombe OX=284812 PE=3 SV=2	K01133|betC; choline-sulfatase|ko99980|Enzymes with EC numbers	GO:0004526|ribonuclease P activity|molecular_function;GO:0016787|hydrolase activity|molecular_function;GO:0008033|tRNA processing|biological_process;GO:0005634|nucleus|cellular_component
Cluster-1990.2	2.0587	3.10494e-07	0.695434	0.0928828	0.567625	0.245497	0.682528	0.0915891	Ser/Thr-rich cell wall protein [Trichoderma parareesei]	PF01876.17|2.3e-60|RNase_P_p30|RNase P subunit p30	29875.EHK19357|K|CTD (Carboxy-terminal domain, RNA polymerase II, polypeptide A)	P87120|RNP3_SCHPO|Probable ribonuclease P protein subunit 3 OS=Schizosaccharomyces pombe OX=284812 PE=3 SV=2	K05841|E2.4.1.173; sterol 3beta-glucosyltransferase|ko01003|Glycosyltransferases [BR:ko01003]	GO:0004526|ribonuclease P activity|molecular_function;GO:0016787|hydrolase activity|molecular_function;GO:0008033|tRNA processing|biological_process;GO:0005634|nucleus|cellular_component
Cluster-1990.3	-6.57613	5.53498e-114	-7.08358	1.96833e-99	-3.55274	1.03347e-41	-8.51526	1.65923e-81	sec61 beta subunit of ER translocase [Trichoderma reesei QM6a]	PF03911.17|3.8e-19|Sec61_beta|Sec61beta family	29875.EHK19357|K|CTD (Carboxy-terminal domain, RNA polymerase II, polypeptide A)	P87120|RNP3_SCHPO|Probable ribonuclease P protein subunit 3 OS=Schizosaccharomyces pombe OX=284812 PE=3 SV=2	K05841|E2.4.1.173; sterol 3beta-glucosyltransferase|ko01003|Glycosyltransferases [BR:ko01003]	GO:0004526|ribonuclease P activity|molecular_function;GO:0016787|hydrolase activity|molecular_function;GO:0008033|tRNA processing|biological_process;GO:0005634|nucleus|cellular_component
Cluster-1991.0	-2.72661	2.19944e-05	-2.00567	0.00116414	-2.46984	4.22211e-05	-1.37955	0.0152683	-	-	-	-	-	-
Cluster-1992.0	3.77831	4.44198e-34	4.83292	4.54302e-76	6.58121	1.17559e-129	3.66674	3.65996e-38	hypothetical protein TgHK011_002116 [Trichoderma gracile]	PF12708.8|2.2e-83|Pectate_lyase_3|Pectate lyase superfamily protein	-	P49426|EXG1_COCCA|Glucan 1,3-beta-glucosidase OS=Cochliobolus carbonum OX=5017 GN=EXG1 PE=1 SV=1	-	GO:0071555|cell wall organization|biological_process;GO:0004338|glucan exo-1,3-beta-glucosidase activity|molecular_function;GO:0016787|hydrolase activity|molecular_function;GO:0016798|hydrolase activity, acting on glycosyl bonds|molecular_function;GO:0008152|metabolic process|biological_process
Cluster-1993.0	1.04396	1.50501e-05	1.23034	1.07508e-07	-0.171684	0.335568	1.40501	4.14724e-14	hypothetical protein M440DRAFT_1401631 [Trichoderma longibrachiatum ATCC 18648]	PF15617.7|0.064|C-C_Bond_Lyase|C-C_Bond_Lyase of the TIM-Barrel fold	-	O74397|ASND1_SCHPO|Asparagine synthetase domain-containing protein C4F6.11c OS=Schizosaccharomyces pombe OX=284812 PE=3 SV=1	-	GO:0006529|asparagine biosynthetic process|biological_process;GO:0006541|glutamine metabolic process|biological_process;GO:0008652|amino acid biosynthetic process|biological_process;GO:0005737|cytoplasm|cellular_component;GO:0005634|nucleus|cellular_component
Cluster-1994.1	2.21147	8.26179e-29	1.86691	1.16957e-20	2.51913	6.19669e-31	1.79468	1.31293e-19	NUC189-domain-containing protein [Trichoderma longibrachiatum ATCC 18648]	PF04003.13|2.9e-26|Utp12|Dip2/Utp12 Family	29875.EHK18373|S|WD repeat domain 43	Q9HE11|UTP5_SCHPO|U3 small nucleolar RNA-associated protein 5 OS=Schizosaccharomyces pombe OX=284812 GN=utp5 PE=3 SV=2	K14546|UTP5, WDR43; U3 small nucleolar RNA-associated protein 5|ko03009|Ribosome biogenesis [BR:ko03009]	GO:0005730|nucleolus|cellular_component;GO:0005634|nucleus|cellular_component;GO:0042254|ribosome biogenesis|biological_process;GO:0006364|rRNA processing|biological_process
Cluster-1997.0	-2.29515	2.58527e-25	-1.62236	1.37179e-24	-2.54283	2.32579e-54	-0.766613	9.34439e-05	hypothetical protein TgHK011_000315 [Trichoderma gracile]	PF00667.21|4.1e-44|FAD_binding_1|FAD binding domain	-	Q09744|YB63_SCHPO|Uncharacterized FAD-binding protein C12C2.03c OS=Schizosaccharomyces pombe OX=284812 PE=3 SV=1	-	GO:0016491|oxidoreductase activity|molecular_function
Cluster-1998.0	-2.13522	1.47601e-05	-1.15589	0.0111922	-3.68321	2.37675e-07	-0.952551	0.0622237	hypothetical protein TgHK011_007979 [Trichoderma gracile]	PF17054.6|0.11|JUPITER|Microtubule-Associated protein Jupiter	-	-	-	-
Cluster-1999.0	10.2927	7.54568e-17	10.8448	6.82033e-19	6.74709	0.0845325	10.7307	2.43873e-18	-	-	-	-	-	-
Cluster-1999.1	4.09055	0.000351801	4.04092	0.000372352	4.48086	9.02254e-05	4.07021	0.000361662	uncharacterized protein TRIREDRAFT_81183 [Trichoderma reesei QM6a]	PF00252.19|1.7e-36|Ribosomal_L16|Ribosomal protein L16p/L10e	-	Q09127|RL10A_SCHPO|60S ribosomal protein L10-A OS=Schizosaccharomyces pombe OX=284812 GN=rpl1001 PE=2 SV=2	K02866|RP-L10e, RPL10; large subunit ribosomal protein L10e|ko03011|Ribosome [BR:ko03011]	GO:0005840|ribosome|cellular_component;GO:0005737|cytoplasm|cellular_component
Cluster-1999.3	-6.54409	5.53209e-64	-5.4862	5.1456e-55	-2.35973	0.00125859	-5.19033	7.98668e-31	uncharacterized protein TRIREDRAFT_81183 [Trichoderma reesei QM6a]	PF00252.19|1.7e-36|Ribosomal_L16|Ribosomal protein L16p/L10e	-	Q09127|RL10A_SCHPO|60S ribosomal protein L10-A OS=Schizosaccharomyces pombe OX=284812 GN=rpl1001 PE=2 SV=2	K02866|RP-L10e, RPL10; large subunit ribosomal protein L10e|ko03011|Ribosome [BR:ko03011]	GO:0005840|ribosome|cellular_component;GO:0005737|cytoplasm|cellular_component
Cluster-1999.4	-1.56177	8.7295e-18	-1.41029	2.00752e-16	-1.88113	2.00578e-20	-1.46165	1.72943e-13	uncharacterized protein TRIREDRAFT_81183 [Trichoderma reesei QM6a]	PF01215.20|4.8e-36|COX5B|Cytochrome c oxidase subunit Vb	-	P06809|COX4_NEUCR|Cytochrome c oxidase subunit 4, mitochondrial OS=Neurospora crassa (strain ATCC 24698 / 74-OR23-1A / CBS 708 OX=367110 GN=cox-4 PE=1 SV=2	K02265|COX5B; cytochrome c oxidase subunit 5b|ko04932|Non-alcoholic fatty liver disease	GO:0046872|metal ion binding|molecular_function;GO:0006119|oxidative phosphorylation|biological_process;GO:0016020|membrane|cellular_component;GO:0005739|mitochondrion|cellular_component;GO:0005743|mitochondrial inner membrane|cellular_component
Cluster-1999.5	1.76093	0.00186521	1.94315	0.00214865	0.979139	0.140641	1.99954	0.00172473	uncharacterized protein TRIREDRAFT_81183 [Trichoderma reesei QM6a]	PF00126.28|0.12|HTH_1|Bacterial regulatory helix-turn-helix protein, lysR family	-	P41805|RL10_YEAST|60S ribosomal protein L10 OS=Saccharomyces cerevisiae OX=559292 GN=RPL10 {ECO:0000303	K02866|RP-L10e, RPL10; large subunit ribosomal protein L10e|ko03011|Ribosome [BR:ko03011]	GO:0005840|ribosome|cellular_component;GO:0005737|cytoplasm|cellular_component
Cluster-1999.6	-2.30542	4.61584e-11	-2.60837	4.83364e-19	-1.84698	9.865e-11	-2.16673	1.21834e-13	uncharacterized protein TRIREDRAFT_81183 [Trichoderma reesei QM6a]	PF13622.7|8.9e-25|4HBT_3|Thioesterase-like superfamily	-	Q7S7F1|RL30_NEUCR|60S ribosomal protein L30 OS=Neurospora crassa (strain ATCC 24698 / 74-OR23-1A / CBS 708 OX=367110 GN=rpl-30 PE=1 SV=1	K02908|RP-L30e, RPL30; large subunit ribosomal protein L30e|ko03011|Ribosome [BR:ko03011]	GO:0005840|ribosome|cellular_component
Cluster-1999.7	6.78691	2.51632e-49	6.88558	7.16624e-72	6.3633	5.38625e-47	6.54316	2.77899e-67	uncharacterized protein TRIREDRAFT_81183 [Trichoderma reesei QM6a]	PF00126.28|0.12|HTH_1|Bacterial regulatory helix-turn-helix protein, lysR family	-	P41805|RL10_YEAST|60S ribosomal protein L10 OS=Saccharomyces cerevisiae OX=559292 GN=RPL10 {ECO:0000303	K02866|RP-L10e, RPL10; large subunit ribosomal protein L10e|ko03011|Ribosome [BR:ko03011]	GO:0005840|ribosome|cellular_component;GO:0005737|cytoplasm|cellular_component
Cluster-2001.0	-1.8676	3.18944e-15	-1.51356	1.2925e-10	0.623788	0.00484715	-1.24355	1.19463e-06	hypothetical protein TgHK011_002257 [Trichoderma gracile]	PF03798.17|8.9e-07|TRAM_LAG1_CLN8|TLC domain	-	Q8J2Q2|FUM18_GIBM7|Sphingosine N-acyltransferase-like protein FUM18 OS=fungus) OX=334819 GN=FUM18 {ECO:0000303	K04709|LAG1, LAC1; very-long-chain ceramide synthase|ko00600|Sphingolipid metabolism	GO:0016740|transferase activity|molecular_function;GO:0016020|membrane|cellular_component;
Cluster-2004.0	-1.20484	0.0303563	-3.33676	8.60643e-10	0.876999	0.125193	-2.95722	7.88596e-08	hypothetical protein M440DRAFT_1401453 [Trichoderma longibrachiatum ATCC 18648]	PF01494.20|5.6e-15|FAD_binding_3|FAD binding domain	29875.EHK20769|S|NA	Q5AR56|ASQM_EMENI|Monooxygenase asqM OS=Emericella nidulans (strain FGSC A4 / ATCC 38163 / CBS 112 OX=227321 GN=asqM {ECO:0000303	-	GO:0016491|oxidoreductase activity|molecular_function;GO:0004497|monooxygenase activity|molecular_function;GO:0044550|secondary metabolite biosynthetic process|biological_process
Cluster-2005.0	-5.62407	3.07087e-05	-4.06139	9.9101e-05	-6.15429	3.81441e-05	-7.07335	6.55158e-06	OPT-domain-containing protein [Trichoderma longibrachiatum ATCC 18648]	PF03169.16|1.3e-12|OPT|OPT oligopeptide transporter protein	-	Q06593|OPT2_YEAST|Oligopeptide transporter 2 OS=Saccharomyces cerevisiae OX=559292 GN=OPT2 PE=1 SV=1	-	GO:0015031|protein transport|biological_process;GO:0016020|membrane|cellular_component;GO:0015833|peptide transport|biological_process;
Cluster-2007.0	-1.50087	1.13461e-06	-3.10341	1.42198e-14	-1.3005	0.00330535	-1.40443	1.54782e-08	alpha/beta-hydrolase [Trichoderma longibrachiatum ATCC 18648]	PF00561.21|6.2e-18|Abhydrolase_1|alpha/beta hydrolase fold	-	O14249|CLD1_SCHPO|Probable cardiolipin-specific deacylase 1, mitochondrial OS=Schizosaccharomyces pombe OX=284812 PE=3 SV=1	K13535|CLD1; cardiolipin-specific phospholipase|ko00564|Glycerophospholipid metabolism	GO:0005743|mitochondrial inner membrane|cellular_component;GO:0016787|hydrolase activity|molecular_function;GO:0016020|membrane|cellular_component;GO:0005739|mitochondrion|cellular_component
Cluster-2009.0	-2.11328	1.30074e-05	-1.48107	0.00198775	-1.21084	0.00957578	-1.89651	9.55917e-05	hypothetical protein M440DRAFT_1437005 [Trichoderma longibrachiatum ATCC 18648]	-	-	-	-	-
Cluster-2010.0	-1.70738	1.23636e-16	-1.92098	5.67896e-25	-2.00726	6.26458e-22	-1.3717	1.85467e-09	Sm-like ribonucleo protein [Trichoderma longibrachiatum ATCC 18648]	PF00170.22|2.3e-09|bZIP_1|bZIP transcription factor	29875.EHK20115|K|Transcription factor	P78962|ATF21_SCHPO|Transcription factor atf21 OS=Schizosaccharomyces pombe OX=284812 GN=atf21 PE=3 SV=1	K02926|RP-L4, MRPL4, rplD; large subunit ribosomal protein L4|ko03011|Ribosome [BR:ko03011]	GO:0003677|DNA binding|molecular_function;GO:0005634|nucleus|cellular_component;GO:0006357|regulation of transcription by RNA polymerase II|biological_process
Cluster-2010.1	-2.8601	9.45842e-77	-2.944	1.04396e-62	-3.60287	1.41103e-69	-2.4679	2.42339e-56	Sm-like ribonucleo protein [Trichoderma longibrachiatum ATCC 18648]	PF00170.22|1.4e-09|bZIP_1|bZIP transcription factor	29875.EHK20115|K|Transcription factor	P78962|ATF21_SCHPO|Transcription factor atf21 OS=Schizosaccharomyces pombe OX=284812 GN=atf21 PE=3 SV=1	K11086|SNRPB, SMB; small nuclear ribonucleoprotein B and B'|ko03032|DNA replication proteins [BR:ko03032]	GO:0003677|DNA binding|molecular_function;GO:0005634|nucleus|cellular_component;GO:0006357|regulation of transcription by RNA polymerase II|biological_process
Cluster-2011.1	1.16321	0.00260286	2.06827	3.16112e-10	-0.0526362	0.895179	2.18046	1.49713e-07	hypothetical protein M440DRAFT_1404113 [Trichoderma longibrachiatum ATCC 18648]	-	-	-	-	-
Cluster-2012.0	2.99691	9.83311e-10	2.8007	1.16564e-08	1.59339	0.0143419	2.8256	2.04357e-07	-	-	-	-	-	-
Cluster-2013.0	-1.91083	0.00581234	-1.76187	0.0233985	-2.30927	0.00353654	-1.09722	0.119511	hypothetical protein M440DRAFT_1368417 [Trichoderma longibrachiatum ATCC 18648]	PF13229.7|6.5e-11|Beta_helix|Right handed beta helix region	-	-	-	-
Cluster-2014.1	-3.2794	1.10783e-30	-4.31599	3.28745e-45	-2.16866	3.57867e-10	-3.34722	1.33338e-39	thiolase [Trichoderma longibrachiatum ATCC 18648]	PF00108.24|1.6e-65|Thiolase_N|Thiolase, N-terminal domain	-	Q05493|THIK_YARLI|3-ketoacyl-CoA thiolase, peroxisomal OS=Yarrowia lipolytica OX=284591 GN=POT1 PE=3 SV=1	K00626|ACAT, atoB; acetyl-CoA C-acetyltransferase|ko04147|Exosome [BR:ko04147]	GO:0006629|lipid metabolic process|biological_process;GO:0006631|fatty acid metabolic process|biological_process;GO:0003988|acetyl-CoA C-acyltransferase activity|molecular_function;GO:0016740|transferase activity|molecular_function;GO:0016746|acyltransferase activity|molecular_function;GO:0005777|peroxisome|cellular_component
Cluster-2014.2	-2.25968	1.53807e-27	-2.50918	1.00871e-27	-2.72197	3.98047e-37	-1.68443	1.84002e-16	thiolase [Trichoderma longibrachiatum ATCC 18648]	PF00108.24|1.6e-65|Thiolase_N|Thiolase, N-terminal domain	-	Q05493|THIK_YARLI|3-ketoacyl-CoA thiolase, peroxisomal OS=Yarrowia lipolytica OX=284591 GN=POT1 PE=3 SV=1	K00626|ACAT, atoB; acetyl-CoA C-acetyltransferase|ko04147|Exosome [BR:ko04147]	GO:0006629|lipid metabolic process|biological_process;GO:0006631|fatty acid metabolic process|biological_process;GO:0003988|acetyl-CoA C-acyltransferase activity|molecular_function;GO:0016740|transferase activity|molecular_function;GO:0016746|acyltransferase activity|molecular_function;GO:0005777|peroxisome|cellular_component
Cluster-2014.3	-4.12369	2.33209e-07	-3.94341	1.2415e-05	-4.49142	1.26145e-06	-3.32111	2.02877e-05	thiolase [Trichoderma longibrachiatum ATCC 18648]	PF00108.24|2.3e-65|Thiolase_N|Thiolase, N-terminal domain	-	Q05493|THIK_YARLI|3-ketoacyl-CoA thiolase, peroxisomal OS=Yarrowia lipolytica OX=284591 GN=POT1 PE=3 SV=1	K00626|ACAT, atoB; acetyl-CoA C-acetyltransferase|ko04147|Exosome [BR:ko04147]	GO:0006629|lipid metabolic process|biological_process;GO:0006631|fatty acid metabolic process|biological_process;GO:0003988|acetyl-CoA C-acyltransferase activity|molecular_function;GO:0016740|transferase activity|molecular_function;GO:0016746|acyltransferase activity|molecular_function;GO:0005777|peroxisome|cellular_component
Cluster-2014.4	-3.54127	2.85649e-05	-1.97766	0.00186809	-3.16327	0.000139698	-3.10818	9.60674e-05	thiolase [Trichoderma longibrachiatum ATCC 18648]	PF00108.24|2.3e-65|Thiolase_N|Thiolase, N-terminal domain	-	Q05493|THIK_YARLI|3-ketoacyl-CoA thiolase, peroxisomal OS=Yarrowia lipolytica OX=284591 GN=POT1 PE=3 SV=1	K00626|ACAT, atoB; acetyl-CoA C-acetyltransferase|ko04147|Exosome [BR:ko04147]	GO:0006629|lipid metabolic process|biological_process;GO:0006631|fatty acid metabolic process|biological_process;GO:0003988|acetyl-CoA C-acyltransferase activity|molecular_function;GO:0016740|transferase activity|molecular_function;GO:0016746|acyltransferase activity|molecular_function;GO:0005777|peroxisome|cellular_component
Cluster-2015.0	2.21627	0.000141531	1.34925	0.0541394	1.97718	0.000876611	0.703088	0.373964	delta(24)-sterol C-methyltransferase [Trichoderma longibrachiatum ATCC 18648]	PF08498.11|3.6e-30|Sterol_MT_C|Sterol methyltransferase C-terminal	-	A0A0E0SMA3|ERG6B_GIBZE|Sterol 24-C-methyltransferase ERG6B OS=/ PH-1) OX=229533 GN=ERG6B {ECO:0000303	K00559|SMT1, ERG6; sterol 24-C-methyltransferase|ko00100|Steroid biosynthesis	GO:0008202|steroid metabolic process|biological_process;GO:0032259|methylation|biological_process;GO:0006629|lipid metabolic process|biological_process;GO:0006694|steroid biosynthetic process|biological_process;GO:0003838|sterol 24-C-methyltransferase activity|molecular_function;GO:0016740|transferase activity|molecular_function;GO:0008168|methyltransferase activity|molecular_function;GO:0016126|…
Cluster-2016.0	-1.45608	6.86826e-06	-1.1381	0.000470125	-0.790087	0.0293709	-1.04284	0.00113382	Lipoate synthase [Trichoderma longibrachiatum ATCC 18648]	PF02598.18|9.4e-105|Methyltrn_RNA_3|Putative RNA methyltransferase	-	O13641|YGWG_SCHPO|Putative methyltransferase SPBC8D2.16c OS=Schizosaccharomyces pombe OX=284812 PE=3 SV=1	K03644|lipA, LIAS, LIP1, LIP5; lipoyl synthase|ko00785|Lipoic acid metabolism	GO:0005634|nucleus|cellular_component;GO:0032259|methylation|biological_process;GO:0016740|transferase activity|molecular_function;GO:0008168|methyltransferase activity|molecular_function;GO:0005737|cytoplasm|cellular_component
Cluster-2017.0	-1.86968	0.00144227	-1.64491	0.013501	-0.938017	0.174933	-1.03893	0.0807404	-	-	-	-	-	-
Cluster-202.0	3.81781	9.49235e-07	3.76141	4.13738e-06	1.10216	0.501802	3.8208	1.61806e-05	-	-	-	-	-	-
Cluster-2021.0	1.10603	0.0150938	0.92362	0.0800014	0.842234	0.0977052	0.939134	0.0734231	hypothetical protein M440DRAFT_1405086 [Trichoderma longibrachiatum ATCC 18648]	PF00172.19|3.5e-08|Zn_clus|Fungal Zn(2)-Cys(6) binuclear cluster domain	-	A0A067XMT7|PTAR3_PESFW|Pestheic acid cluster transcriptional regulator 3 OS=Pestalotiopsis fici OX=1229662 GN=ptaR3 {ECO:0000303	-	GO:0006355|regulation of DNA-templated transcription|biological_process;GO:0003677|DNA binding|molecular_function;GO:0005634|nucleus|cellular_component;GO:0046872|metal ion binding|molecular_function
Cluster-2022.1	2.54935	2.37547e-15	2.59214	2.29706e-16	3.35012	3.93339e-27	2.15642	4.70489e-11	purine and uridine phosphorylase [Trichoderma longibrachiatum ATCC 18648]	PF16343.6|0.12|DUF4973|Domain of unknown function (DUF4973)	-	P35735|SFK1_YEAST|Protein SFK1 OS=Saccharomyces cerevisiae OX=559292 GN=SFK1 PE=1 SV=1	-	GO:0006629|lipid metabolic process|biological_process;GO:0110165|cellular anatomical entity|cellular_component;GO:0016020|membrane|cellular_component;GO:0005886|plasma membrane|cellular_component;
Cluster-2023.0	1.50508	2.94287e-05	1.93619	1.10626e-08	0.477861	0.305747	2.22742	6.62835e-09	hypothetical protein M440DRAFT_1013711 [Trichoderma longibrachiatum ATCC 18648]	-	-	-	-	-
Cluster-2024.0	-5.80871	2.70992e-36	-5.39782	2.05202e-31	-5.48429	3.22019e-34	-5.78291	1.18616e-32	trimeric LpxA-like protein [Trichoderma reesei RUT C-30]	PF12464.9|2.7e-10|Mac|Maltose acetyltransferase	29875.EHK17396|G|chitinase	-	-	-
Cluster-2024.1	-2.01284	0.00568863	-2.47176	0.000704791	-2.0829	0.00424946	-2.43555	0.000818308	hypothetical protein M440DRAFT_1087373 [Trichoderma longibrachiatum ATCC 18648]	PF00474.18|1.1e-20|SSF|Sodium:solute symporter family	29875.EHK17396|G|chitinase	O94469|DUR31_SCHPO|Probable urea active transporter 1 OS=Schizosaccharomyces pombe OX=284812 GN=dur3-1 PE=3 SV=1	K20989|DUR3; urea-proton symporter|ko02000|Transporters [BR:ko02000]	GO:0016020|membrane|cellular_component;
Cluster-2024.2	-6.91967	5.12478e-08	-6.65831	2.12353e-07	-6.52857	5.2773e-07	-5.60486	3.08947e-06	hypothetical protein CVT26_002243 [Gymnopilus dilepis]	PF03448.18|0.059|MgtE_N|MgtE intracellular N domain	-	-	-	-
Cluster-2025.0	3.07571	8.00431e-07	2.88911	2.0413e-06	2.39954	0.000283157	3.42082	1.13209e-08	hypothetical protein TgHK011_002844 [Trichoderma gracile]	PF13041.7|7.4e-12|PPR_2|PPR repeat family	-	-	-	-
Cluster-2025.1	3.8728	3.44498e-22	3.84873	8.05209e-23	3.95742	1.51639e-21	4.15673	6.15619e-26	hypothetical protein TgHK011_002844 [Trichoderma gracile]	PF13041.7|7.4e-12|PPR_2|PPR repeat family	-	-	-	-
Cluster-2025.2	3.76497	1.63628e-25	3.25234	1.03722e-18	3.34619	1.37728e-21	3.31638	9.0819e-20	hypothetical protein TgHK011_002844 [Trichoderma gracile]	PF13041.7|7.4e-12|PPR_2|PPR repeat family	-	-	-	-
Cluster-2028.1	-1.36593	0.000144473	-1.61658	4.95102e-06	-0.956025	0.00658961	-1.65698	7.53123e-06	UPF0052-domain-containing protein [Trichoderma longibrachiatum ATCC 18648]	PF13602.7|3.4e-07|ADH_zinc_N_2|Zinc-binding dehydrogenase	29875.EHK15336|S|Catalyzes the transfer of the 2-phospholactate moiety from lactyl (2) diphospho-(5')guanosine (LPPG) to 7,8-didemethyl- 8-hydroxy-5-deazariboflavin (FO) with the formation of the L- lactyl phosphodiester of 7,8-didemethyl-8-hydroxy-5- deazariboflavin (F420-0) and GMP (By similarity)	O94564|YGD6_SCHPO|Zinc-type alcohol dehydrogenase-like protein C1773.06c OS=Schizosaccharomyces pombe OX=284812 PE=3 SV=1	-	GO:0016491|oxidoreductase activity|molecular_function;GO:0005737|cytoplasm|cellular_component
Cluster-2028.2	-5.06588	1.3106e-56	-5.79792	4.97421e-76	-4.59657	1.87464e-57	-5.62174	9.38836e-69	UPF0052-domain-containing protein [Trichoderma longibrachiatum ATCC 18648]	PF00107.27|2.7e-25|ADH_zinc_N|Zinc-binding dehydrogenase	29875.EHK15336|S|Catalyzes the transfer of the 2-phospholactate moiety from lactyl (2) diphospho-(5')guanosine (LPPG) to 7,8-didemethyl- 8-hydroxy-5-deazariboflavin (FO) with the formation of the L- lactyl phosphodiester of 7,8-didemethyl-8-hydroxy-5- deazariboflavin (F420-0) and GMP (By similarity)	O94564|YGD6_SCHPO|Zinc-type alcohol dehydrogenase-like protein C1773.06c OS=Schizosaccharomyces pombe OX=284812 PE=3 SV=1	-	GO:0016491|oxidoreductase activity|molecular_function;GO:0005737|cytoplasm|cellular_component
Cluster-2028.3	-1.0558	6.9872e-06	-1.78855	8.96881e-14	-0.974924	3.37997e-05	-1.53567	1.19898e-08	NAD(P)-binding protein [Trichoderma longibrachiatum ATCC 18648]	PF00107.27|1.9e-25|ADH_zinc_N|Zinc-binding dehydrogenase	-	O94564|YGD6_SCHPO|Zinc-type alcohol dehydrogenase-like protein C1773.06c OS=Schizosaccharomyces pombe OX=284812 PE=3 SV=1	-	GO:0016491|oxidoreductase activity|molecular_function;GO:0005737|cytoplasm|cellular_component
Cluster-203.0	10.563	1.91389e-18	9.27458	2.34313e-14	9.00751	1.17676e-13	9.52781	6.25409e-15	hypothetical protein BBK36DRAFT_23531 [Trichoderma citrinoviride]	PF00324.22|3.2e-26|AA_permease|Amino acid permease	-	P32487|LYP1_YEAST|Lysine-specific permease OS=Saccharomyces cerevisiae OX=559292 GN=LYP1 PE=1 SV=2	-	GO:0022857|transmembrane transporter activity|molecular_function;GO:0071702|organic substance transport|biological_process;GO:0071705|nitrogen compound transport|biological_process;GO:0016020|membrane|cellular_component;;GO:0006865|amino acid transport|biological_process
Cluster-2032.1	1.63497	3.39014e-05	2.45402	2.40679e-10	0.833606	0.0353677	2.83609	8.22341e-14	hypothetical protein TgHK011_002235 [Trichoderma gracile]	PF08031.13|7e-12|BBE|Berberine and berberine like	-	B6HNK6|SORD_PENRW|FAD-linked oxidoreductase sorD OS=54-1255) OX=500485 GN=sorD {ECO:0000303	K03781|katE, CAT, catB, srpA; catalase|ko05022|Pathways of neurodegeneration - multiple diseases	GO:0016491|oxidoreductase activity|molecular_function
Cluster-2034.0	3.52883	6.1948e-22	3.38573	1.25223e-18	2.88074	3.51942e-13	3.12393	6.27306e-14	N-methyltransferase [Trichoderma longibrachiatum ATCC 18648]	PF00856.29|0.0011|SET|SET domain	-	Q9P6L2|RKM4_SCHPO|Ribosomal lysine N-methyltransferase 4 OS=Schizosaccharomyces pombe OX=284812 GN=set13 {ECO:0000303	-	GO:0032259|methylation|biological_process;GO:0016740|transferase activity|molecular_function;GO:0008168|methyltransferase activity|molecular_function;GO:0005634|nucleus|cellular_component
Cluster-2035.0	1.68553	0.014339	1.20225	0.0683752	4.0506	1.01746e-11	0.42969	0.5357	MFS general substrate transporter [Trichoderma longibrachiatum ATCC 18648]	PF12697.8|7.8e-21|Abhydrolase_6|Alpha/beta hydrolase family	-	A0A2I1BT15|NVFD_ASPN1|Alpha/beta hydrolase nvfD OS=Aspergillus novofumigatus OX=1392255 GN=nvfD {ECO:0000303	-	GO:0016787|hydrolase activity|molecular_function;GO:0016114|terpenoid biosynthetic process|biological_process
Cluster-2036.0	1.21208	2.868e-07	1.16611	1.2347e-06	1.02134	0.000299108	0.983139	2.83566e-05	MEAB protein [Trichoderma reesei RUT C-30]	PF00722.22|3.5e-10|Glyco_hydro_16|Glycosyl hydrolases family 16	-	-	-	-
Cluster-2038.1	-8.75418	9.41551e-12	-8.49269	5.23968e-11	-5.20636	3.82181e-08	-8.32377	2.97265e-10	hypothetical protein BBK36DRAFT_1164035, partial [Trichoderma citrinoviride]	-	-	-	-	-
Cluster-2038.2	5.10603	0.0199937	5.13206	0.0180339	4.11063	0.0594551	6.25773	0.00402051	-	-	-	-	-	-
Cluster-2038.3	-1.16266	0.00080653	-0.544416	0.104215	-1.64172	3.89224e-06	0.0251404	0.940799	hypothetical protein BBK36DRAFT_1164035, partial [Trichoderma citrinoviride]	-	-	-	-	-
Cluster-2039.0	-1.04468	2.63132e-05	-0.460631	0.0823618	0.0798369	0.70426	-0.612127	0.00357298	uncharacterized protein TRIREDRAFT_77770 [Trichoderma reesei QM6a]	PF08240.13|2.3e-20|ADH_N|Alcohol dehydrogenase GroES-like domain	29875.EHK15323|G|Major Facilitator superfamily	Q04894|ADH6_YEAST|NADP-dependent alcohol dehydrogenase 6 OS=Saccharomyces cerevisiae OX=559292 GN=ADH6 PE=1 SV=1	K08994|yneE, BEST; ion channel-forming bestrophin family protein|ko02000|Transporters [BR:ko02000]	GO:0016491|oxidoreductase activity|molecular_function;GO:0046872|metal ion binding|molecular_function;GO:0008106|alcohol dehydrogenase (NADP+) activity|molecular_function
Cluster-2040.1	1.6276	0.0234302	1.60021	0.0121065	1.32044	0.0348768	0.323846	0.604341	uncharacterized protein TRIREDRAFT_57600 [Trichoderma reesei QM6a]	PF05532.13|2.1e-21|CsbD|CsbD-like	-	B8NM75|USTT_ASPFN|Efflux pump ustT OS=/ JCM 12722 / SRRC 167) OX=332952 GN=ustT {ECO:0000303	K04487|iscS, NFS1; cysteine desulfurase|ko02048|Prokaryotic defense system [BR:ko02048]	GO:0016020|membrane|cellular_component;GO:0005886|plasma membrane|cellular_component;
Cluster-2040.10	2.9874	0.00543585	3.56802	0.000392658	3.18222	0.0465153	2.69079	0.0106648	yippee-domain-containing protein [Trichoderma longibrachiatum ATCC 18648]	PF03226.15|1.6e-20|Yippee-Mis18|Yippee zinc-binding/DNA-binding /Mis18, centromere assembly	-	P38191|MOH1_YEAST|Protein yippee-like MOH1 OS=Saccharomyces cerevisiae OX=559292 GN=MOH1 PE=3 SV=1	K15428|DUG1; Cys-Gly metallodipeptidase DUG1|ko01002|Peptidases and inhibitors [BR:ko01002]	GO:0046872|metal ion binding|molecular_function
Cluster-2040.3	-1.02994	4.69549e-05	-1.18568	6.34826e-07	-0.528922	0.0328818	-1.1979	7.46322e-07	SPT16-domain-containing protein [Trichoderma longibrachiatum ATCC 18648]	PF00266.20|2.1e-06|Aminotran_5|Aminotransferase class-V	-	B8NM75|USTT_ASPFN|Efflux pump ustT OS=/ JCM 12722 / SRRC 167) OX=332952 GN=ustT {ECO:0000303	K04487|iscS, NFS1; cysteine desulfurase|ko02048|Prokaryotic defense system [BR:ko02048]	GO:0016020|membrane|cellular_component;GO:0005886|plasma membrane|cellular_component;
Cluster-2040.4	1.86279	3.37099e-06	2.91915	5.13454e-19	1.73514	3.50426e-07	2.4673	6.2826e-13	uncharacterized protein TRIREDRAFT_57600 [Trichoderma reesei QM6a]	PF00266.20|2.1e-06|Aminotran_5|Aminotransferase class-V	-	B8NM75|USTT_ASPFN|Efflux pump ustT OS=/ JCM 12722 / SRRC 167) OX=332952 GN=ustT {ECO:0000303	K04487|iscS, NFS1; cysteine desulfurase|ko02048|Prokaryotic defense system [BR:ko02048]	GO:0016020|membrane|cellular_component;GO:0005886|plasma membrane|cellular_component;
Cluster-2040.5	4.17561	3.19815e-24	4.9416	2.40799e-18	6.99443	3.62917e-73	2.6733	2.63262e-07	yippee-domain-containing protein [Trichoderma longibrachiatum ATCC 18648]	PF02374.16|4.9e-36|ArsA_ATPase|Anion-transporting ATPase	-	P35728|MPE1_YEAST|Protein MPE1 OS=Saccharomyces cerevisiae OX=559292 GN=MPE1 PE=1 SV=1	K07127|uraH, pucM, hiuH; 5-hydroxyisourate hydrolase|ko02000|Transporters [BR:ko02000]	GO:0043229|intracellular organelle|cellular_component;GO:0005634|nucleus|cellular_component;GO:0006397|mRNA processing|biological_process;GO:0046872|metal ion binding|molecular_function
Cluster-2040.7	-1.96622	1.05015e-12	-1.3795	5.31877e-06	-1.94169	8.88028e-15	-1.13257	1.15426e-05	yippee-domain-containing protein [Trichoderma longibrachiatum ATCC 18648]	PF00576.22|1.3e-35|Transthyretin|HIUase/Transthyretin family	-	P38191|MOH1_YEAST|Protein yippee-like MOH1 OS=Saccharomyces cerevisiae OX=559292 GN=MOH1 PE=3 SV=1	K07127|uraH, pucM, hiuH; 5-hydroxyisourate hydrolase|ko02000|Transporters [BR:ko02000]	GO:0046872|metal ion binding|molecular_function
Cluster-2040.8	-1.13306	6.4679e-17	-0.718962	0.00598168	-1.75707	3.41113e-19	-0.17651	0.188784	yippee-domain-containing protein [Trichoderma longibrachiatum ATCC 18648]	PF00576.22|1.3e-35|Transthyretin|HIUase/Transthyretin family	-	P38191|MOH1_YEAST|Protein yippee-like MOH1 OS=Saccharomyces cerevisiae OX=559292 GN=MOH1 PE=3 SV=1	K07127|uraH, pucM, hiuH; 5-hydroxyisourate hydrolase|ko02000|Transporters [BR:ko02000]	GO:0046872|metal ion binding|molecular_function
Cluster-2040.9	-2.14144	3.59258e-16	-1.81363	1.06252e-13	-2.36011	8.74139e-21	-1.30917	3.54712e-07	yippee-domain-containing protein [Trichoderma longibrachiatum ATCC 18648]	PF02374.16|4.3e-69|ArsA_ATPase|Anion-transporting ATPase	-	Q870U4|GET3_NEUCR|ATPase get3 OS=Neurospora crassa (strain ATCC 24698 / 74-OR23-1A / CBS 708 OX=367110 GN=get3 PE=3 SV=1	K01551|arsA, ASNA1, GET3; arsenite/tail-anchored protein-transporting ATPase|ko02000|Transporters [BR:ko02000]	GO:0005783|endoplasmic reticulum|cellular_component;GO:0005737|cytoplasm|cellular_component;GO:0046872|metal ion binding|molecular_function;GO:0045048|protein insertion into ER membrane|biological_process;GO:0000166|nucleotide binding|molecular_function;GO:0016787|hydrolase activity|molecular_function;GO:0005524|ATP binding|molecular_function
Cluster-2042.0	1.4779	1.06887e-05	1.5482	5.03603e-06	0.411607	0.226959	1.59629	2.29968e-06	hypothetical protein M440DRAFT_1464167 [Trichoderma longibrachiatum ATCC 18648]	PF11951.9|4.9e-07|Fungal_trans_2|Fungal specific transcription factor domain	-	-	-	-
Cluster-2043.1	1.18826	1.97979e-05	1.19401	1.44323e-05	1.36976	9.19592e-07	1.1004	9.8774e-05	MCM-domain-containing protein [Trichoderma longibrachiatum ATCC 18648]	PF15221.7|0.034|LEP503|Lens epithelial cell protein LEP503	-	O94530|SUA5_SCHPO|Threonylcarbamoyl-AMP synthase OS=Schizosaccharomyces pombe OX=284812 GN=sua5 PE=3 SV=1	K02212|MCM4, CDC54; DNA replication licensing factor MCM4|ko03032|DNA replication proteins [BR:ko03032]	GO:0016779|nucleotidyltransferase activity|molecular_function;GO:0005524|ATP binding|molecular_function;GO:0005694|chromosome|cellular_component;GO:0000781|chromosome, telomeric region|cellular_component;GO:0008033|tRNA processing|biological_process;GO:0005737|cytoplasm|cellular_component;GO:0005634|nucleus|cellular_component;GO:0006417|regulation of translation|biological_process;GO:0061710|L-th…
Cluster-2045.0	-1.77439	0.00604925	-1.82853	0.00820416	-2.07817	0.00315805	-1.94566	0.00581958	subtilisin-like protein [Trichoderma longibrachiatum ATCC 18648]	PF09286.12|3e-36|Pro-kuma_activ|Pro-kumamolisin, activation domain	-	Q4WQU0|SED4_ASPFU|Tripeptidyl-peptidase sed4 OS=Af293) OX=330879 GN=sed4 PE=1 SV=1	K01279|TPP1, CLN2; tripeptidyl-peptidase I|ko04147|Exosome [BR:ko04147]	GO:0005576|extracellular region|cellular_component;GO:0006508|proteolysis|biological_process;GO:0046872|metal ion binding|molecular_function;GO:0008240|tripeptidyl-peptidase activity|molecular_function;GO:0005615|extracellular space|cellular_component;GO:0008233|peptidase activity|molecular_function;GO:0008236|serine-type peptidase activity|molecular_function;GO:0016787|hydrolase activity|molecul…
Cluster-2046.0	-1.03194	0.000704937	-1.07723	9.54309e-05	-0.59075	0.0464852	-0.989994	0.000655228	hypothetical protein A9Z42_0092630 [Trichoderma parareesei]	PF00400.33|1.4e-16|WD40|WD domain, G-beta repeat	-	O43017|SWD3_SCHPO|Set1 complex component swd3 OS=Schizosaccharomyces pombe OX=284812 GN=swd3 {ECO:0000312	K14963|WDR5, SWD3, CPS30; COMPASS component SWD3|ko03036|Chromosome and associated proteins [BR:ko03036]	GO:0005634|nucleus|cellular_component
Cluster-2048.0	-1.97118	0.000151809	-1.97098	0.00230455	-0.0849422	0.844226	-2.52985	3.38609e-05	hypothetical protein M440DRAFT_50778 [Trichoderma longibrachiatum ATCC 18648]	PF09190.12|0.021|DALR_2|DALR domain	-	P53852|SYC_YEAST|Cysteine--tRNA ligase OS=Saccharomyces cerevisiae OX=559292 PE=1 SV=1	-	GO:0004812|aminoacyl-tRNA ligase activity|molecular_function;GO:0006412|translation|biological_process;GO:0046872|metal ion binding|molecular_function;GO:0004817|cysteine-tRNA ligase activity|molecular_function;GO:0000166|nucleotide binding|molecular_function;GO:0016874|ligase activity|molecular_function;GO:0005524|ATP binding|molecular_function
Cluster-2049.0	2.38155	1.72082e-06	2.32881	3.69175e-06	1.84123	0.00142696	2.43816	1.8396e-05	60S ribosomal protein L19 [Aspergillus lentulus]	PF01280.21|1.6e-51|Ribosomal_L19e|Ribosomal protein L19e	36630.CADNFIAP00008462|J|ribosomal protein L19	A0A1D8PK40|RL19A_CANAL|60S ribosomal protein L19-A OS=Candida albicans OX=237561 GN=RPL19A {ECO:0000303	K02885|RP-L19e, RPL19; large subunit ribosomal protein L19e|ko03011|Ribosome [BR:ko03011]	GO:0005840|ribosome|cellular_component
Cluster-2053.2	-1.42689	3.88926e-05	-0.949195	0.0117187	-1.74906	2.05176e-08	-0.67885	0.0416351	IKI3-domain-containing protein [Trichoderma citrinoviride]	PF13136.7|1.5e-58|DUF3984|Protein of unknown function (DUF3984)	-	Q06706|ELP1_YEAST|Elongator complex protein 1 OS=Saccharomyces cerevisiae OX=559292 GN=IKI3 PE=1 SV=1	K11373|ELP1, IKI3, IKBKAP; elongator complex protein 1|ko03036|Chromosome and associated proteins [BR:ko03036]	GO:0015031|protein transport|biological_process;GO:0005634|nucleus|cellular_component;GO:0043621|protein self-association|molecular_function;GO:0033588|elongator holoenzyme complex|cellular_component;GO:0008033|tRNA processing|biological_process;GO:0005737|cytoplasm|cellular_component
Cluster-2053.4	-2.21587	0.000172392	-1.97407	0.000899572	-1.92061	0.00101858	-2.0861	0.000263702	ubiquitin domain [Trichoderma parareesei]	PF13373.7|4.8e-33|DUF2407_C|DUF2407 C-terminal domain	-	Q9HE10|DSC3_SCHPO|DSC E3 ubiquitin ligase complex subunit 3 OS=Schizosaccharomyces pombe OX=284812 GN=dsc3 PE=1 SV=1	-	GO:0005794|Golgi apparatus|cellular_component;GO:0005789|endoplasmic reticulum membrane|cellular_component;GO:0000139|Golgi membrane|cellular_component;GO:0016567|protein ubiquitination|biological_process;GO:0016020|membrane|cellular_component;;GO:0005783|endoplasmic reticulum|cellular_component
Cluster-2053.5	-3.79993	1.71721e-05	-4.48942	0.000107771	-3.21443	0.00022759	-4.46025	6.30682e-06	ubiquitin domain [Trichoderma parareesei]	PF13373.7|4.8e-33|DUF2407_C|DUF2407 C-terminal domain	-	Q9HE10|DSC3_SCHPO|DSC E3 ubiquitin ligase complex subunit 3 OS=Schizosaccharomyces pombe OX=284812 GN=dsc3 PE=1 SV=1	-	GO:0005794|Golgi apparatus|cellular_component;GO:0005789|endoplasmic reticulum membrane|cellular_component;GO:0000139|Golgi membrane|cellular_component;GO:0016567|protein ubiquitination|biological_process;GO:0016020|membrane|cellular_component;;GO:0005783|endoplasmic reticulum|cellular_component
Cluster-2055.0	1.11226	4.70098e-14	1.04693	1.64148e-12	0.503786	0.00785023	0.789057	7.56379e-05	Endosulfine-domain-containing protein [Trichoderma longibrachiatum ATCC 18648]	-	-	-	-	-
Cluster-2056.0	-1.42969	7.57492e-12	-1.5405	6.89441e-13	-1.31837	1.77253e-10	-1.49827	4.50749e-13	hypothetical protein M440DRAFT_1401916 [Trichoderma longibrachiatum ATCC 18648]	PF10558.10|8.7e-84|MTP18|Mitochondrial 18 KDa protein (MTP18)	-	P53899|CUZ1_YEAST|CDC48-associated ubiquitin-like/zinc finger protein 1 OS=Saccharomyces cerevisiae OX=559292 GN=CUZ1 {ECO:0000303	K17981|MTFP1, MTP18; mitochondrial fission process protein 1|ko03029|Mitochondrial biogenesis [BR:ko03029]	GO:0005634|nucleus|cellular_component;GO:0046872|metal ion binding|molecular_function;GO:1903843|cellular response to arsenite ion|biological_process;GO:0035617|stress granule disassembly|biological_process;GO:0005737|cytoplasm|cellular_component
Cluster-2057.0	2.2817	2.11379e-12	2.98975	1.50971e-22	2.3943	7.67363e-12	3.03619	6.97455e-21	-	-	-	-	-	-
Cluster-2058.0	-1.84199	3.01175e-07	-2.13774	1.44908e-09	-1.40022	5.70796e-05	-1.98006	1.21837e-08	ribosomal protein S1 [Trichoderma longibrachiatum ATCC 18648]	PF00338.23|2.1e-25|Ribosomal_S10|Ribosomal protein S10p/S20e	-	O74893|RS20_SCHPO|40S ribosomal protein S20 OS=Schizosaccharomyces pombe OX=284812 GN=rps20 PE=1 SV=1	K02969|RP-S20e, RPS20; small subunit ribosomal protein S20e|ko03011|Ribosome [BR:ko03011]	GO:0005840|ribosome|cellular_component
Cluster-2058.1	1.80215	3.51383e-10	1.11353	0.000179211	1.79502	7.73109e-12	0.933986	0.00169767	hypothetical protein M440DRAFT_1437977 [Trichoderma longibrachiatum ATCC 18648]	PF13634.7|0.00021|Nucleoporin_FG|Nucleoporin FG repeat region	-	G0S381|AMO1_CHATD|Nucleoporin AMO1 OS=Chaetomium thermophilum (strain DSM 1495 / CBS 144 OX=759272 GN=AMO1 PE=1 SV=1	K02324|POLE; DNA polymerase epsilon subunit 1|ko03400|DNA repair and recombination proteins [BR:ko03400]	GO:0015031|protein transport|biological_process;GO:0005634|nucleus|cellular_component;GO:0046872|metal ion binding|molecular_function;GO:0031965|nuclear membrane|cellular_component;GO:0043170|macromolecule metabolic process|biological_process;GO:0044238|primary metabolic process|biological_process;GO:0034641|cellular nitrogen compound metabolic process|biological_process;GO:0016020|membrane|cellu…
Cluster-2058.2	1.40788	3.86932e-17	1.39095	3.83045e-21	0.87677	0.00383167	1.40434	1.22965e-10	hypothetical protein TgHK011_007963 [Trichoderma gracile]	PF02845.17|6.6e-11|CUE|CUE domain	-	G0S381|AMO1_CHATD|Nucleoporin AMO1 OS=Chaetomium thermophilum (strain DSM 1495 / CBS 144 OX=759272 GN=AMO1 PE=1 SV=1	K18667|ASCC2; activating signal cointegrator complex subunit 2|ko99973|Transcription	GO:0015031|protein transport|biological_process;GO:0005634|nucleus|cellular_component;GO:0046872|metal ion binding|molecular_function;GO:0031965|nuclear membrane|cellular_component;GO:0043170|macromolecule metabolic process|biological_process;GO:0044238|primary metabolic process|biological_process;GO:0034641|cellular nitrogen compound metabolic process|biological_process;GO:0016020|membrane|cellu…
Cluster-2058.3	-2.68942	0.00895062	-1.48086	0.0242057	0.0927687	0.858799	-2.08761	0.00696204	ribosomal protein S1 [Trichoderma longibrachiatum ATCC 18648]	PF13634.7|0.00021|Nucleoporin_FG|Nucleoporin FG repeat region	-	G0S381|AMO1_CHATD|Nucleoporin AMO1 OS=Chaetomium thermophilum (strain DSM 1495 / CBS 144 OX=759272 GN=AMO1 PE=1 SV=1	K02324|POLE; DNA polymerase epsilon subunit 1|ko03400|DNA repair and recombination proteins [BR:ko03400]	GO:0015031|protein transport|biological_process;GO:0005634|nucleus|cellular_component;GO:0046872|metal ion binding|molecular_function;GO:0031965|nuclear membrane|cellular_component;GO:0043170|macromolecule metabolic process|biological_process;GO:0044238|primary metabolic process|biological_process;GO:0034641|cellular nitrogen compound metabolic process|biological_process;GO:0016020|membrane|cellu…
Cluster-2067.0	1.53073	3.16959e-10	1.13703	2.07801e-06	2.43525	9.55228e-24	0.957106	0.000179692	hypothetical protein M440DRAFT_1436044 [Trichoderma longibrachiatum ATCC 18648]	PF13302.8|3.8e-14|Acetyltransf_3|Acetyltransferase (GNAT) domain	-	-	-	-
Cluster-2069.0	-2.47054	4.62736e-05	-3.14456	0.000175137	-1.85576	0.00379567	-4.52806	3.9923e-05	hypothetical protein M440DRAFT_365001 [Trichoderma longibrachiatum ATCC 18648]	PF00249.32|1.1e-06|Myb_DNA-binding|Myb-like DNA-binding domain	-	-	-	-
Cluster-207.0	3.54349	0.0220443	2.52477	0.266181	2.65892	0.145646	3.13844	0.0673683	hypothetical protein M440DRAFT_1399178 [Trichoderma longibrachiatum ATCC 18648]	PF01770.19|0.31|Folate_carrier|Reduced folate carrier	-	-	-	-
Cluster-207.1	3.62735	0.000927775	3.64588	0.00180555	3.03272	0.0183368	3.06442	0.0222104	hypothetical protein M440DRAFT_1399178 [Trichoderma longibrachiatum ATCC 18648]	-	-	-	-	-
Cluster-2070.0	-1.9863	7.86047e-17	-1.14541	8.5902e-07	-2.16479	2.19602e-14	-1.43054	3.04018e-07	Rab family GTPase activating protein [Trichoderma parareesei]	PF00566.19|2.2e-21|RabGAP-TBC|Rab-GTPase-TBC domain	29875.EHK22423|S|ecotropic viral integration site	Q12344|GYP5_YEAST|GTPase-activating protein GYP5 OS=Saccharomyces cerevisiae OX=559292 GN=GYP5 PE=1 SV=1	-	GO:0005096|GTPase activator activity|molecular_function;GO:0006887|exocytosis|biological_process;GO:0005933|cellular bud|cellular_component;GO:0005935|cellular bud neck|cellular_component;GO:0016192|vesicle-mediated transport|biological_process;GO:0005737|cytoplasm|cellular_component;GO:0015031|protein transport|biological_process
Cluster-2073.0	2.02404	0.0266842	3.14311	0.000140374	2.38032	0.0213737	3.20517	0.000290806	-	-	-	-	-	-
Cluster-2074.0	-3.5367	1.48079e-37	-3.54047	8.54612e-31	-4.61709	6.55732e-69	-3.43334	4.01524e-27	GH61 polysaccharide monooxygenase [Trichoderma parareesei]	PF03443.15|2.9e-06|Glyco_hydro_61|Glycosyl hydrolase family 61	-	-	-	-
Cluster-2075.0	-2.14634	0.00277085	-1.31015	0.0653984	-3.26586	0.000450312	-1.71607	0.0305075	dabb-domain-containing protein [Trichoderma longibrachiatum ATCC 18648]	PF07876.13|8.4e-27|Dabb|Stress responsive A/B Barrel Domain	-	-	-	-
Cluster-2076.0	1.54883	3.54658e-23	0.599703	0.000114048	3.53066	3.86236e-91	0.58232	0.0196308	vacuolar sorting protein [Trichoderma longibrachiatum ATCC 18648]	PF11781.9|0.17|zf-RRN7|Zinc-finger of RNA-polymerase I-specific TFIIB, Rrn7	29875.EHK17627|B|Histone methyltransferase that specifically methylates histone H3 to form H3K79me. This methylation is required for telomere silencing and for the pachytene checkpoint during the meiotic cell cycle by allowing the recruitment of RAD9 to double strand breaks. Nucleosomes are preferred as substrate compared to free histones (By similarity)	Q4IJP1|DOT1_GIBZE|Histone-lysine N-methyltransferase, H3 lysine-79 specific OS=/ PH-1) OX=229533 GN=DOT1 PE=3 SV=1	K15029|EIF3L; translation initiation factor 3 subunit L|ko03012|Translation factors [BR:ko03012]	GO:0032259|methylation|biological_process;GO:0006325|chromatin organization|biological_process;GO:0016740|transferase activity|molecular_function;GO:0008168|methyltransferase activity|molecular_function;GO:0005634|nucleus|cellular_component
Cluster-2077.0	-1.18133	0.0386684	-2.62092	5.4083e-06	0.111991	0.842899	-3.63581	1.25641e-10	protein transport protein sec61 alpha subunit [Trichoderma reesei QM6a]	PF14145.7|0.01|YrhK|YrhK-like protein	-	Q870W0|SC61A_NEUCR|Protein transport protein SEC61 subunit alpha OS=Neurospora crassa (strain ATCC 24698 / 74-OR23-1A / CBS 708 OX=367110 GN=sec-61 PE=3 SV=1	K10956|SEC61A; protein transport protein SEC61 subunit alpha|ko02044|Secretion system [BR:ko02044]	GO:0015031|protein transport|biological_process;GO:0005789|endoplasmic reticulum membrane|cellular_component;GO:0016020|membrane|cellular_component;;GO:0005783|endoplasmic reticulum|cellular_component
Cluster-2077.1	-1.1091	0.000298784	-0.712877	0.0209946	-1.24539	2.73915e-05	-0.143082	0.624188	tRNA isopentenyltransferase [Trichoderma longibrachiatum ATCC 18648]	PF01715.18|4.2e-70|IPPT|IPP transferase	-	Q9UT75|MOD5_SCHPO|tRNA dimethylallyltransferase OS=Schizosaccharomyces pombe OX=284812 GN=tit1 PE=3 SV=1	K10956|SEC61A; protein transport protein SEC61 subunit alpha|ko02044|Secretion system [BR:ko02044]	GO:0008033|tRNA processing|biological_process;GO:0005737|cytoplasm|cellular_component;GO:0005634|nucleus|cellular_component;GO:0005739|mitochondrion|cellular_component;GO:0046872|metal ion binding|molecular_function;GO:0052381|tRNA dimethylallyltransferase activity|molecular_function;GO:0016765|transferase activity, transferring alkyl or aryl (other than methyl) groups|molecular_function;GO:00001…
Cluster-2078.0	2.01828	1.90501e-07	1.35955	0.000809391	1.93592	4.4847e-07	1.3435	0.000254155	hypothetical protein TgHK011_000725 [Trichoderma gracile]	PF09073.11|7.3|BUD22|BUD22	-	-	-	-
Cluster-208.0	2.99817	0.0108826	2.58668	0.0669741	3.19946	0.0150197	2.05638	0.312921	-	-	-	-	-	-
Cluster-2080.0	2.31943	3.44279e-32	2.90351	1.14669e-38	1.05639	3.53894e-05	3.31063	1.36916e-57	-	-	-	-	-	-
Cluster-2084.0	1.10862	0.000380801	1.31889	2.03798e-05	-0.619496	0.103484	1.0085	0.00309547	hypothetical protein M440DRAFT_1358022 [Trichoderma longibrachiatum ATCC 18648]	PF06985.12|1.1e-12|HET|Heterokaryon incompatibility protein (HET)	-	-	-	-
Cluster-2086.0	-1.43252	0.000313183	-1.86894	0.000102398	-2.87031	3.55553e-09	-1.76707	4.86495e-05	hypothetical protein M440DRAFT_1473620 [Trichoderma longibrachiatum ATCC 18648]	PF14538.7|0.00035|Raptor_N|Raptor N-terminal CASPase like domain	-	-	-	-
Cluster-2087.1	8.48415	5.69515e-50	8.51776	1.17432e-50	7.89451	4.99625e-45	8.58614	2.46638e-55	hypothetical protein M440DRAFT_1463197 [Trichoderma longibrachiatum ATCC 18648]	PF12396.9|4.1e-108|DUF3659|Protein of unknown function (DUF3659)	-	-	-	-
Cluster-2087.2	-3.18149	8.76737e-28	-2.37762	1.06002e-14	-2.81824	2.04412e-14	-1.31051	6.35436e-06	class I glutamine amidotransferase-like protein [Trichoderma longibrachiatum ATCC 18648]	PF17124.6|4.2e-63|ThiJ_like|ThiJ/PfpI family-like	29875.EHK17875|S|ThiJ PfpI family protein	O13711|YDZ4_SCHPO|Uncharacterized protein C14C4.04 OS=Schizosaccharomyces pombe OX=284812 PE=4 SV=1	-	-
Cluster-2087.3	10.8266	7.16771e-06	10.731	8.63142e-06	10.1481	2.65678e-05	10.8348	7.06688e-06	hypothetical protein M440DRAFT_1463197 [Trichoderma longibrachiatum ATCC 18648]	PF12396.9|3.3e-118|DUF3659|Protein of unknown function (DUF3659)	-	-	-	-
Cluster-2087.4	2.76746	1.0504e-15	2.23497	4.20251e-09	2.556	7.18651e-10	2.74266	1.90113e-16	ThiJ/PfpI family protein [Trichoderma parareesei]	PF17124.6|8.5e-39|ThiJ_like|ThiJ/PfpI family-like	29875.EHK17875|S|ThiJ PfpI family protein	O13711|YDZ4_SCHPO|Uncharacterized protein C14C4.04 OS=Schizosaccharomyces pombe OX=284812 PE=4 SV=1	-	-
Cluster-2088.0	-1.00243	0.00529773	-0.917752	0.0143033	-0.897612	0.0205495	-1.09311	0.00430233	hypothetical protein A9Z42_0020170 [Trichoderma parareesei]	-	-	-	-	-
Cluster-2089.0	-2.72599	1.25826e-15	-2.75083	1.19477e-27	-2.41363	7.23111e-22	-2.16715	2.84901e-15	MFS general substrate transporter [Trichoderma longibrachiatum ATCC 18648]	PF07690.17|1.1e-06|MFS_1|Major Facilitator Superfamily	-	A5ABG1|PYNF_ASPNC|MFS-type transporter pynF OS=Aspergillus niger OX=425011 GN=pynF {ECO:0000303	-	GO:0016020|membrane|cellular_component;GO:0005886|plasma membrane|cellular_component;
Cluster-209.0	4.8064	1.76903e-08	5.17676	1.01288e-09	1.79339	0.269711	5.7842	2.52742e-10	alpha/beta-hydrolase [Trichoderma longibrachiatum ATCC 18648]	PF00561.21|6.1e-27|Abhydrolase_1|alpha/beta hydrolase fold	29875.EHK17833|S|alpha/beta hydrolase fold	W3XA95|PFMAB_PESFW|Proline iminopeptidase PfmaB OS=Pestalotiopsis fici OX=1229662 GN=PfmaB {ECO:0000303	-	GO:0042438|melanin biosynthetic process|biological_process;GO:0006508|proteolysis|biological_process;GO:0008233|peptidase activity|molecular_function;GO:0016787|hydrolase activity|molecular_function;GO:0004177|aminopeptidase activity|molecular_function
Cluster-2090.0	-1.28888	4.58447e-06	-0.948113	0.00154636	-2.07135	3.07418e-09	-1.16658	6.27241e-05	acetyl-CoA synthetase-like protein [Trichoderma longibrachiatum ATCC 18648]	PF13193.7|1.6e-20|AMP-binding_C|AMP-binding enzyme C-terminal domain	-	P38137|FAT2_YEAST|Oxalate--CoA ligase OS=Saccharomyces cerevisiae OX=559292 GN=PCS60 {ECO:0000303	-	GO:0016874|ligase activity|molecular_function;GO:0005524|ATP binding|molecular_function;GO:0050203|oxalate-CoA ligase activity|molecular_function;GO:0005778|peroxisomal membrane|cellular_component;GO:0005782|peroxisomal matrix|cellular_component;GO:0003824|catalytic activity|molecular_function;GO:0044281|small molecule metabolic process|biological_process;GO:0000166|nucleotide binding|molecular_f…
Cluster-2091.0	1.75753	4.61515e-09	2.51222	2.60151e-17	1.97003	6.69995e-10	2.39257	2.33204e-14	translation protein SH3-like domain-containing protein [Trichoderma asperelloides]	PF03947.19|2.1e-39|Ribosomal_L2_C|Ribosomal Proteins L2, C-terminal domain	-	A0A1D8PF08|RL2_CANAL|60S ribosomal protein L2 OS=Candida albicans OX=237561 GN=RPL2 {ECO:0000303	K02938|RP-L8e, RPL8; large subunit ribosomal protein L8e|ko03011|Ribosome [BR:ko03011]	GO:0005840|ribosome|cellular_component;GO:0006412|translation|biological_process
Cluster-2091.1	-1.71018	1.41259e-08	-2.30409	3.96501e-13	-1.0264	0.00032838	-2.09888	9.41281e-12	uncharacterized protein TRIREDRAFT_73840 [Trichoderma reesei QM6a]	PF03947.19|1.4e-39|Ribosomal_L2_C|Ribosomal Proteins L2, C-terminal domain	-	A0A1D8PF08|RL2_CANAL|60S ribosomal protein L2 OS=Candida albicans OX=237561 GN=RPL2 {ECO:0000303	K02938|RP-L8e, RPL8; large subunit ribosomal protein L8e|ko03011|Ribosome [BR:ko03011]	GO:0005840|ribosome|cellular_component;GO:0006412|translation|biological_process
Cluster-2091.3	1.95429	3.91409e-05	2.86917	3.62296e-11	1.52568	0.00485179	2.90156	1.52354e-10	translation protein SH3-like domain-containing protein [Trichoderma asperelloides]	PF03947.19|4.3e-40|Ribosomal_L2_C|Ribosomal Proteins L2, C-terminal domain	-	A0A1D8PF08|RL2_CANAL|60S ribosomal protein L2 OS=Candida albicans OX=237561 GN=RPL2 {ECO:0000303	K02938|RP-L8e, RPL8; large subunit ribosomal protein L8e|ko03011|Ribosome [BR:ko03011]	GO:0005840|ribosome|cellular_component;GO:0006412|translation|biological_process
Cluster-2092.0	2.14824	1.29916e-20	1.92434	8.77616e-19	1.7441	8.12217e-14	1.60925	2.81917e-11	ribosomal protein S7 [Trichoderma longibrachiatum ATCC 18648]	PF00177.22|5e-19|Ribosomal_S7|Ribosomal protein S7p/S5e	-	P47150|RT07_YEAST|37S ribosomal protein S7, mitochondrial OS=Saccharomyces cerevisiae OX=559292 GN=RSM7 PE=1 SV=1	K02992|RP-S7, MRPS7, rpsG; small subunit ribosomal protein S7|ko03011|Ribosome [BR:ko03011]	GO:0005840|ribosome|cellular_component;GO:0005739|mitochondrion|cellular_component
Cluster-2092.1	1.15459	2.1204e-09	0.604412	0.000650803	1.62462	9.85338e-23	0.540374	0.00718997	Stress response protein UspA [Trichoderma parareesei]	PF00177.22|7.5e-25|Ribosomal_S7|Ribosomal protein S7p/S5e	-	P47150|RT07_YEAST|37S ribosomal protein S7, mitochondrial OS=Saccharomyces cerevisiae OX=559292 GN=RSM7 PE=1 SV=1	K02992|RP-S7, MRPS7, rpsG; small subunit ribosomal protein S7|ko03011|Ribosome [BR:ko03011]	GO:0005840|ribosome|cellular_component;GO:0005739|mitochondrion|cellular_component
Cluster-2092.2	10.8641	3.20593e-19	8.95292	3.70098e-10	14.8767	1.27966e-34	8.02436	0.0400796	-	-	-	-	-	-
Cluster-2092.4	1.46278	3.79458e-16	0.704705	6.90845e-05	3.58015	1.41837e-63	0.467124	0.0131274	hypothetical protein M440DRAFT_1387942 [Trichoderma longibrachiatum ATCC 18648]	PF01302.26|1.1e-11|CAP_GLY|CAP-Gly domain	-	P79065|TIP1_SCHPO|Tip elongation protein 1 OS=Schizosaccharomyces pombe OX=284812 GN=tip1 PE=1 SV=1	K01892|HARS, hisS; histidyl-tRNA synthetase|ko03016|Transfer RNA biogenesis [BR:ko03016]	GO:0005737|cytoplasm|cellular_component;GO:0005874|microtubule|cellular_component;GO:0005856|cytoskeleton|cellular_component
Cluster-2092.6	1.52321	4.79193e-17	1.06994	8.80293e-10	1.63049	1.05154e-17	0.489765	0.00630819	Pkinase-domain-containing protein [Trichoderma citrinoviride]	PF17777.2|8.3e-23|RL10P_insert|Insertion domain in 60S ribosomal protein L10P	-	Q96TJ5|RLA0_NEUCR|60S acidic ribosomal protein P0 OS=Neurospora crassa (strain ATCC 24698 / 74-OR23-1A / CBS 708 OX=367110 GN=p0 PE=2 SV=1	K15443|TRM82, WDR4; tRNA (guanine-N(7)-)-methyltransferase subunit TRM82|ko03016|Transfer RNA biogenesis [BR:ko03016]	GO:0005840|ribosome|cellular_component
Cluster-2092.7	1.36951	0.0403509	1.11584	0.0830292	-0.279689	0.748373	1.63099	0.0190612	-	-	-	-	-	-
Cluster-2093.0	-1.01203	3.27806e-05	-1.55804	7.5621e-12	-0.697343	0.00762202	-1.59399	1.34244e-12	hypothetical protein M440DRAFT_1422266 [Trichoderma longibrachiatum ATCC 18648]	PF12799.8|0.00053|LRR_4|Leucine Rich repeats (2 copies)	29875.EHK17476|S|Conserved hypothetical, protein	-	-	-
Cluster-2094.0	3.42703	6.62976e-24	3.11765	8.44022e-17	4.77749	1.01772e-46	3.1105	9.55656e-16	hypothetical protein M440DRAFT_1074315 [Trichoderma longibrachiatum ATCC 18648]	PF13465.7|4.7e-10|zf-H2C2_2|Zinc-finger double domain	-	P47043|ZAP1_YEAST|Zinc-responsive transcriptional regulator ZAP1 OS=Saccharomyces cerevisiae OX=559292 GN=ZAP1 PE=1 SV=1	-	GO:0003677|DNA binding|molecular_function;GO:0005634|nucleus|cellular_component;GO:0046872|metal ion binding|molecular_function
Cluster-2095.0	-1.70851	7.08085e-10	-1.16055	8.21544e-05	-1.56755	1.75229e-14	-1.24462	1.18828e-08	NAD(P)-binding protein [Trichoderma longibrachiatum ATCC 18648]	PF04227.13|3.5e-26|Indigoidine_A|Indigoidine synthase A like protein	-	N4WW42|RED3_COCH4|Dehydrogenase RED3 OS=corn leaf blight fungus) OX=665024 GN=RED3 {ECO:0000303	K08054|CANX; calnexin|ko04091|Lectins [BR:ko04091]	GO:0016491|oxidoreductase activity|molecular_function;GO:0004022|alcohol dehydrogenase (NAD+) activity|molecular_function
Cluster-2095.1	1.54361	4.92811e-08	1.94001	4.74428e-10	-2.29648	3.52905e-05	2.07248	2.89958e-18	NAD(P)-binding protein [Trichoderma longibrachiatum ATCC 18648]	PF01494.20|1.9e-10|FAD_binding_3|FAD binding domain	-	N4WW42|RED3_COCH4|Dehydrogenase RED3 OS=corn leaf blight fungus) OX=665024 GN=RED3 {ECO:0000303	K16329|psuG; pseudouridylate synthase|ko00240|Pyrimidine metabolism	GO:0016491|oxidoreductase activity|molecular_function;GO:0004022|alcohol dehydrogenase (NAD+) activity|molecular_function
Cluster-2097.0	2.59812	5.98685e-09	3.34182	1.95945e-19	2.35751	2.95863e-11	3.22838	9.37045e-20	hypothetical protein M440DRAFT_1429615 [Trichoderma longibrachiatum ATCC 18648]	PF04979.15|6.6e-20|IPP-2|Protein phosphatase inhibitor 2 (IPP-2)	29875.EHK25930|S|Conserved hypothetical, protein	P41818|GLC8_YEAST|Protein GLC8 OS=Saccharomyces cerevisiae OX=559292 GN=GLC8 PE=1 SV=1	K16833|PPP1R2, IPP2; protein phosphatase inhibitor 2|ko03036|Chromosome and associated proteins [BR:ko03036]	GO:0005975|carbohydrate metabolic process|biological_process;GO:0005977|glycogen metabolic process|biological_process
Cluster-2097.1	-1.05765	0.00137782	-0.583335	0.0920094	-2.40175	1.41569e-12	-1.18146	0.00028161	hypothetical protein M440DRAFT_1429615 [Trichoderma longibrachiatum ATCC 18648]	PF07941.12|0.038|K_channel_TID|Potassium channel Kv1.4 tandem inactivation domain	29875.EHK25929|U|component of the endoplasmic reticulum- associated degradation (ERAD) pathway (By similarity)	C7Z403|LCL2_FUSV7|Long chronological lifespan protein 2 OS=45880 / 77-13-4) OX=660122 GN=LCL2 PE=3 SV=1	K16833|PPP1R2, IPP2; protein phosphatase inhibitor 2|ko03036|Chromosome and associated proteins [BR:ko03036]	GO:0005975|carbohydrate metabolic process|biological_process;GO:0005977|glycogen metabolic process|biological_process
Cluster-2097.2	1.98042	5.76027e-25	2.29469	1.20523e-33	3.68631	5.73601e-83	2.50297	5.96703e-41	hypothetical protein M440DRAFT_1429615 [Trichoderma longibrachiatum ATCC 18648]	PF04979.15|7e-26|IPP-2|Protein phosphatase inhibitor 2 (IPP-2)	29875.EHK25927|S|CorA-like Mg2+ transporter protein	P41818|GLC8_YEAST|Protein GLC8 OS=Saccharomyces cerevisiae OX=559292 GN=GLC8 PE=1 SV=1	K16833|PPP1R2, IPP2; protein phosphatase inhibitor 2|ko03036|Chromosome and associated proteins [BR:ko03036]	GO:0005975|carbohydrate metabolic process|biological_process;GO:0005977|glycogen metabolic process|biological_process
Cluster-2097.4	5.13088	0.0289541	4.21825	0.283274	9.77843	9.34012e-14	-	-	hypothetical protein M440DRAFT_1373543 [Trichoderma longibrachiatum ATCC 18648]	PF05899.13|0.001|Cupin_3|Protein of unknown function (DUF861)	29875.EHK25927|S|CorA-like Mg2+ transporter protein	-	K23504|SERAC1; protein SERAC1|ko03029|Mitochondrial biogenesis [BR:ko03029]	-
Cluster-2098.1	-1.4894	0.00573391	-1.29089	0.0193365	-1.14243	0.0416752	-1.80786	0.00113438	MFS permease [Trichoderma parareesei]	PF00083.25|3e-43|Sugar_tr|Sugar (and other) transporter	29875.EHK16967|O|Heat shock protein	P39932|STL1_YEAST|Sugar transporter STL1 OS=Saccharomyces cerevisiae OX=559292 GN=STL1 PE=1 SV=2	K09001|anmK; anhydro-N-acetylmuramic acid kinase|ko00520|Amino sugar and nucleotide sugar metabolism	GO:0016020|membrane|cellular_component;GO:0008643|carbohydrate transport|biological_process;
[truncated: 3,646 more rows]
