# Supplementary material for: Cinnabar-induced hormesis in Trichoderma longibrachiatum MD33: multi-omics elucidation of a fungal-specific dendrobine biosynthesis pathway
Source: Front Microbiol. 2025 Nov 7;16:1657982. doi: 10.3389/fmicb.2025.1657982 (PMC12634576; doi:10.3389/fmicb.2025.1657982)
Supplement: Supplementary file 5 [file Table_5.XLSX]

## Sheet: Sheet1
Term	GO_accession	Description	GeneNames	Ontology	pValue	qValue	fg	bg
Upregulated	GO:0044248	cellular catabolic process	Cluster-115.0,Cluster-1295.0,Cluster-1328.0,Cluster-1328.1,Cluster-1328.3,Cluster-1385.0,Cluster-1436.0,Cluster-1464.0,Cluster-1630.2,Cluster-1872.3,Cluster-1914.2,Cluster-1960.0,Cluster-234.0,Cluster-2410.1,Cluster-2444.0,Cluster-2456.0,Cluster-2576.0,Cluster-2576.2,Cluster-2596.3,Cluster-260.0,Cluster-2726.4,Cluster-2779.0,Cluster-2779.1,Cluster-2830.0,Cluster-2830.2,Cluster-296.0,Cluster-3079.…	BP	1.8e-05	0.000936	50	188
Upregulated	GO:0009056	catabolic process	Cluster-115.0,Cluster-1295.0,Cluster-1328.0,Cluster-1328.1,Cluster-1328.3,Cluster-1385.0,Cluster-1436.0,Cluster-1464.0,Cluster-1630.2,Cluster-1854.1,Cluster-1872.3,Cluster-1914.2,Cluster-1960.0,Cluster-234.0,Cluster-2377.3,Cluster-2410.1,Cluster-2444.0,Cluster-2456.0,Cluster-2486.0,Cluster-2576.0,Cluster-2576.2,Cluster-2596.3,Cluster-260.0,Cluster-2726.4,Cluster-2779.0,Cluster-2779.1,Cluster-2830…	BP	2.6e-05	0.000676	64	263
Upregulated	GO:0016999	antibiotic metabolic process	Cluster-1033.0,Cluster-1044.0,Cluster-1328.0,Cluster-1328.1,Cluster-1328.3,Cluster-1442.4,Cluster-2830.0,Cluster-2830.2,Cluster-3016.1,Cluster-3129.0,Cluster-3134.0,Cluster-3282.1,Cluster-3546.0,Cluster-3954.1,Cluster-499.0,Cluster-738.0	BP	7.8e-05	0.001352	16	39
Upregulated	GO:0042743	hydrogen peroxide metabolic process	Cluster-1328.0,Cluster-1328.1,Cluster-1328.3,Cluster-2830.0,Cluster-2830.2,Cluster-3129.0,Cluster-738.0	BP	0.00034	0.00321455	7	11
Upregulated	GO:0042744	hydrogen peroxide catabolic process	Cluster-1328.0,Cluster-1328.1,Cluster-1328.3,Cluster-2830.0,Cluster-2830.2,Cluster-3129.0,Cluster-738.0	BP	0.00034	0.00321455	7	11
Upregulated	GO:0051187	cofactor catabolic process	Cluster-1328.0,Cluster-1328.1,Cluster-1328.3,Cluster-2830.0,Cluster-2830.2,Cluster-3129.0,Cluster-738.0	BP	0.00034	0.00321455	7	11
Upregulated	GO:0072593	reactive oxygen species metabolic process	Cluster-1328.0,Cluster-1328.1,Cluster-1328.3,Cluster-2830.0,Cluster-2830.2,Cluster-3129.0,Cluster-738.0	BP	0.00034	0.00321455	7	11
Upregulated	GO:0017001	antibiotic catabolic process	Cluster-1328.0,Cluster-1328.1,Cluster-1328.3,Cluster-2830.0,Cluster-2830.2,Cluster-3129.0,Cluster-3282.1,Cluster-499.0,Cluster-738.0	BP	0.00054	0.00351	9	18
Upregulated	GO:1901575	organic substance catabolic process	Cluster-115.0,Cluster-1295.0,Cluster-1385.0,Cluster-1436.0,Cluster-1464.0,Cluster-1630.2,Cluster-1854.1,Cluster-1872.3,Cluster-1914.2,Cluster-1960.0,Cluster-234.0,Cluster-2377.3,Cluster-2410.1,Cluster-2444.0,Cluster-2456.0,Cluster-2486.0,Cluster-2576.0,Cluster-2576.2,Cluster-2596.3,Cluster-2726.4,Cluster-2779.0,Cluster-2779.1,Cluster-296.0,Cluster-3079.0,Cluster-311.0,Cluster-3282.1,Cluster-3285.…	BP	0.00158	0.00912889	50	222
Upregulated	GO:0006721	terpenoid metabolic process	Cluster-1223.6,Cluster-1469.0,Cluster-1932.1,Cluster-1987.0,Cluster-2379.0,Cluster-2435.0,Cluster-2743.0,Cluster-2840.0,Cluster-2954.0,Cluster-3004.2,Cluster-3641.0,Cluster-372.0,Cluster-3902.0,Cluster-4063.2	BP	0.00249	0.0123314	14	42
Upregulated	GO:0016114	terpenoid biosynthetic process	Cluster-1223.6,Cluster-1469.0,Cluster-1932.1,Cluster-1987.0,Cluster-2379.0,Cluster-2435.0,Cluster-2743.0,Cluster-2840.0,Cluster-2954.0,Cluster-3004.2,Cluster-3641.0,Cluster-372.0,Cluster-3902.0,Cluster-4063.2	BP	0.00249	0.0123314	14	42
Upregulated	GO:0007155	cell adhesion	Cluster-3626.2,Cluster-3648.0,Cluster-3672.0,Cluster-977.0	BP	0.00612	0.0254592	4	6
Upregulated	GO:0022610	biological adhesion	Cluster-3626.2,Cluster-3648.0,Cluster-3672.0,Cluster-977.0	BP	0.00612	0.0254592	4	6
Upregulated	GO:0042737	drug catabolic process	Cluster-115.0,Cluster-1328.0,Cluster-1328.1,Cluster-1328.3,Cluster-2456.0,Cluster-2830.0,Cluster-2830.2,Cluster-3129.0,Cluster-3282.1,Cluster-3863.2,Cluster-3959.0,Cluster-4136.1,Cluster-499.0,Cluster-738.0	BP	0.00779	0.0289343	14	47
Upregulated	GO:0032502	developmental process	Cluster-1070.3,Cluster-1219.0,Cluster-1219.1,Cluster-1365.0,Cluster-2290.0,Cluster-2377.3,Cluster-2515.0,Cluster-3129.0,Cluster-3168.0,Cluster-3168.3,Cluster-3290.3,Cluster-3546.1,Cluster-3546.3,Cluster-3679.4,Cluster-3801.1,Cluster-4201.1	BP	0.01212	0.042016	16	59
Upregulated	GO:0019748	secondary metabolic process	Cluster-1140.0,Cluster-1442.4,Cluster-1956.0,Cluster-2435.0,Cluster-2739.0,Cluster-3079.0,Cluster-3554.1,Cluster-3954.1,Cluster-576.0,Cluster-694.0,Cluster-76.0,Cluster-769.0	BP	0.01262	0.041015	12	40
Upregulated	GO:0009057	macromolecule catabolic process	Cluster-115.0,Cluster-1295.0,Cluster-1385.0,Cluster-1436.0,Cluster-1630.2,Cluster-1854.1,Cluster-1872.3,Cluster-1914.2,Cluster-234.0,Cluster-2444.0,Cluster-2596.3,Cluster-2779.0,Cluster-2779.1,Cluster-311.0,Cluster-3362.0,Cluster-3398.2,Cluster-3441.1,Cluster-3570.0,Cluster-3640.0,Cluster-3714.7,Cluster-3863.2,Cluster-3959.0	BP	0.01307	0.0399788	22	90
Upregulated	GO:0009653	anatomical structure morphogenesis	Cluster-1070.3,Cluster-1219.0,Cluster-1219.1,Cluster-1365.0,Cluster-2290.0,Cluster-2377.3,Cluster-3129.0,Cluster-3168.0,Cluster-3168.3,Cluster-3290.3,Cluster-3546.1,Cluster-3546.3,Cluster-3679.4,Cluster-4201.1	BP	0.01387	0.0400689	14	50
Upregulated	GO:0048856	anatomical structure development	Cluster-1070.3,Cluster-1219.0,Cluster-1219.1,Cluster-1365.0,Cluster-2290.0,Cluster-2377.3,Cluster-3129.0,Cluster-3168.0,Cluster-3168.3,Cluster-3290.3,Cluster-3546.1,Cluster-3546.3,Cluster-3679.4,Cluster-4201.1	BP	0.01655	0.0452947	14	51
Upregulated	GO:0044550	secondary metabolite biosynthetic process	Cluster-1140.0,Cluster-1442.4,Cluster-1956.0,Cluster-2435.0,Cluster-2739.0,Cluster-3554.1,Cluster-3954.1,Cluster-576.0,Cluster-694.0,Cluster-76.0,Cluster-769.0	BP	0.01785	0.04641	11	37
Upregulated	GO:0017144	drug metabolic process	Cluster-1033.0,Cluster-1044.0,Cluster-115.0,Cluster-1328.0,Cluster-1328.1,Cluster-1328.3,Cluster-1442.4,Cluster-2456.0,Cluster-2675.2,Cluster-2763.1,Cluster-2830.0,Cluster-2830.2,Cluster-3016.1,Cluster-3129.0,Cluster-3134.0,Cluster-3142.0,Cluster-3282.1,Cluster-3408.3,Cluster-3546.0,Cluster-3863.2,Cluster-3954.1,Cluster-3959.0,Cluster-3964.2,Cluster-3964.3,Cluster-4136.1,Cluster-4139.1,Cluster-42…	BP	0.01932	0.04784	29	131
Upregulated	GO:0016042	lipid catabolic process	Cluster-2377.3,Cluster-2576.0,Cluster-2576.2,Cluster-3552.0,Cluster-3559.0,Cluster-3559.2,Cluster-3559.4,Cluster-3668.2,Cluster-3843.0,Cluster-3868.0	BP	0.02054	0.0485491	10	33
Upregulated	GO:0030435	sporulation resulting in formation of a cellular spore	Cluster-1070.3,Cluster-1219.0,Cluster-1219.1,Cluster-2290.0,Cluster-2377.3,Cluster-3129.0,Cluster-3168.0,Cluster-3168.3,Cluster-3290.3,Cluster-3546.1,Cluster-3546.3,Cluster-3679.4,Cluster-4201.1	BP	0.02297	0.0497683	13	48
Upregulated	GO:0043934	sporulation	Cluster-1070.3,Cluster-1219.0,Cluster-1219.1,Cluster-2290.0,Cluster-2377.3,Cluster-3129.0,Cluster-3168.0,Cluster-3168.3,Cluster-3290.3,Cluster-3546.1,Cluster-3546.3,Cluster-3679.4,Cluster-4201.1	BP	0.02297	0.0497683	13	48
Upregulated	GO:0048646	anatomical structure formation involved in morphogenesis	Cluster-1070.3,Cluster-1219.0,Cluster-1219.1,Cluster-2290.0,Cluster-2377.3,Cluster-3129.0,Cluster-3168.0,Cluster-3168.3,Cluster-3290.3,Cluster-3546.1,Cluster-3546.3,Cluster-3679.4,Cluster-4201.1	BP	0.02297	0.0497683	13	48
Upregulated	GO:0006094	gluconeogenesis	Cluster-2313.0,Cluster-3004.4,Cluster-3010.0,Cluster-3228.0,Cluster-3228.3	BP	0.02496	0.0480711	5	12
Upregulated	GO:0019319	hexose biosynthetic process	Cluster-2313.0,Cluster-3004.4,Cluster-3010.0,Cluster-3228.0,Cluster-3228.3	BP	0.02496	0.0480711	5	12
Upregulated	GO:0046364	monosaccharide biosynthetic process	Cluster-2313.0,Cluster-3004.4,Cluster-3010.0,Cluster-3228.0,Cluster-3228.3	BP	0.02496	0.0480711	5	12
Upregulated	GO:0044265	cellular macromolecule catabolic process	Cluster-1385.0,Cluster-1630.2,Cluster-1872.3,Cluster-1914.2,Cluster-2596.3,Cluster-2779.0,Cluster-2779.1,Cluster-3362.0,Cluster-3398.2,Cluster-3640.0,Cluster-3714.7	BP	0.02636	0.0472662	11	39
Upregulated	GO:0006812	cation transport	Cluster-1558.0,Cluster-2254.0,Cluster-3144.1,Cluster-3458.0,Cluster-3540.2,Cluster-3545.0,Cluster-3609.1,Cluster-3697.0,Cluster-4085.0,Cluster-4173.7,Cluster-510.0,Cluster-714.0	BP	0.02693	0.0466787	12	44
Upregulated	GO:0030154	cell differentiation	Cluster-1070.3,Cluster-1219.0,Cluster-1219.1,Cluster-2290.0,Cluster-2377.3,Cluster-3129.0,Cluster-3168.0,Cluster-3168.3,Cluster-3290.3,Cluster-3546.1,Cluster-3546.3,Cluster-3679.4,Cluster-4201.1	BP	0.02711	0.044753	13	49
Upregulated	GO:0048869	cellular developmental process	Cluster-1070.3,Cluster-1219.0,Cluster-1219.1,Cluster-2290.0,Cluster-2377.3,Cluster-3129.0,Cluster-3168.0,Cluster-3168.3,Cluster-3290.3,Cluster-3546.1,Cluster-3546.3,Cluster-3679.4,Cluster-4201.1	BP	0.02711	0.044753	13	49
Upregulated	GO:0044262	cellular carbohydrate metabolic process	Cluster-1295.0,Cluster-1369.0,Cluster-1385.0,Cluster-1430.0,Cluster-1436.0,Cluster-1630.2,Cluster-2097.0,Cluster-2097.2,Cluster-234.0,Cluster-2410.1,Cluster-2444.0,Cluster-3010.0,Cluster-3285.0,Cluster-3344.0,Cluster-3344.1,Cluster-3714.7,Cluster-4034.1,Cluster-4058.1,Cluster-519.0	BP	0.03075	0.0484545	19	81
Upregulated	GO:0006720	isoprenoid metabolic process	Cluster-1223.6,Cluster-1469.0,Cluster-1932.1,Cluster-1987.0,Cluster-2379.0,Cluster-2435.0,Cluster-2743.0,Cluster-2840.0,Cluster-2954.0,Cluster-3004.2,Cluster-3641.0,Cluster-372.0,Cluster-3902.0,Cluster-4063.2	BP	0.03137	0.0472823	14	55
Upregulated	GO:0008299	isoprenoid biosynthetic process	Cluster-1223.6,Cluster-1469.0,Cluster-1932.1,Cluster-1987.0,Cluster-2379.0,Cluster-2435.0,Cluster-2743.0,Cluster-2840.0,Cluster-2954.0,Cluster-3004.2,Cluster-3641.0,Cluster-372.0,Cluster-3902.0,Cluster-4063.2	BP	0.03137	0.0472823	14	55
Upregulated	GO:0010604	positive regulation of macromolecule metabolic process	Cluster-1630.2,Cluster-2779.0,Cluster-2779.1,Cluster-3414.0,Cluster-3672.0	BP	0.03563	0.0507605	5	13
Upregulated	GO:0051173	positive regulation of nitrogen compound metabolic process	Cluster-1630.2,Cluster-2779.0,Cluster-2779.1,Cluster-3414.0,Cluster-3672.0	BP	0.03563	0.0507605	5	13
Upregulated	GO:0008643	carbohydrate transport	Cluster-1095.0,Cluster-2415.1,Cluster-2680.1,Cluster-2680.2,Cluster-2872.1,Cluster-3196.0,Cluster-3986.2,Cluster-3994.0,Cluster-4058.1	BP	0.03589	0.0491126	9	31
Upregulated	GO:0030001	metal ion transport	Cluster-1558.0,Cluster-2254.0,Cluster-3144.1,Cluster-3458.0,Cluster-3540.2,Cluster-3609.1,Cluster-3697.0,Cluster-4173.7,Cluster-510.0,Cluster-714.0	BP	0.03705	0.0494	10	36
Upregulated	GO:0005976	polysaccharide metabolic process	Cluster-115.0,Cluster-1295.0,Cluster-1385.0,Cluster-1430.0,Cluster-1436.0,Cluster-1630.2,Cluster-1854.1,Cluster-2097.0,Cluster-2097.2,Cluster-234.0,Cluster-2444.0,Cluster-311.0,Cluster-3441.1,Cluster-3570.0,Cluster-3714.7,Cluster-3863.2,Cluster-3959.0	BP	0.04237	0.055081	17	73
Upregulated	GO:0044275	cellular carbohydrate catabolic process	Cluster-1295.0,Cluster-1436.0,Cluster-234.0,Cluster-2410.1,Cluster-2444.0,Cluster-3285.0,Cluster-3344.0,Cluster-3344.1,Cluster-3714.7	BP	0.04349	0.055158	9	32
Upregulated	GO:0017000	antibiotic biosynthetic process	Cluster-1033.0,Cluster-1044.0,Cluster-1442.4,Cluster-3016.1,Cluster-3134.0,Cluster-3546.0	BP	0.04382	0.0536151	6	18
Upregulated	GO:0043161	proteasome-mediated ubiquitin-dependent protein catabolic process	Cluster-1872.3,Cluster-1914.2,Cluster-2596.3,Cluster-2779.0,Cluster-2779.1,Cluster-3398.2	BP	0.04382	0.0536151	6	18
Upregulated	GO:0000272	polysaccharide catabolic process	Cluster-115.0,Cluster-1295.0,Cluster-1385.0,Cluster-1436.0,Cluster-1630.2,Cluster-1854.1,Cluster-234.0,Cluster-2444.0,Cluster-311.0,Cluster-3441.1,Cluster-3570.0,Cluster-3714.7,Cluster-3863.2,Cluster-3959.0	BP	0.04759	0.0562427	14	58
Upregulated	GO:0009893	positive regulation of metabolic process	Cluster-1630.2,Cluster-2779.0,Cluster-2779.1,Cluster-3414.0,Cluster-3672.0	BP	0.04871	0.0562871	5	14
Upregulated	GO:0006563	L-serine metabolic process	Cluster-2571.2,Cluster-2571.3,Cluster-2571.4	BP	0.04885	0.0518408	3	6
Upregulated	GO:0006564	L-serine biosynthetic process	Cluster-2571.2,Cluster-2571.3,Cluster-2571.4	BP	0.04885	0.0518408	3	6
Upregulated	GO:0006635	fatty acid beta-oxidation	Cluster-2576.0,Cluster-2576.2,Cluster-3668.2	BP	0.04885	0.0518408	3	6
Upregulated	GO:0009062	fatty acid catabolic process	Cluster-2576.0,Cluster-2576.2,Cluster-3668.2	BP	0.04885	0.0518408	3	6
Upregulated	GO:0015672	monovalent inorganic cation transport	Cluster-3609.1,Cluster-3697.0,Cluster-510.0	BP	0.04885	0.0518408	3	6
Upregulated	GO:0019395	fatty acid oxidation	Cluster-2576.0,Cluster-2576.2,Cluster-3668.2	BP	0.04885	0.0518408	3	6
Upregulated	GO:0034440	lipid oxidation	Cluster-2576.0,Cluster-2576.2,Cluster-3668.2	BP	0.04885	0.0518408	3	6
Upregulated	GO:0016491	oxidoreductase activity	Cluster-1140.0,Cluster-1196.0,Cluster-1226.0,Cluster-1227.0,Cluster-1241.0,Cluster-1328.0,Cluster-1328.1,Cluster-1328.3,Cluster-1346.0,Cluster-1442.0,Cluster-145.0,Cluster-1460.0,Cluster-1561.0,Cluster-1644.1,Cluster-167.0,Cluster-1756.0,Cluster-1809.0,Cluster-1825.1,Cluster-1825.2,Cluster-1828.0,Cluster-1926.0,Cluster-1933.2,Cluster-1956.0,Cluster-1960.0,Cluster-1987.0,Cluster-2135.0,Cluster-214…	MF	0.00022	0.00594	140	637
Upregulated	GO:0004096	catalase activity	Cluster-1328.0,Cluster-1328.1,Cluster-1328.3,Cluster-2830.0,Cluster-2830.2,Cluster-3129.0,Cluster-738.0	MF	0.00031	0.004185	7	10
Upregulated	GO:0004601	peroxidase activity	Cluster-1328.0,Cluster-1328.1,Cluster-1328.3,Cluster-2830.0,Cluster-2830.2,Cluster-3129.0,Cluster-576.0,Cluster-738.0	MF	0.0025	0.0192857	8	16
Upregulated	GO:0016684	oxidoreductase activity, acting on peroxide as acceptor	Cluster-1328.0,Cluster-1328.1,Cluster-1328.3,Cluster-2830.0,Cluster-2830.2,Cluster-3129.0,Cluster-576.0,Cluster-738.0	MF	0.0025	0.0192857	8	16
Upregulated	GO:0043169	cation binding	Cluster-1033.0,Cluster-1044.0,Cluster-1146.3,Cluster-1151.0,Cluster-1163.0,Cluster-1187.4,Cluster-1196.0,Cluster-1241.0,Cluster-1247.0,Cluster-1268.0,Cluster-1275.0,Cluster-1278.1,Cluster-1325.1,Cluster-1328.0,Cluster-1328.1,Cluster-1328.3,Cluster-1346.0,Cluster-1369.0,Cluster-145.0,Cluster-1460.0,Cluster-1464.0,Cluster-1469.0,Cluster-1474.0,Cluster-1500.1,Cluster-1540.2,Cluster-1558.0,Cluster-15…	MF	0.00322	0.0158073	164	807
Upregulated	GO:0046872	metal ion binding	Cluster-1033.0,Cluster-1044.0,Cluster-1146.3,Cluster-1151.0,Cluster-1163.0,Cluster-1187.4,Cluster-1196.0,Cluster-1241.0,Cluster-1247.0,Cluster-1268.0,Cluster-1275.0,Cluster-1278.1,Cluster-1325.1,Cluster-1328.0,Cluster-1328.1,Cluster-1328.3,Cluster-1346.0,Cluster-1369.0,Cluster-145.0,Cluster-1460.0,Cluster-1464.0,Cluster-1469.0,Cluster-1474.0,Cluster-1500.1,Cluster-1540.2,Cluster-1558.0,Cluster-15…	MF	0.00322	0.0158073	164	807
Upregulated	GO:0003852	2-isopropylmalate synthase activity	Cluster-3733.0,Cluster-3733.1,Cluster-3733.2	MF	0.005	0.0192857	3	3
Upregulated	GO:0004553	hydrolase activity, hydrolyzing O-glycosyl compounds	Cluster-1124.0,Cluster-115.0,Cluster-1295.0,Cluster-1385.0,Cluster-1436.0,Cluster-1854.1,Cluster-1914.2,Cluster-1992.0,Cluster-234.0,Cluster-2410.1,Cluster-2444.0,Cluster-311.0,Cluster-3201.3,Cluster-3344.0,Cluster-3344.1,Cluster-340.0,Cluster-3441.1,Cluster-3570.0,Cluster-380.0,Cluster-3863.2,Cluster-3959.0,Cluster-4120.0,Cluster-4204.0,Cluster-4228.0,Cluster-48.0,Cluster-603.0	MF	0.00558	0.0188325	26	93
Upregulated	GO:0003847	1-alkyl-2-acetylglycerophosphocholine esterase activity	Cluster-3552.0,Cluster-3559.0,Cluster-3559.2,Cluster-3559.4	MF	0.00956	0.02868	4	6
Upregulated	GO:0052689	carboxylic ester hydrolase activity	Cluster-2377.3,Cluster-256.0,Cluster-2634.1,Cluster-2634.3,Cluster-3543.2,Cluster-3552.0,Cluster-3559.0,Cluster-3559.2,Cluster-3559.4,Cluster-3714.7,Cluster-3843.0,Cluster-3868.0,Cluster-3939.2,Cluster-4170.0	MF	0.00969	0.026163	14	43
Upregulated	GO:0016209	antioxidant activity	Cluster-1227.0,Cluster-1328.0,Cluster-1328.1,Cluster-1328.3,Cluster-2830.0,Cluster-2830.2,Cluster-3129.0,Cluster-576.0,Cluster-738.0	MF	0.01003	0.0246191	9	23
Upregulated	GO:0004497	monooxygenase activity	Cluster-1442.0,Cluster-145.0,Cluster-1460.0,Cluster-1644.1,Cluster-1926.0,Cluster-1956.0,Cluster-2379.0,Cluster-2739.0,Cluster-2743.0,Cluster-2841.0,Cluster-296.0,Cluster-2960.4,Cluster-2980.0,Cluster-3016.0,Cluster-3079.0,Cluster-3098.0,Cluster-3296.0,Cluster-3359.0,Cluster-3434.4,Cluster-3554.1,Cluster-3763.5,Cluster-3898.2,Cluster-4021.3,Cluster-4108.0,Cluster-746.0,Cluster-750.0	MF	0.01156	0.02601	26	98
Upregulated	GO:0003951	NAD+ kinase activity	Cluster-3957.0,Cluster-3957.1,Cluster-3957.2	MF	0.01746	0.03492	3	4
Upregulated	GO:0051118	glucan endo-1,3-alpha-glucosidase activity	Cluster-3201.3,Cluster-380.0,Cluster-603.0	MF	0.01746	0.03492	3	4
Upregulated	GO:0000257	nitrilase activity	Cluster-3240.0,Cluster-3240.1,Cluster-3240.2,Cluster-3240.3	MF	0.0193	0.0315818	4	7
Upregulated	GO:0015662	ion transmembrane transporter activity, phosphorylative mechanism	Cluster-2254.0,Cluster-3545.0,Cluster-4085.0,Cluster-4173.7	MF	0.0193	0.0315818	4	7
Upregulated	GO:0016815	hydrolase activity, acting on carbon-nitrogen (but not peptide) bonds, in nitriles	Cluster-3240.0,Cluster-3240.1,Cluster-3240.2,Cluster-3240.3	MF	0.0193	0.0315818	4	7
Upregulated	GO:0080061	indole-3-acetonitrile nitrilase activity	Cluster-3240.0,Cluster-3240.1,Cluster-3240.2,Cluster-3240.3	MF	0.0193	0.0315818	4	7
Upregulated	GO:0003677	DNA binding	Cluster-1033.0,Cluster-1044.0,Cluster-1146.3,Cluster-1151.0,Cluster-1187.4,Cluster-1236.0,Cluster-1247.0,Cluster-1268.0,Cluster-1275.0,Cluster-1278.1,Cluster-1325.1,Cluster-1630.2,Cluster-1943.0,Cluster-1971.1,Cluster-2043.1,Cluster-2094.0,Cluster-2333.0,Cluster-2333.1,Cluster-2355.0,Cluster-2371.0,Cluster-2429.0,Cluster-2433.1,Cluster-2466.0,Cluster-2889.0,Cluster-2971.2,Cluster-2982.0,Cluster-3…	MF	0.02372	0.0337074	68	319
Upregulated	GO:0016798	hydrolase activity, acting on glycosyl bonds	Cluster-1124.0,Cluster-115.0,Cluster-1295.0,Cluster-1385.0,Cluster-1436.0,Cluster-1854.1,Cluster-1914.2,Cluster-1992.0,Cluster-234.0,Cluster-2410.1,Cluster-2444.0,Cluster-311.0,Cluster-3201.3,Cluster-3344.0,Cluster-3344.1,Cluster-340.0,Cluster-3434.1,Cluster-3441.1,Cluster-3570.0,Cluster-380.0,Cluster-3863.2,Cluster-3959.0,Cluster-4120.0,Cluster-4204.0,Cluster-4228.0,Cluster-48.0,Cluster-603.0	MF	0.03122	0.042147	27	111
Upregulated	GO:0022804	active transmembrane transporter activity	Cluster-1558.0,Cluster-2254.0,Cluster-2680.1,Cluster-2680.2,Cluster-3540.2,Cluster-3545.0,Cluster-3697.0,Cluster-4085.0,Cluster-4173.7,Cluster-510.0,Cluster-991.0	MF	0.03332	0.04284	11	36
Upregulated	GO:0016832	aldehyde-lyase activity	Cluster-2144.2,Cluster-3408.3,Cluster-3434.8,Cluster-835.0	MF	0.03345	0.0410523	4	8
Upregulated	GO:0016810	hydrolase activity, acting on carbon-nitrogen (but not peptide) bonds	Cluster-1464.0,Cluster-2421.0,Cluster-2456.0,Cluster-2726.4,Cluster-3240.0,Cluster-3240.1,Cluster-3240.2,Cluster-3240.3,Cluster-3501.1,Cluster-3592.4,Cluster-3703.1,Cluster-4202.0,Cluster-4202.2,Cluster-808.0	MF	0.0366	0.0429652	14	50
Upregulated	GO:0004617	phosphoglycerate dehydrogenase activity	Cluster-2571.2,Cluster-2571.3,Cluster-2571.4	MF	0.03811	0.0411588	3	5
Upregulated	GO:0016742	hydroxymethyl-, formyl- and related transferase activity	Cluster-2104.0,Cluster-4202.0,Cluster-4202.2	MF	0.03811	0.0411588	3	5
Upregulated	GO:0016790	thiolester hydrolase activity	Cluster-2634.1,Cluster-2634.3,Cluster-3038.0	MF	0.03811	0.0411588	3	5
Upregulated	GO:0016830	carbon-carbon lyase activity	Cluster-1369.0,Cluster-1601.0,Cluster-2144.2,Cluster-2675.2,Cluster-3004.4,Cluster-3282.1,Cluster-3408.3,Cluster-3418.0,Cluster-3434.8,Cluster-3755.0,Cluster-4208.1,Cluster-835.0	MF	0.04414	0.04414	12	42
Upregulated	GO:0005840	ribosome	Cluster-1914.1,Cluster-1999.1,Cluster-1999.7,Cluster-2049.0,Cluster-2091.0,Cluster-2091.3,Cluster-2092.0,Cluster-2230.1,Cluster-2230.2,Cluster-2323.1,Cluster-2323.5,Cluster-2372.0,Cluster-2449.1,Cluster-2449.3,Cluster-2820.2,Cluster-2904.4,Cluster-2904.5,Cluster-2904.6,Cluster-2950.5,Cluster-2950.7,Cluster-2999.3,Cluster-3173.1,Cluster-3176.1,Cluster-3176.3,Cluster-3252.4,Cluster-3399.1,Cluster-3…	CC	0.025	0.05	29	138
Upregulated	GO:0005576	extracellular region	Cluster-1124.0,Cluster-115.0,Cluster-1293.0,Cluster-1295.0,Cluster-1317.0,Cluster-1385.0,Cluster-1399.0,Cluster-1436.0,Cluster-156.0,Cluster-1914.2,Cluster-234.0,Cluster-2705.0,Cluster-2960.2,Cluster-2960.4,Cluster-3083.0,Cluster-311.0,Cluster-3168.0,Cluster-3168.3,Cluster-3201.3,Cluster-340.0,Cluster-3408.4,Cluster-3441.1,Cluster-3568.3,Cluster-3646.2,Cluster-3714.7,Cluster-380.0,Cluster-3843.0,…	CC	0.032	0.032	35	176
Downregulated	GO:0006113	fermentation	Cluster-1921.0,Cluster-3214.1,Cluster-3214.2	BP	0.0047	0.0783333	3	3
Downregulated	GO:0072530	purine-containing compound transmembrane transport	Cluster-1466.0,Cluster-2945.0,Cluster-826.0	BP	0.0047	0.0783333	3	3
Downregulated	GO:0006811	ion transport	Cluster-1080.0,Cluster-1366.0,Cluster-1466.0,Cluster-1625.0,Cluster-2121.0,Cluster-2217.0,Cluster-2292.0,Cluster-2298.0,Cluster-2356.1,Cluster-2377.4,Cluster-2516.0,Cluster-2558.2,Cluster-2634.0,Cluster-2634.2,Cluster-2655.2,Cluster-2688.0,Cluster-2823.0,Cluster-2908.0,Cluster-2958.2,Cluster-3039.1,Cluster-3059.0,Cluster-3072.0,Cluster-3092.0,Cluster-3144.0,Cluster-3175.0,Cluster-3223.0,Cluster-3…	BP	0.015	0.125	40	172
Downregulated	GO:0006066	alcohol metabolic process	Cluster-1905.2,Cluster-1921.0,Cluster-2144.0,Cluster-2603.0,Cluster-3033.0,Cluster-3214.1,Cluster-3214.2,Cluster-3768.0,Cluster-3768.1	BP	0.0161	0.100625	9	25
Downregulated	GO:0042843	D-xylose catabolic process	Cluster-3214.1,Cluster-3214.2,Cluster-4128.0	BP	0.0165	0.0825	3	4
Downregulated	GO:0006865	amino acid transport	Cluster-2292.0,Cluster-2377.4,Cluster-2516.0,Cluster-3175.0,Cluster-3223.0,Cluster-3238.0,Cluster-3238.2,Cluster-3251.1,Cluster-3496.0,Cluster-3517.1,Cluster-3517.2,Cluster-782.0	BP	0.0267	0.11125	12	40
Downregulated	GO:0006782	protoporphyrinogen IX biosynthetic process	Cluster-2303.0,Cluster-2303.1,Cluster-3096.1,Cluster-3494.0	BP	0.0313	0.0978125	4	8
Downregulated	GO:0034308	primary alcohol metabolic process	Cluster-2603.0,Cluster-3033.0,Cluster-3214.1,Cluster-3214.2	BP	0.0313	0.0978125	4	8
Downregulated	GO:0046501	protoporphyrinogen IX metabolic process	Cluster-2303.0,Cluster-2303.1,Cluster-3096.1,Cluster-3494.0	BP	0.0313	0.0978125	4	8
Downregulated	GO:0006575	cellular modified amino acid metabolic process	Cluster-1934.1,Cluster-2478.0,Cluster-2967.2,Cluster-3034.1,Cluster-3238.3,Cluster-3317.0,Cluster-4208.3,Cluster-4208.4,Cluster-4208.6	BP	0.0341	0.08525	9	28
Downregulated	GO:0071555	cell wall organization	Cluster-1650.0,Cluster-1905.3,Cluster-2314.1,Cluster-2831.0,Cluster-2960.0,Cluster-2960.1,Cluster-2997.0,Cluster-3495.1,Cluster-3732.0,Cluster-3732.1,Cluster-4021.0,Cluster-4021.2,Cluster-615.0	BP	0.0348	0.0790909	13	46
Downregulated	GO:0005978	glycogen biosynthetic process	Cluster-3438.2,Cluster-3618.0,Cluster-3618.1	BP	0.0362	0.0646429	3	5
Downregulated	GO:0006829	zinc ion transport	Cluster-2634.0,Cluster-2634.2,Cluster-3144.0	BP	0.0362	0.0646429	3	5
Downregulated	GO:0009250	glucan biosynthetic process	Cluster-3438.2,Cluster-3618.0,Cluster-3618.1	BP	0.0362	0.0646429	3	5
Downregulated	GO:0022411	cellular component disassembly	Cluster-1418.0,Cluster-2056.0,Cluster-3076.3	BP	0.0362	0.0646429	3	5
Downregulated	GO:0042732	D-xylose metabolic process	Cluster-3214.1,Cluster-3214.2,Cluster-4128.0	BP	0.0362	0.0646429	3	5
Downregulated	GO:0006778	porphyrin-containing compound metabolic process	Cluster-2303.0,Cluster-2303.1,Cluster-3096.1,Cluster-3494.0,Cluster-623.0	BP	0.0372	0.0476923	5	12
Downregulated	GO:0006779	porphyrin-containing compound biosynthetic process	Cluster-2303.0,Cluster-2303.1,Cluster-3096.1,Cluster-3494.0,Cluster-623.0	BP	0.0372	0.0476923	5	12
Downregulated	GO:0006783	heme biosynthetic process	Cluster-2303.0,Cluster-2303.1,Cluster-3096.1,Cluster-3494.0,Cluster-623.0	BP	0.0372	0.0476923	5	12
Downregulated	GO:0033013	tetrapyrrole metabolic process	Cluster-2303.0,Cluster-2303.1,Cluster-3096.1,Cluster-3494.0,Cluster-623.0	BP	0.0372	0.0476923	5	12
Downregulated	GO:0033014	tetrapyrrole biosynthetic process	Cluster-2303.0,Cluster-2303.1,Cluster-3096.1,Cluster-3494.0,Cluster-623.0	BP	0.0372	0.0476923	5	12
Downregulated	GO:0042168	heme metabolic process	Cluster-2303.0,Cluster-2303.1,Cluster-3096.1,Cluster-3494.0,Cluster-623.0	BP	0.0372	0.0476923	5	12
Downregulated	GO:0016458	gene silencing	Cluster-1043.0,Cluster-1330.0,Cluster-2668.0,Cluster-3512.0	BP	0.049	0.0521277	4	9
Downregulated	GO:0031047	gene silencing by RNA	Cluster-1043.0,Cluster-1330.0,Cluster-2668.0,Cluster-3512.0	BP	0.049	0.0521277	4	9
Downregulated	GO:0045229	external encapsulating structure organization	Cluster-1650.0,Cluster-1905.3,Cluster-2314.1,Cluster-2831.0,Cluster-2960.0,Cluster-2960.1,Cluster-2997.0,Cluster-3495.1,Cluster-3732.0,Cluster-3732.1,Cluster-4021.0,Cluster-4021.2,Cluster-4178.2,Cluster-615.0	BP	0.0497	0.0497	14	53
Downregulated	GO:0003988	acetyl-CoA C-acyltransferase activity	Cluster-2014.1,Cluster-2014.2,Cluster-2014.3,Cluster-2014.4,Cluster-3359.2,Cluster-3359.4,Cluster-3359.5	MF	2.7e-05	0.000459	7	8
Downregulated	GO:0016408	C-acyltransferase activity	Cluster-2014.1,Cluster-2014.2,Cluster-2014.3,Cluster-2014.4,Cluster-3359.2,Cluster-3359.4,Cluster-3359.5	MF	0.00029	0.002465	7	10
Downregulated	GO:0035251	UDP-glucosyltransferase activity	Cluster-1647.4,Cluster-3438.2,Cluster-3547.0,Cluster-3618.0,Cluster-3618.1	MF	0.00215	0.0121833	5	7
Downregulated	GO:0008194	UDP-glycosyltransferase activity	Cluster-1134.1,Cluster-1647.4,Cluster-2704.0,Cluster-2831.0,Cluster-3438.2,Cluster-3495.1,Cluster-3547.0,Cluster-3618.0,Cluster-3618.1	MF	0.00312	0.01326	9	20
Downregulated	GO:0016758	transferase activity, transferring hexosyl groups	Cluster-1134.1,Cluster-1647.4,Cluster-2704.0,Cluster-2831.0,Cluster-2955.0,Cluster-3328.0,Cluster-3438.2,Cluster-3495.1,Cluster-3547.0,Cluster-3564.3,Cluster-3564.4,Cluster-3618.0,Cluster-3618.1	MF	0.00432	0.014688	13	36
Downregulated	GO:0046527	glucosyltransferase activity	Cluster-1647.4,Cluster-3438.2,Cluster-3547.0,Cluster-3618.0,Cluster-3618.1	MF	0.01649	0.0467217	5	10
Downregulated	GO:0016744	transferase activity, transferring aldehyde or ketonic groups	Cluster-3033.0,Cluster-3214.1,Cluster-3214.2	MF	0.01698	0.0412371	3	4
Downregulated	GO:0003824	catalytic activity	Cluster-1004.0,Cluster-1006.1,Cluster-1091.0,Cluster-1109.0,Cluster-1113.0,Cluster-1116.3,Cluster-1134.1,Cluster-1146.1,Cluster-1156.0,Cluster-1180.0,Cluster-1184.0,Cluster-1184.3,Cluster-1203.0,Cluster-1233.0,Cluster-1237.0,Cluster-1253.0,Cluster-1264.0,Cluster-1274.0,Cluster-1278.0,Cluster-1284.0,Cluster-1288.0,Cluster-1303.1,Cluster-1303.2,Cluster-1322.2,Cluster-1329.1,Cluster-1330.0,Cluster-1…	MF	0.02563	0.0544637	380	2130
Downregulated	GO:0003755	peptidyl-prolyl cis-trans isomerase activity	Cluster-2239.0,Cluster-2781.2,Cluster-3186.3,Cluster-3779.7,Cluster-3779.8,Cluster-3779.9	MF	0.02935	0.0554389	6	15
Downregulated	GO:0016740	transferase activity	Cluster-1006.1,Cluster-1113.0,Cluster-1116.3,Cluster-1134.1,Cluster-1146.1,Cluster-1184.0,Cluster-1184.3,Cluster-1237.0,Cluster-1274.0,Cluster-1284.0,Cluster-1288.0,Cluster-1303.1,Cluster-1303.2,Cluster-1322.2,Cluster-1357.0,Cluster-1465.0,Cluster-1477.0,Cluster-1481.0,Cluster-1508.4,Cluster-1511.0,Cluster-1511.1,Cluster-1520.5,Cluster-1583.0,Cluster-1585.3,Cluster-1588.0,Cluster-1593.0,Cluster-1…	MF	0.03199	0.054383	130	669
Downregulated	GO:0016853	isomerase activity	Cluster-1109.0,Cluster-1765.0,Cluster-1832.1,Cluster-2105.2,Cluster-2228.5,Cluster-2239.0,Cluster-2327.2,Cluster-2781.2,Cluster-3186.3,Cluster-3445.0,Cluster-3539.0,Cluster-3760.0,Cluster-3779.7,Cluster-3779.8,Cluster-3779.9,Cluster-4055.0,Cluster-4055.1,Cluster-4138.4,Cluster-962.0,Cluster-962.3	MF	0.03233	0.0499645	20	78
Downregulated	GO:0004712	protein serine/threonine/tyrosine kinase activity	Cluster-1288.0,Cluster-2562.0,Cluster-4115.0	MF	0.03712	0.0485415	3	5
Downregulated	GO:0047018	indole-3-acetaldehyde reductase (NADH) activity	Cluster-4200.2,Cluster-4200.3,Cluster-4200.5	MF	0.03712	0.0485415	3	5
Downregulated	GO:0047019	indole-3-acetaldehyde reductase (NADPH) activity	Cluster-4200.2,Cluster-4200.3,Cluster-4200.5	MF	0.03712	0.0485415	3	5
Downregulated	GO:0008270	zinc ion binding	Cluster-3519.2,Cluster-3519.3,Cluster-3725.0,Cluster-3725.1,Cluster-4084.0	MF	0.03864	0.043792	5	12
Downregulated	GO:0016645	oxidoreductase activity, acting on the CH-NH group of donors	Cluster-1934.1,Cluster-2858.0,Cluster-2967.2,Cluster-3238.3,Cluster-3317.0,Cluster-3568.2,Cluster-3568.6	MF	0.03995	0.0424469	7	20
Downregulated	GO:0016791	phosphatase activity	Cluster-1839.1,Cluster-2167.1,Cluster-2454.0,Cluster-2536.1,Cluster-2628.0,Cluster-2628.2,Cluster-2776.0,Cluster-3080.2,Cluster-3169.0,Cluster-3526.0,Cluster-3768.0,Cluster-3768.1,Cluster-617.1	MF	0.0441	0.0441	13	47
Downregulated	GO:0031224	intrinsic component of membrane	Cluster-1026.0,Cluster-1070.1,Cluster-1080.0,Cluster-1153.3,Cluster-1159.0,Cluster-1176.0,Cluster-1194.0,Cluster-1219.2,Cluster-1234.0,Cluster-1266.0,Cluster-1366.0,Cluster-1401.0,Cluster-1427.0,Cluster-1447.0,Cluster-1466.0,Cluster-1497.0,Cluster-1520.6,Cluster-1523.0,Cluster-1564.0,Cluster-1625.0,Cluster-1647.1,Cluster-1647.4,Cluster-1694.0,Cluster-1698.0,Cluster-1703.0,Cluster-1724.0,Cluster-1…	CC	0.012	0.096	183	971
Downregulated	GO:0016021	integral component of membrane	Cluster-1026.0,Cluster-1070.1,Cluster-1080.0,Cluster-1153.3,Cluster-1159.0,Cluster-1176.0,Cluster-1194.0,Cluster-1219.2,Cluster-1234.0,Cluster-1266.0,Cluster-1366.0,Cluster-1401.0,Cluster-1427.0,Cluster-1447.0,Cluster-1466.0,Cluster-1497.0,Cluster-1520.6,Cluster-1523.0,Cluster-1564.0,Cluster-1625.0,Cluster-1647.1,Cluster-1647.4,Cluster-1694.0,Cluster-1703.0,Cluster-1724.0,Cluster-1738.0,Cluster-1…	CC	0.015	0.06	176	935
Downregulated	GO:0016020	membrane	Cluster-1004.0,Cluster-1026.0,Cluster-1070.1,Cluster-1080.0,Cluster-1146.1,Cluster-1153.3,Cluster-1159.0,Cluster-1176.0,Cluster-1194.0,Cluster-1219.2,Cluster-1234.0,Cluster-1266.0,Cluster-1366.0,Cluster-1374.0,Cluster-1377.3,Cluster-1401.0,Cluster-1427.0,Cluster-1447.0,Cluster-1466.0,Cluster-1497.0,Cluster-1520.6,Cluster-1521.0,Cluster-1523.0,Cluster-1564.0,Cluster-1598.0,Cluster-1625.0,Cluster-1…	CC	0.018	0.048	218	1186
Downregulated	GO:0005777	peroxisome	Cluster-1374.0,Cluster-1765.0,Cluster-1832.1,Cluster-1872.1,Cluster-1872.2,Cluster-2014.1,Cluster-2014.2,Cluster-2014.3,Cluster-2014.4,Cluster-2228.0,Cluster-2603.0,Cluster-2823.0,Cluster-2920.2,Cluster-3033.0,Cluster-4139.2	CC	0.025	0.0444444	15	54
Downregulated	GO:0042579	microbody	Cluster-1374.0,Cluster-1765.0,Cluster-1832.1,Cluster-1872.1,Cluster-1872.2,Cluster-2014.1,Cluster-2014.2,Cluster-2014.3,Cluster-2014.4,Cluster-2228.0,Cluster-2603.0,Cluster-2823.0,Cluster-2920.2,Cluster-3033.0,Cluster-4139.2	CC	0.025	0.0444444	15	54
Downregulated	GO:0045259	proton-transporting ATP synthase complex	Cluster-1625.0,Cluster-2655.2,Cluster-2688.0,Cluster-3072.0,Cluster-3536.1,Cluster-4211.0	CC	0.036	0.048	6	16
Downregulated	GO:0005739	mitochondrion	Cluster-1004.0,Cluster-1029.0,Cluster-1146.1,Cluster-1228.0,Cluster-1297.1,Cluster-1345.0,Cluster-1377.1,Cluster-1466.0,Cluster-1520.1,Cluster-1520.4,Cluster-1523.0,Cluster-1625.0,Cluster-1694.0,Cluster-1798.0,Cluster-1798.1,Cluster-1862.2,Cluster-1918.0,Cluster-1925.0,Cluster-1999.4,Cluster-2007.0,Cluster-2105.0,Cluster-2145.0,Cluster-2196.3,Cluster-2198.0,Cluster-2198.2,Cluster-2216.3,Cluster-2…	CC	0.043	0.0458667	82	419
Downregulated	GO:0005886	plasma membrane	Cluster-1159.0,Cluster-1219.2,Cluster-1366.0,Cluster-1427.0,Cluster-1497.0,Cluster-1598.0,Cluster-1698.0,Cluster-1724.0,Cluster-2089.0,Cluster-2147.0,Cluster-2198.1,Cluster-2217.0,Cluster-2298.0,Cluster-2377.4,Cluster-2417.0,Cluster-2554.0,Cluster-2558.2,Cluster-2562.0,Cluster-2742.1,Cluster-2778.0,Cluster-2808.2,Cluster-2831.0,Cluster-2869.0,Cluster-2923.0,Cluster-2945.0,Cluster-2960.0,Cluster-2…	CC	0.043	0.0458667	45	214
