# Supplementary material for: Cinnabar-induced hormesis in Trichoderma longibrachiatum MD33: multi-omics elucidation of a fungal-specific dendrobine biosynthesis pathway
Source: Front Microbiol. 2025 Nov 7;16:1657982. doi: 10.3389/fmicb.2025.1657982 (PMC12634576; doi:10.3389/fmicb.2025.1657982)
Supplement: Supplementary file 6 [file Table_6.XLSX]

## Sheet: Sheet1
Term	PathwayID	PathwayName	GenesName	S gene number	B gene number	Pvalue	Qvalue	PathwayLink
Upregulated	ko03010	Ribosome	Cluster-3176.1|Cluster-3176.3|Cluster-2999.3|Cluster-2372.0|Cluster-1500.1|Cluster-2950.5|Cluster-4063.2|Cluster-4063.1|Cluster-2820.2|Cluster-3860.3|Cluster-2904.5|Cluster-2449.1|Cluster-1999.1|Cluster-2449.3|Cluster-1999.7|Cluster-2091.3|Cluster-3554.1|Cluster-2091.0|Cluster-2049.0|Cluster-2092.0|Cluster-2904.4|Cluster-2779.1|Cluster-3173.1|Cluster-3646.1|Cluster-2230.2|Cluster-4223.2|Cluster-2…	27	112	0.0200182	0.984856	http://www.genome.jp/kegg-bin/show_pathway?ko03010/K02932%09red/K02870%09red/K02866%09red/K02865%09red/K02936%09red/K02885%09red/K02938%09red/K02864%09red/K02901%09red/K02882%09red/K02992%09red/K02991%09red/K02987%09red/K02981%09red/K02995%09red/K02966%09red/K02889%09red/K02977%09red/K02893%09red/K02976%09red
Upregulated	ko04111	Cell cycle - yeast	Cluster-2950.3|Cluster-2904.6|Cluster-3399.1|Cluster-3571.1|Cluster-4026.0|Cluster-3972.0|Cluster-1644.1|Cluster-2333.0|Cluster-2333.1|Cluster-2043.1|Cluster-3010.5|Cluster-1187.4|Cluster-4139.1|Cluster-1325.1|Cluster-1989.0|Cluster-3842.2|Cluster-3442.0|Cluster-3972.2	18	72	0.0396079	0.984856	http://www.genome.jp/kegg-bin/show_pathway?ko04111/K02365%09red/K06665%09red/K02542%09red/K06674%09red/K06675%09red/K09202%09red/K03094%09red/K06685%09red/K06653%09red/K03352%09red/K02212%09red/K02214%09red/K10259%09red/K03355%09red/K03349%09red/K06676%09red
Upregulated	ko00230	Purine metabolism	Cluster-2040.5|Cluster-3205.0|Cluster-2954.0|Cluster-3839.2|Cluster-4202.2|Cluster-4202.0|Cluster-4177.2|Cluster-3794.0|Cluster-2456.0|Cluster-4177.1|Cluster-2726.4|Cluster-2135.0|Cluster-1464.0|Cluster-1601.0	14	54	0.0523251	0.984856	http://www.genome.jp/kegg-bin/show_pathway?ko00230/K00088%09red/K18532%09red/K21053%09red/K00601%09red/K01477%09red/K00602%09red/K01487%09red/K00948%09red/K01588%09red/K07127%09red/K01483%09red
Upregulated	ko00380	Tryptophan metabolism	Cluster-3150.1|Cluster-3016.0|Cluster-1328.1|Cluster-1328.3|Cluster-808.0|Cluster-960.2|Cluster-738.0|Cluster-3088.0|Cluster-3129.0|Cluster-2830.2	10	35	0.0598734	0.984856	http://www.genome.jp/kegg-bin/show_pathway?ko00380/K03781%09red/K03782%09red/K03392%09red/K00463%09red/K14338%09red/K01426%09red
Upregulated	ko00630	Glyoxylate and dicarboxylate metabolism	Cluster-3930.1|Cluster-1328.1|Cluster-1328.3|Cluster-835.0|Cluster-1442.3|Cluster-1442.0|Cluster-3129.0|Cluster-1442.4|Cluster-2476.1|Cluster-1369.0|Cluster-2830.2|Cluster-2104.0|Cluster-2144.2	13	52	0.0728945	0.984856	http://www.genome.jp/kegg-bin/show_pathway?ko00630/K03781%09red/K18123%09red/K00600%09red/K01569%09red/K01637%09red/K07246%09red
Upregulated	ko00670	One carbon pool by folate	Cluster-4202.2|Cluster-4202.0|Cluster-2104.0|Cluster-3205.0	4	10	0.0979778	0.984856	http://www.genome.jp/kegg-bin/show_pathway?ko00670/K00601%09red/K00600%09red/K00602%09red
Upregulated	ko00360	Phenylalanine metabolism	Cluster-1500.0|Cluster-1500.2|Cluster-1500.5|Cluster-808.0|Cluster-960.2|Cluster-738.0	6	20	0.112323	0.984856	http://www.genome.jp/kegg-bin/show_pathway?ko00360/K03782%09red/K01426%09red/K00457%09red
Upregulated	ko00460	Cyanoamino acid metabolism	Cluster-234.0|Cluster-3501.1|Cluster-908.0|Cluster-2104.0|Cluster-1436.0	5	16	0.12767	0.984856	http://www.genome.jp/kegg-bin/show_pathway?ko00460/K00681%09red/K00600%09red/K05349%09red
Upregulated	ko00620	Pyruvate metabolism	Cluster-3557.2|Cluster-3557.1|Cluster-3228.0|Cluster-3684.5|Cluster-3004.4|Cluster-2514.1|Cluster-3733.0	7	28	0.161698	0.984856	http://www.genome.jp/kegg-bin/show_pathway?ko00620/K01958%09red/K01655%09red/K01759%09red/K01649%09red/K01610%09red/K00102%09red
Upregulated	ko00565	Ether lipid metabolism	Cluster-3559.0|Cluster-3559.2|Cluster-2651.0|Cluster-3552.0	4	13	0.171159	0.984856	http://www.genome.jp/kegg-bin/show_pathway?ko00565/K01062%09red/K01115%09red
Upregulated	ko00500	Starch and sucrose metabolism	Cluster-234.0|Cluster-3570.0|Cluster-3501.1|Cluster-4034.1|Cluster-2862.0|Cluster-4034.5|Cluster-4034.3|Cluster-1436.0	8	34	0.171938	0.984856	http://www.genome.jp/kegg-bin/show_pathway?ko00500/K01178%09red/K01210%09red/K16055%09red/K05349%09red/K22337%09red
Upregulated	ko04144	Endocytosis	Cluster-3180.2|Cluster-2651.0|Cluster-2676.0|Cluster-3408.2|Cluster-3408.3|Cluster-3290.0|Cluster-3408.4|Cluster-2505.0	8	34	0.171938	0.984856	http://www.genome.jp/kegg-bin/show_pathway?ko04144/K12182%09red/K12196%09red/K12198%09red/K01115%09red/K12200%09red/K12493%09red
Upregulated	ko00520	Amino sugar and nucleotide sugar metabolism	Cluster-3540.3|Cluster-3540.1|Cluster-3863.2|Cluster-3441.1|Cluster-1385.0|Cluster-4049.0|Cluster-3939.4|Cluster-3939.2|Cluster-575.0	9	41	0.195453	0.984856	http://www.genome.jp/kegg-bin/show_pathway?ko00520/K01233%09red/K00698%09red/K20844%09red/K01183%09red
Upregulated	ko04122	Sulfur relay system	Cluster-2218.1|Cluster-2040.4|Cluster-4072.3	3	9	0.197934	0.984856	http://www.genome.jp/kegg-bin/show_pathway?ko04122/K04487%09red/K14168%09red/K14171%09red
Upregulated	ko01200	Carbon metabolism	Cluster-1829.0|Cluster-1328.1|Cluster-2313.0|Cluster-1328.3|Cluster-499.0|Cluster-3228.0|Cluster-1960.0|Cluster-3285.0|Cluster-3434.8|Cluster-3004.4|Cluster-3794.0|Cluster-3129.0|Cluster-1369.0|Cluster-3307.0|Cluster-2104.0|Cluster-2830.2|Cluster-2872.1	17	89	0.211476	0.984856	http://www.genome.jp/kegg-bin/show_pathway?ko01200/K03781%09red/K00140%09red/K03841%09red/K01752%09red/K01958%09red/K00600%09red/K00948%09red/K00616%09red/K01610%09red/K01637%09red/K01624%09red/K07404%09red/K17066%09red/K00851%09red
Upregulated	ko00330	Arginine and proline metabolism	Cluster-2144.2|Cluster-960.2|Cluster-835.0|Cluster-808.0|Cluster-2476.1	5	20	0.218495	0.984856	http://www.genome.jp/kegg-bin/show_pathway?ko00330/K01426%09red/K18123%09red
Upregulated	ko00760	Nicotinate and nicotinamide metabolism	Cluster-3957.2|Cluster-2642.2|Cluster-1508.2|Cluster-3957.1|Cluster-3957.0	5	21	0.243774	0.984856	http://www.genome.jp/kegg-bin/show_pathway?ko00760/K00858%09red/K06210%09red/K00324%09red
Upregulated	ko00511	Other glycan degradation	Cluster-311.0|Cluster-3764.2|Cluster-2756.0	3	11	0.271117	0.984856	http://www.genome.jp/kegg-bin/show_pathway?ko00511/K01192%09red/K15923%09red
Upregulated	ko00603	Glycosphingolipid biosynthesis - globo and isoglobo series	Cluster-1124.0|Cluster-340.0	2	6	0.27976	0.984856	http://www.genome.jp/kegg-bin/show_pathway?ko00603/K07407%09red
Upregulated	ko04138	Autophagy - yeast	Cluster-3276.3|Cluster-3276.0|Cluster-1632.1|Cluster-2705.0|Cluster-3190.2|Cluster-2933.0|Cluster-3708.2|Cluster-3290.3|Cluster-4000.2|Cluster-4004.0|Cluster-4000.4	11	58	0.281744	0.984856	http://www.genome.jp/kegg-bin/show_pathway?ko04138/K01381%09red/K21141%09red/K08493%09red/K09464%09red/K07204%09red/K08339%09red/K17607%09red/K08334%09red/K03237%09red
Upregulated	ko00680	Methane metabolism	Cluster-1960.0|Cluster-2104.0|Cluster-2313.0|Cluster-3434.8	4	17	0.288223	0.984856	http://www.genome.jp/kegg-bin/show_pathway?ko00680/K00600%09red/K17066%09red/K01624%09red/K03841%09red
Upregulated	ko03008	Ribosome biogenesis in eukaryotes	Cluster-3719.3|Cluster-2350.1|Cluster-1654.0|Cluster-3839.2|Cluster-3333.2|Cluster-1994.1|Cluster-3954.1|Cluster-2667.0|Cluster-2694.8|Cluster-2769.0|Cluster-1914.1	11	59	0.298293	0.984856	http://www.genome.jp/kegg-bin/show_pathway?ko03008/K14572%09red/K14570%09red/K14558%09red/K14569%09red/K03097%09red/K01164%09red/K14550%09red/K14546%09red/K18532%09red/K14758%09red/K14521%09red
Upregulated	ko00030	Pentose phosphate pathway	Cluster-1829.0|Cluster-2313.0|Cluster-3285.0|Cluster-3434.8|Cluster-3794.0|Cluster-2872.1	6	29	0.300188	0.984856	http://www.genome.jp/kegg-bin/show_pathway?ko00030/K03841%09red/K00851%09red/K00948%09red/K01624%09red/K00616%09red/K07404%09red
Upregulated	ko00130	Ubiquinone and other terpenoid-quinone biosynthesis	Cluster-1500.0|Cluster-1500.2|Cluster-1500.5	3	12	0.308777	0.984856	http://www.genome.jp/kegg-bin/show_pathway?ko00130/K00457%09red
Upregulated	ko00910	Nitrogen metabolism	Cluster-1926.0|Cluster-2167.3|Cluster-4022.0|Cluster-2167.4	4	18	0.319265	0.984856	http://www.genome.jp/kegg-bin/show_pathway?ko00910/K01673%09red/K00459%09red/K15371%09red
Upregulated	ko04113	Meiosis - yeast	Cluster-1644.1|Cluster-3442.0|Cluster-2333.0|Cluster-2333.1|Cluster-2043.1|Cluster-3010.5|Cluster-1187.4|Cluster-3972.0|Cluster-3972.2	9	48	0.320156	0.984856	http://www.genome.jp/kegg-bin/show_pathway?ko04113/K02365%09red/K03352%09red/K02212%09red/K02214%09red/K02542%09red/K03355%09red/K03349%09red
Upregulated	ko04120	Ubiquitin mediated proteolysis	Cluster-2950.3|Cluster-3571.1|Cluster-1644.1|Cluster-3972.0|Cluster-3006.1|Cluster-2964.0|Cluster-3442.0|Cluster-3972.2	8	43	0.342737	0.984856	http://www.genome.jp/kegg-bin/show_pathway?ko04120/K03094%09red/K10599%09red/K03352%09red/K10259%09red/K03355%09red/K03349%09red/K10685%09red
Upregulated	ko04136	Autophagy - other	Cluster-3276.3|Cluster-3290.3|Cluster-3276.0|Cluster-4004.0	4	19	0.350538	0.984856	http://www.genome.jp/kegg-bin/show_pathway?ko04136/K08339%09red/K07204%09red/K08334%09red
Upregulated	ko00340	Histidine metabolism	Cluster-3485.1|Cluster-3485.0	2	8	0.38082	0.984856	http://www.genome.jp/kegg-bin/show_pathway?ko00340/K20246%09red
Upregulated	ko03420	Nucleotide excision repair	Cluster-2233.2|Cluster-3252.4|Cluster-3252.1|Cluster-3569.0|Cluster-3569.1|Cluster-2228.3	6	34	0.422169	0.984856	http://www.genome.jp/kegg-bin/show_pathway?ko03420/K10848%09red/K10841%09red/K10739%09red/K10838%09red
Upregulated	ko00220	Arginine biosynthesis	Cluster-2167.3|Cluster-3684.0|Cluster-2167.4	3	17	0.492787	0.984856	http://www.genome.jp/kegg-bin/show_pathway?ko00220/K01940%09red/K15371%09red
Downregulated	ko00190	Oxidative phosphorylation	Cluster-1625.0|Cluster-3536.1|Cluster-2655.2|Cluster-3519.1|Cluster-2327.2|Cluster-4211.1|Cluster-1366.0|Cluster-2850.1|Cluster-1999.4|Cluster-2710.5|Cluster-2657.2|Cluster-3526.0|Cluster-1004.0|Cluster-3680.0|Cluster-4211.3|Cluster-3072.0|Cluster-623.0	17	44	0.00299504	0.163979	http://www.genome.jp/kegg-bin/show_pathway?ko00190/K02112%09red/K02263%09red/K02257%09red/K00416%09red/K03942%09red/K01507%09red/K02264%09red/K01535%09red/K02127%09red/K02140%09red/K02138%09red/K02128%09red/K11353%09red/K03953%09red/K02265%09red/K02134%09red/K02136%09red
Downregulated	ko00071	Fatty acid degradation	Cluster-2326.0|Cluster-3768.1|Cluster-3768.0|Cluster-2014.2|Cluster-2014.3|Cluster-3621.1|Cluster-2014.1|Cluster-2014.4	8	18	0.0205951	0.644332	http://www.genome.jp/kegg-bin/show_pathway?ko00071/K13953%09red/K14338%09red/K00626%09red/K07517%09red
Downregulated	ko04139	Mitophagy - yeast	Cluster-3586.0|Cluster-2485.2|Cluster-3359.3|Cluster-3359.2|Cluster-1234.0|Cluster-4115.0|Cluster-3359.5|Cluster-3359.4	8	23	0.0557195	0.941896	http://www.genome.jp/kegg-bin/show_pathway?ko04139/K08330%09red/K11227%09red/K11644%09red/K03115%09red/K11244%09red
Downregulated	ko00590	Arachidonic acid metabolism	Cluster-1297.1|Cluster-2285.0|Cluster-2875.3|Cluster-2285.1	4	8	0.0724951	0.941896	http://www.genome.jp/kegg-bin/show_pathway?ko00590/K00432%09red/K08726%09red/K16342%09red
Downregulated	ko01212	Fatty acid metabolism	Cluster-2244.0|Cluster-2014.2|Cluster-2014.3|Cluster-2014.1|Cluster-2148.0|Cluster-2014.4	6	17	0.0879274	0.941896	http://www.genome.jp/kegg-bin/show_pathway?ko01212/K00626%09red/K22993%09red/K00507%09red
Downregulated	ko00564	Glycerophospholipid metabolism	Cluster-3622.1|Cluster-3622.2|Cluster-1818.1|Cluster-2195.1|Cluster-1925.0|Cluster-2273.0|Cluster-2007.0|Cluster-2628.0|Cluster-1297.1|Cluster-4084.2	10	37	0.106717	0.941896	http://www.genome.jp/kegg-bin/show_pathway?ko00564/K01094%09red/K00999%09red/K13535%09red/K18696%09red/K18694%09red/K18693%09red/K16342%09red/K00551%09red/K13621%09red
Downregulated	ko04145	Phagosome	Cluster-2544.0|Cluster-1689.1|Cluster-1689.0|Cluster-1689.6|Cluster-1689.5|Cluster-3440.1|Cluster-2095.0	7	23	0.111336	0.941896	http://www.genome.jp/kegg-bin/show_pathway?ko04145/K08054%09red/K00914%09red/K07374%09red/K07375%09red
Downregulated	ko04141	Protein processing in endoplasmic reticulum	Cluster-3451.0|Cluster-4052.2|Cluster-2950.1|Cluster-2634.2|Cluster-3779.7|Cluster-3779.9|Cluster-3140.0|Cluster-3661.1|Cluster-3607.2|Cluster-3742.0|Cluster-2768.0|Cluster-2095.0|Cluster-1844.0|Cluster-630.0|Cluster-3404.2	15	63	0.114564	0.941896	http://www.genome.jp/kegg-bin/show_pathway?ko04141/K08054%09red/K10839%09red/K09540%09red/K12669%09red/K13993%09red/K09561%09red/K05546%09red/K01228%09red/K09518%09red/K03094%09red/K09584%09red/K01230%09red/K14005%09red
Downregulated	ko00620	Pyruvate metabolism	Cluster-3557.6|Cluster-1184.0|Cluster-4098.7|Cluster-2014.4|Cluster-2014.2|Cluster-2014.3|Cluster-2014.1|Cluster-1918.0	8	28	0.115598	0.941896	http://www.genome.jp/kegg-bin/show_pathway?ko00620/K00873%09red/K00026%09red/K01655%09red/K00626%09red/K21618%09red
Downregulated	ko00640	Propanoate metabolism	Cluster-1826.0|Cluster-3763.10|Cluster-2014.2|Cluster-2014.3|Cluster-2014.1|Cluster-2014.4	6	19	0.121823	0.941896	http://www.genome.jp/kegg-bin/show_pathway?ko00640/K13524%09red/K01900%09red/K00626%09red
Downregulated	ko01100	Metabolic pathways	Cluster-3072.0|Cluster-4211.3|Cluster-4211.1|Cluster-3417.0|Cluster-3725.3|Cluster-3725.0|Cluster-3725.1|Cluster-1447.0|Cluster-3168.1|Cluster-1918.0|Cluster-4192.0|Cluster-1625.0|Cluster-3258.3|Cluster-3618.1|Cluster-3618.0|Cluster-1523.0|Cluster-837.0|Cluster-3372.1|Cluster-2955.0|Cluster-2642.3|Cluster-1826.0|Cluster-1638.0|Cluster-2478.0|Cluster-1134.1|Cluster-2169.0|Cluster-4181.4|Cluster-69…	129	719	0.123673	0.941896	http://www.genome.jp/kegg-bin/show_pathway?ko01100/K02257%09red/K03639%09red/K00873%09red/K01918%09red/K11353%09red/K03942%09red/K02127%09red/K16342%09red/K01046%09red/K00507%09red/K12349%09red/K01900%09red/K02128%09red/K01611%09red/K00615%09red/K00863%09red/K00750%09red/K00012%09red/K08726%09red/K00295%09red/K00451%09red/K00698%09red/K01205%09red/K00511%09red/K00693%09red/K01560%09red/K00999%09r…
Downregulated	ko00510	N-Glycan biosynthesis	Cluster-2351.1|Cluster-3742.0|Cluster-3661.1|Cluster-3607.2|Cluster-3531.0|Cluster-1134.1|Cluster-630.0|Cluster-2628.2	8	29	0.130587	0.941896	http://www.genome.jp/kegg-bin/show_pathway?ko00510/K07432%09red/K12669%09red/K00902%09red/K12345%09red/K05546%09red/K01228%09red/K07252%09red/K01230%09red
Downregulated	ko00030	Pentose phosphate pathway	Cluster-2105.0|Cluster-2105.2|Cluster-3033.0|Cluster-1727.3|Cluster-1638.0|Cluster-4139.2|Cluster-4139.0|Cluster-1465.0	8	29	0.130587	0.941896	http://www.genome.jp/kegg-bin/show_pathway?ko00030/K00851%09red/K00852%09red/K01835%09red/K00615%09red/K07404%09red/K00033%09red
Downregulated	ko00900	Terpenoid backbone biosynthesis	Cluster-2014.2|Cluster-2014.3|Cluster-3658.1|Cluster-2014.1|Cluster-2014.4	5	15	0.13278	0.941896	http://www.genome.jp/kegg-bin/show_pathway?ko00900/K19177%09red/K00626%09red
Downregulated	ko03010	Ribosome	Cluster-2523.0|Cluster-3020.0|Cluster-2999.1|Cluster-790.0|Cluster-2058.0|Cluster-2372.1|Cluster-3536.4|Cluster-1228.0|Cluster-3860.1|Cluster-2010.0|Cluster-1035.0|Cluster-1424.0|Cluster-3977.2|Cluster-1999.3|Cluster-1999.6|Cluster-1520.5|Cluster-1520.4|Cluster-2091.1|Cluster-2904.1|Cluster-2775.4|Cluster-1851.0|Cluster-3173.0|Cluster-2775.0	23	112	0.169191	0.941896	http://www.genome.jp/kegg-bin/show_pathway?ko03010/K02930%09red/K02932%09red/K02926%09red/K02866%09red/K02898%09red/K02875%09red/K02938%09red/K02911%09red/K02892%09red/K02902%09red/K02984%09red/K02987%09red/K02883%09red/K02995%09red/K02969%09red/K02908%09red/K02976%09red/K02974%09red/K02973%09red/K02889%09red
Downregulated	ko00860	Porphyrin and chlorophyll metabolism	Cluster-3616.1|Cluster-3494.0|Cluster-3243.1|Cluster-623.0	4	12	0.171377	0.941896	http://www.genome.jp/kegg-bin/show_pathway?ko00860/K01749%09red/K02257%09red/K01764%09red/K00228%09red
Downregulated	ko00270	Cysteine and methionine metabolism	Cluster-4208.3|Cluster-4208.4|Cluster-3519.3|Cluster-3223.2|Cluster-1006.1|Cluster-4098.7|Cluster-3034.1|Cluster-2746.1|Cluster-4181.4	9	37	0.178439	0.941896	http://www.genome.jp/kegg-bin/show_pathway?ko00270/K00026%09red/K00133%09red/K08964%09red/K00772%09red/K00826%09red/K01611%09red/K11204%09red/K01738%09red
Downregulated	ko00500	Starch and sucrose metabolism	Cluster-2105.0|Cluster-2105.2|Cluster-2776.0|Cluster-3501.3|Cluster-3618.1|Cluster-3618.0|Cluster-837.0|Cluster-3438.2	8	34	0.21868	0.941896	http://www.genome.jp/kegg-bin/show_pathway?ko00500/K01835%09red/K00693%09red/K05349%09red/K00750%09red/K16055%09red
Downregulated	ko00280	Valine, leucine and isoleucine degradation	Cluster-1006.1|Cluster-1826.0|Cluster-2014.2|Cluster-2014.3|Cluster-2014.1|Cluster-2014.4	6	24	0.228614	0.941896	http://www.genome.jp/kegg-bin/show_pathway?ko00280/K13524%09red/K00826%09red/K00626%09red
Downregulated	ko00480	Glutathione metabolism	Cluster-1113.0|Cluster-1727.3|Cluster-3725.3|Cluster-3725.1|Cluster-1481.0|Cluster-2875.3|Cluster-3034.1	7	32	0.291121	0.941896	http://www.genome.jp/kegg-bin/show_pathway?ko00480/K00432%09red/K11204%09red/K00033%09red/K00799%09red/K01469%09red
Downregulated	ko04111	Cell cycle - yeast	Cluster-3322.0|Cluster-2950.1|Cluster-3216.0|Cluster-3567.0|Cluster-1187.1|Cluster-2562.0|Cluster-2469.0|Cluster-4037.3|Cluster-3238.0|Cluster-1325.0|Cluster-1288.0|Cluster-2439.0|Cluster-2382.3|Cluster-617.1	14	72	0.299892	0.941896	http://www.genome.jp/kegg-bin/show_pathway?ko04111/K02365%09red/K03094%09red/K18669%09red/K06659%09red/K08866%09red/K09202%09red/K23469%09red/K06685%09red/K03456%09red/K06647%09red/K02608%09red/K06639%09red/K02606%09red
Downregulated	ko00100	Steroid biosynthesis	Cluster-4098.4|Cluster-3738.2|Cluster-1647.4|Cluster-1905.2|Cluster-1905.1	5	22	0.31632	0.941896	http://www.genome.jp/kegg-bin/show_pathway?ko00100/K00511%09red/K00227%09red/K07750%09red/K00637%09red
Downregulated	ko03060	Protein export	Cluster-411.0|Cluster-1377.3|Cluster-2693.0|Cluster-2634.2	4	17	0.330494	0.941896	http://www.genome.jp/kegg-bin/show_pathway?ko03060/K09540%09red/K03105%09red/K13431%09red/K13280%09red
Downregulated	ko00650	Butanoate metabolism	Cluster-2014.2|Cluster-2014.3|Cluster-2014.1|Cluster-2014.4|Cluster-1826.0	5	23	0.345383	0.941896	http://www.genome.jp/kegg-bin/show_pathway?ko00650/K13524%09red/K00626%09red
Downregulated	ko00290	Valine, leucine and isoleucine biosynthesis	Cluster-2268.0|Cluster-840.0|Cluster-1006.1	3	12	0.345677	0.941896	http://www.genome.jp/kegg-bin/show_pathway?ko00290/K00826%09red/K01704%09red/K00053%09red
Downregulated	ko03450	Non-homologous end-joining	Cluster-2595.2|Cluster-2595.3	2	7	0.360631	0.941896	http://www.genome.jp/kegg-bin/show_pathway?ko03450/K10865%09red
Downregulated	ko00514	Other types of O-glycan biosynthesis	Cluster-2955.0|Cluster-4041.6	2	7	0.360631	0.941896	http://www.genome.jp/kegg-bin/show_pathway?ko00514/K00728%09red
Downregulated	ko04070	Phosphatidylinositol signaling system	Cluster-1303.1|Cluster-1303.2|Cluster-2544.0|Cluster-4084.2	4	18	0.363993	0.941896	http://www.genome.jp/kegg-bin/show_pathway?ko04070/K19786%09red/K00914%09red/K00999%09red
Downregulated	ko00520	Amino sugar and nucleotide sugar metabolism	Cluster-2105.0|Cluster-2105.2|Cluster-3495.1|Cluster-3417.0|Cluster-2138.1|Cluster-2308.0|Cluster-2831.0|Cluster-3290.4	8	41	0.367063	0.941896	http://www.genome.jp/kegg-bin/show_pathway?ko00520/K01835%09red/K01836%09red/K00012%09red/K00698%09red/K00966%09red
Downregulated	ko00790	Folate biosynthesis	Cluster-1934.1|Cluster-2780.0|Cluster-1470.0	3	13	0.385901	0.941896	http://www.genome.jp/kegg-bin/show_pathway?ko00790/K13950%09red/K00287%09red/K03639%09red
Downregulated	ko00920	Sulfur metabolism	Cluster-1109.0|Cluster-1511.1|Cluster-4181.4	3	13	0.385901	0.941896	http://www.genome.jp/kegg-bin/show_pathway?ko00920/K01082%09red/K17218%09red/K01738%09red
Downregulated	ko04113	Meiosis - yeast	Cluster-2469.0|Cluster-1237.0|Cluster-3567.0|Cluster-3840.1|Cluster-617.1|Cluster-3238.0|Cluster-1187.1|Cluster-2382.3|Cluster-3840.0	9	48	0.39171	0.941896	http://www.genome.jp/kegg-bin/show_pathway?ko04113/K02365%09red/K06659%09red/K03456%09red/K02608%09red/K08139%09red/K06639%09red/K12765%09red/K02606%09red
Downregulated	ko00230	Purine metabolism	Cluster-2105.0|Cluster-2105.2|Cluster-2040.7|Cluster-1184.0|Cluster-3966.4|Cluster-1322.2|Cluster-3725.0|Cluster-3168.1|Cluster-2103.0|Cluster-1357.0	10	54	0.393432	0.941896	http://www.genome.jp/kegg-bin/show_pathway?ko00230/K00526%09red/K19572%09red/K01835%09red/K01951%09red/K00759%09red/K00939%09red/K00873%09red/K00940%09red/K07127%09red
Downregulated	ko00513	Various types of N-glycan biosynthesis	Cluster-3742.0|Cluster-1857.4|Cluster-1134.1|Cluster-3661.1	4	19	0.397412	0.941896	http://www.genome.jp/kegg-bin/show_pathway?ko00513/K05529%09red/K01230%09red/K07432%09red/K12669%09red
Downregulated	ko00310	Lysine degradation	Cluster-2014.2|Cluster-2014.3|Cluster-2014.1|Cluster-2014.4	4	19	0.397412	0.941896	http://www.genome.jp/kegg-bin/show_pathway?ko00310/K00626%09red
Downregulated	ko00051	Fructose and mannose metabolism	Cluster-2144.0|Cluster-1921.0|Cluster-3075.1|Cluster-2476.0|Cluster-3290.4	5	25	0.403793	0.941896	http://www.genome.jp/kegg-bin/show_pathway?ko00051/K18338%09red/K00966%09red/K00863%09red/K00009%09red
Downregulated	ko00410	beta-Alanine metabolism	Cluster-2478.0|Cluster-1826.0	2	8	0.413066	0.941896	http://www.genome.jp/kegg-bin/show_pathway?ko00410/K13524%09red/K01918%09red
Downregulated	ko03440	Homologous recombination	Cluster-1356.2|Cluster-2595.3|Cluster-2595.2	3	14	0.425505	0.941896	http://www.genome.jp/kegg-bin/show_pathway?ko03440/K10865%09red/K10901%09red
Downregulated	ko04130	SNARE interactions in vesicular transport	Cluster-3438.1|Cluster-3519.2|Cluster-1832.0	3	14	0.425505	0.941896	http://www.genome.jp/kegg-bin/show_pathway?ko04130/K08489%09red/K08497%09red/K08515%09red
Downregulated	ko00240	Pyrimidine metabolism	Cluster-1523.0|Cluster-3966.4|Cluster-1156.0|Cluster-2103.0	4	20	0.430522	0.941896	http://www.genome.jp/kegg-bin/show_pathway?ko00240/K13421%09red/K00526%09red/K00940%09red/K00254%09red
Downregulated	ko03020	RNA polymerase	Cluster-1585.3|Cluster-2216.2|Cluster-3186.3|Cluster-2216.0|Cluster-2216.1	5	26	0.432817	0.941896	http://www.genome.jp/kegg-bin/show_pathway?ko03020/K03004%09red/K03011%09red/K03025%09red
Downregulated	ko03410	Base excision repair	Cluster-3462.1|Cluster-3462.0|Cluster-1933.4|Cluster-1838.0|Cluster-3434.0	5	26	0.432817	0.941896	http://www.genome.jp/kegg-bin/show_pathway?ko03410/K10798%09red/K10773%09red/K10772%09red/K10801%09red
Downregulated	ko04011	MAPK signaling pathway - yeast	Cluster-2826.2|Cluster-1284.0|Cluster-3169.0|Cluster-3214.1|Cluster-2826.0|Cluster-2439.0|Cluster-1234.0|Cluster-4115.0|Cluster-1845.0|Cluster-2473.0	10	56	0.432929	0.941896	http://www.genome.jp/kegg-bin/show_pathway?ko04011/K19841%09red/K19842%09red/K23469%09red/K11244%09red/K11227%09red/K11213%09red/K19833%09red/K19806%09red/K06630%09red
Downregulated	ko00010	Glycolysis / Gluconeogenesis	Cluster-2105.0|Cluster-3621.1|Cluster-2105.2|Cluster-3258.3|Cluster-1184.0	5	27	0.461527	0.941896	http://www.genome.jp/kegg-bin/show_pathway?ko00010/K01835%09red/K00873%09red/K13953%09red/K00134%09red
Downregulated	ko00760	Nicotinate and nicotinamide metabolism	Cluster-2169.0|Cluster-1508.4|Cluster-2642.3|Cluster-4123.0	4	21	0.463123	0.941896	http://www.genome.jp/kegg-bin/show_pathway?ko00760/K06210%09red/K11121%09red/K00858%09red/K00324%09red
Downregulated	ko00770	Pantothenate and CoA biosynthesis	Cluster-2478.0|Cluster-840.0|Cluster-1006.1	3	15	0.464175	0.941896	http://www.genome.jp/kegg-bin/show_pathway?ko00770/K01918%09red/K00826%09red/K00053%09red
Downregulated	ko01200	Carbon metabolism	Cluster-3258.3|Cluster-3033.0|Cluster-1727.3|Cluster-3763.10|Cluster-1638.0|Cluster-2014.2|Cluster-1921.0|Cluster-4098.7|Cluster-1184.0|Cluster-2144.0|Cluster-2014.3|Cluster-1465.0|Cluster-2014.1|Cluster-2014.4|Cluster-4181.4	15	89	0.476332	0.941896	http://www.genome.jp/kegg-bin/show_pathway?ko01200/K00134%09red/K00851%09red/K00626%09red/K01900%09red/K00033%09red/K00615%09red/K00873%09red/K07404%09red/K00026%09red/K00863%09red/K01738%09red
Downregulated	ko04144	Endocytosis	Cluster-1694.0|Cluster-3344.2|Cluster-1003.1|Cluster-3479.1|Cluster-1418.0|Cluster-1598.0	6	34	0.485397	0.941896	http://www.genome.jp/kegg-bin/show_pathway?ko04144/K12190%09red/K04646%09red/K05758%09red/K11827%09red/K10365%09red/K05757%09red
