# Supplementary material for: Cinnabar-induced hormesis in Trichoderma longibrachiatum MD33: multi-omics elucidation of a fungal-specific dendrobine biosynthesis pathway
Source: Front Microbiol. 2025 Nov 7;16:1657982. doi: 10.3389/fmicb.2025.1657982 (PMC12634576; doi:10.3389/fmicb.2025.1657982)
Supplement: Supplementary file 7 [file Table_7.XLSX]

## Sheet: Sheet1
																												CB1ML vs CK				CB2ML vs CK				CB4ML vs CK				CB6ML vs CK
ID	adduct	Name	m/z	rt(s)	HMDB	KEGG	SuperClass	Class	SubClass	CK1	CK2	CK3	CB1ML1	CB1ML2	CB1ML3	CB2ML1	CB2ML2	CB2ML3	CB4ML1	CB4ML2	CB4ML3	CB6ML1	CB6ML2	CB6ML3	QC-1	QC-2	QC-3	VIP	Fold change	logFC	p-value	VIP	Fold change	logFC	p-value	VIP	Fold change	logFC	p-value	VIP	Fold change	logFC	p-value
M121T34	[M-H]-	4-hydroxybenzaldehyde	121.03	34.1796	HMDB0011718	C00633	Organic oxygen compounds	Organooxygen compounds	Carbonyl compounds	4.97451e+06	5.66334e+06	8.03758e+06	1.33714e+07	1.49436e+07	1.68739e+07	2.36579e+07	3.24188e+07	2.78616e+07	8.08351e+07	7.77576e+07	8.0014e+07	1.25721e+08	6.7005e+06	1.31897e+08	5.47975e+07	5.44188e+07	5.47969e+07	0.931167	2.4197	1.27483	0.00300098	1.59166	4.49459	2.16819	0.00127857	2.11596	12.7765	3.67542	6.0416e-07	3.04035	14.1533	3.82307	0.1149
M195T33	[M-H]-	1,7-dimethyluric acid	195.067	33.1675	HMDB0011103	C16356	Organoheterocyclic compounds	Imidazopyrimidines	Purines and purine derivatives	7.63864e+06	5.3631e+06	9.53213e+06	3.18228e+07	3.3915e+07	4.21889e+07	4.68913e+07	2.52675e+07	3.35361e+07	7.64958e+07	7.48488e+07	7.57743e+07	4.90108e+07	9.53822e+06	3.16168e+07	3.89175e+07	3.99314e+07	3.8901e+07	1.74846	4.78953	2.25988	0.00109663	1.73403	4.69049	2.22974	0.012428	2.03135	10.079	3.33328	7.80812e-07	1.62385	4.00135	2.00049	0.121147
M249T23	[M-H]-	.gamma.-glu-cys	249.077	22.7217	HMDB0001049	C00669	Organic acids and derivatives	Carboxylic acids and derivatives	Amino acids, peptides, and analogues	2.68912e+06	1.44936e+06	685217	4.61365e+07	4.40129e+07	4.43492e+07	1.72803e+08	1.25003e+08	1.62871e+08	3.7476e+08	3.98259e+08	3.74683e+08	1.57714e+08	1.87362e+06	9.49871e+07	1.51643e+08	1.53161e+08	1.51638e+08	2.22185	27.8829	4.80131	1.02997e-06	4.20299	95.5031	6.57748	0.000478157	4.86289	237.93	7.89439	1.08826e-06	3.14753	52.7759	5.72181	0.139799
M221T27	[M-H]-	Dl-cystathionine	221.046	27.3315	HMDB0000455	C00542	Organic acids and derivatives	Carboxylic acids and derivatives	Amino acids, peptides, and analogues	1.04911e+06	2.09995e+06	1.23644e+06	3.66897e+06	3.70985e+06	3.88335e+06	5.5025e+06	2.97069e+06	6.52703e+06	1.79589e+07	1.80893e+07	1.90442e+07	1.02738e+07	1.22274e+06	5.35286e+06	6.41309e+06	6.15105e+06	6.1443e+06	0.493747	2.56805	1.36067	0.00226199	0.617378	3.42041	1.77417	0.032869	1.01663	12.5624	3.65104	3.59634e-06	0.696049	3.84208	1.94189	0.190138
M265T33_2	[M-H]-	Magnolol	265.108	33.1671		C10651	Benzenoids	Benzene and substituted derivatives	Biphenyls and derivatives	8.22902e+07	1.13563e+07	1.38664e+07	1.79289e+09	1.5541e+09	1.64206e+09	1.97523e+09	2.1921e+09	1.92172e+09	4.38734e+09	3.99338e+09	4.2321e+09	2.32174e+09	1.84595e+07	2.52317e+09	2.18729e+09	2.38186e+09	2.18868e+09	13.6416	46.4042	5.53618	2.46352e-05	15.3376	56.6356	5.82364	2.03871e-05	16.1051	117.315	6.87424	3.69277e-06	13.3378	45.2352	5.49938	0.119853
M277T23	[M-H]-	[1,1':4',1''-terphenyl]-3,4'',5-triol	277.072	23.4642			Benzenoids	Benzene and substituted derivatives	Terphenyls	993506	689907	722960	2.93005e+06	1.93072e+06	3.40855e+06	6.84547e+06	4.34694e+06	6.2708e+06	5.16711e+07	4.64311e+07	4.99344e+07	1.44986e+07	1.23522e+07	9.35879e+06	1.47404e+07	1.53267e+07	1.53251e+07	0.441517	3.43642	1.78091	0.0118438	0.753156	7.25706	2.85939	0.0027461	1.73677	61.5185	5.94295	6.09995e-06	1.18943	15.0474	3.91144	0.00165367
M107T44	[M-H-CO2]-	3-hydroxyphenylacetic acid	107.05	44.3315	HMDB0000440	C05593	Benzenoids	Phenols	1-hydroxy-4-unsubstituted benzenoids	6.84608e+06	6.7999e+06	7.90338e+06	4.13807e+07	3.49266e+07	3.6195e+07	3.17724e+07	1.90148e+07	3.01327e+07	1.29262e+08	1.35968e+08	1.43587e+08	1.26811e+08	4.61999e+06	8.36323e+07	5.70846e+07	5.79819e+07	5.79787e+07	1.83513	5.22068	2.38424	0.000111898	1.48243	3.75509	1.90885	0.007937	2.81444	18.9712	4.24574	6.38872e-06	2.76267	9.98001	3.31904	0.145738
M284T30_2	[M-H-C6H8O6]-	Morphine-6-glucuronide	284.13	29.8968	HMDB0041937	C16578				157734	31879.3	108108	961872	1.22656e+06	768404	751953	1.25094e+06	590476	2.02008e+07	1.8366e+07	2.08136e+07	1.25656e+07	437823	5.71409e+06	5.65456e+06	5.46237e+06	5.46372e+06	0.30569	9.93156	3.31202	0.00299972	0.291956	8.71071	3.12279	0.019338	1.10787	199.449	7.63988	1.16092e-05	0.851695	62.8693	5.97428	0.15524
M207T27	[M-H]-	Trans-3,5-dimethoxy-4-hydroxycinnamaldehyde	207.066	27.3314		C05610	Benzenoids	Phenols	Methoxyphenols	3.03449e+06	1.50293e+06	1.07579e+06	6.37149e+07	6.10732e+07	5.72743e+07	1.84528e+08	1.0764e+08	1.7901e+08	4.91985e+08	5.38532e+08	5.64821e+08	2.24591e+08	702054	1.36795e+08	1.8341e+08	1.84992e+08	1.83413e+08	2.58898	32.4346	5.01946	7.36729e-06	4.19611	83.9409	6.3913	0.00331066	5.73352	284.211	8.15082	1.55064e-05	3.76007	64.5064	6.01137	0.142159
M166T34	[M-H]-	Pyridoxal	166.051	34.1626	HMDB0001545	C00250	Organoheterocyclic compounds	Pyridines and derivatives	Pyridine carboxaldehydes	1.08149e+06	1.55388e+06	989179	1.57585e+07	1.41466e+07	1.44149e+07	2.28076e+07	1.75731e+07	2.57677e+07	6.06463e+07	6.64385e+07	7.00944e+07	3.5678e+07	8.17538e+06	2.90684e+07	2.70966e+07	2.72001e+07	2.71999e+07	1.24253	12.2278	3.61209	1.36768e-05	1.55068	18.2501	4.18984	0.00097124	1.99691	54.4011	5.76556	1.97403e-05	1.66997	20.1189	4.33048	0.0495014
M481T21	[M-H]-	11-(6-{[2-(3,4-dimethoxyphenyl)ethyl]amino}-4-chloro-1,3,5-triazin-2-yl)-7,11- diazatricyclo[7.3.1.0<2,7>]trideca-2,4-dien-6-one	481.187	20.7888			Alkaloids and derivatives	Lupin alkaloids	Cytisine and derivatives	1.54082e+07	1.43927e+07	1.84578e+07	281981	283497	1.57243e+07	3.77743e+06	2.00122e+06	3.68403e+06	5.08997e+07	5.02858e+07	5.40389e+07	1.56205e+07	1.48785e+07	9.60513e+06	1.58504e+07	1.58487e+07	1.55832e+07	1.03873	0.337553	-1.56682	0.11423	1.21423	0.196083	-2.35047	0.000665443	1.39907	3.21651	1.6855	2.95637e-05	0.499812	0.831026	-0.267035	0.294186
M340T33	[M-H]-	Tepraloxydim	340.123	33.199		C18540	Organic oxygen compounds	Organooxygen compounds	Carbonyl compounds	1.96559e+06	58196.9	739676	3.05259e+07	4.0044e+07	4.42832e+07	2.89084e+07	2.7471e+07	2.627e+07	3.34111e+07	3.58634e+07	3.89497e+07	1.80821e+07	2.28378e+07	1.60628e+07	2.13262e+07	2.17264e+07	2.13409e+07	2.03793	41.5613	5.37717	0.000808704	1.76977	29.9079	4.90245	9.43747e-06	1.47106	39.1625	5.2914	3.20646e-05	1.51508	20.6201	4.36598	0.000973509
M286T25	[M-H]-	1h-3-benzazepin-7-ol, 8-chloro-2,3,4,5-tetrahydro-3-methyl-5-phenyl-, (5r)-	286.109	25.4774						324495	153228	273216	2.02363e+06	2.29347e+06	2.35685e+06	5.78048e+06	4.59237e+06	8.30713e+06	4.04671e+07	4.11495e+07	4.6995e+07	2.00531e+07	237979	1.57816e+07	1.70256e+07	1.73218e+07	1.726e+07	0.469033	8.88746	3.15177	6.54056e-05	0.812938	24.8755	4.63665	0.00550497	1.6267	171.267	7.42011	3.30091e-05	1.17668	48.0367	5.58607	0.122186
M179T32	[M-H]-	Caffeate	179.035	31.8722	HMDB0125102	C01481	Phenylpropanoids and polyketides	Cinnamic acids and derivatives	Hydroxycinnamic acids and derivatives	1.10108e+06	722873	1.00217e+06	1.04764e+07	9.94387e+06	7.8901e+06	1.45219e+07	7.19553e+06	1.16725e+07	4.09338e+07	4.55846e+07	4.85811e+07	2.36083e+07	698820	1.21569e+07	1.66424e+07	1.69895e+07	1.66461e+07	0.969411	10.0174	3.32444	0.000437941	1.0608	11.8148	3.56252	0.00883182	1.64854	47.8039	5.57906	3.84371e-05	1.15241	12.9025	3.68958	0.165284
M250T55	[M-H]-	Deoxyadenosine	250.109	54.9732	HMDB0000101	C00559	Nucleosides, nucleotides, and analogues	Purine nucleosides	Purine 2'-deoxyribonucleosides	1.87842e+06	655682	1.24393e+06	6.61526e+06	6.06072e+06	7.1102e+06	1.29465e+07	9.25406e+06	1.36405e+07	3.30256e+07	3.76146e+07	3.89463e+07	1.50175e+07	1.7169e+06	7.45099e+06	9.69764e+06	1.00248e+07	9.69545e+06	0.764025	5.23717	2.38879	0.000330078	1.10021	9.48671	3.24591	0.0016086	1.47042	29.0063	4.85829	4.25068e-05	0.891369	6.40159	2.67843	0.153445
M151T44	[M-H]-	4-hydroxyphenylacetic acid	151.04	44.2205	HMDB0000020	C00642	Benzenoids	Phenols	1-hydroxy-2-unsubstituted benzenoids	1.60905e+07	5.56664e+06	6.41022e+06	2.94211e+07	2.43184e+07	2.55812e+07	2.21006e+07	2.28638e+07	2.1667e+07	8.849e+07	9.57765e+07	9.91427e+07	8.68573e+07	4.40078e+06	5.67584e+07	4.13291e+07	4.14649e+07	4.13305e+07	1.2921	2.82608	1.4988	0.00997913	1.13879	2.37398	1.24731	0.0193154	2.26049	10.0975	3.33592	5.07821e-05	2.16231	5.27361	2.39879	0.175596
M387T19_3	[M-H]-	Artemisetin	387.108	19.4827	HMDB0030095		Phenylpropanoids and polyketides	Flavonoids	O-methylated flavonoids	6.29016e+07	2.52545e+06	3.78006e+07	9.63364e+08	7.35929e+08	7.63967e+08	7.78316e+08	5.28342e+08	7.81736e+08	1.13552e+09	1.30667e+09	1.35375e+09	1.02463e+09	49113.8	5.7588e+08	7.00118e+08	7.19921e+08	7.00424e+08	9.41808	23.8624	4.57667	0.000436541	8.68128	20.231	4.33849	0.00151519	8.68932	36.7725	5.20056	5.66379e-05	7.69635	15.5052	3.95468	0.168205
M395T25_2	[M-H]-	Pregnenolone sulfate	395.187	24.7327	HMDB0060382	C18044	Lipids and lipid-like molecules	Steroids and steroid derivatives	Sulfated steroids	486816	118156	558861	1.10893e+07	9.31194e+06	9.03072e+06	3.7479e+07	3.00801e+07	4.94392e+07	1.77448e+08	1.83828e+08	2.12189e+08	8.64208e+07	199492	6.32684e+07	7.05215e+07	7.16107e+07	7.09887e+07	1.03355	25.2888	4.66043	0.00013877	2.09131	100.528	6.65146	0.00238497	3.44054	492.738	8.94468	5.76882e-05	2.42115	128.789	7.00886	0.126659
M279T263	[M-H]-	Phe-asp	279.088	262.967			Organic acids and derivatives	Carboxylic acids and derivatives	Amino acids, peptides, and analogues	2.79424e+06	1.465e+06	1.94005e+06	2.97524e+06	7.67188e+06	7.39064e+06	4.43199e+06	2.60849e+06	3.95471e+06	1.86468e+07	2.18003e+07	2.13064e+07	1.55203e+07	4.41092e+06	8.02913e+06	6.8403e+06	6.92637e+06	6.84018e+06	0.567342	2.90965	1.54085	0.0657875	0.354705	1.77362	0.826699	0.0755811	1.05363	9.9614	3.31635	6.1558e-05	0.915856	4.51026	2.17321	0.0924615
M237T110_1	[M-H]-	3,4,5-trimethoxycinnamic acid	237.077	110.124	HMDB0002511		Phenylpropanoids and polyketides	Cinnamic acids and derivatives	Hydroxycinnamic acids and derivatives	3.57834e+06	3.15147e+06	5.34752e+06	7.8264e+06	1.45383e+07	5.53949e+06	2.31365e+07	9.13764e+06	1.37839e+07	5.02669e+07	5.34069e+07	5.97596e+07	2.85068e+07	4.77927e+06	1.79271e+07	2.15476e+07	2.15475e+07	2.18338e+07	0.57411	2.31046	1.20818	0.130874	1.06019	3.81359	1.93115	0.0532291	1.75068	13.5322	3.75833	6.16584e-05	1.23613	4.24044	2.08421	0.131479
M295T58_3	[M-H]-	9(10)-epoxy-12z-octadecenoic acid	295.228	57.7657			Lipids and lipid-like molecules	Fatty Acyls	Fatty acids and conjugates	7.16961e+07	2.0235e+07	5.1614e+07	1.9851e+08	2.08868e+08	1.77157e+08	2.55939e+08	3.03556e+08	3.14952e+08	3.66755e+08	3.71753e+08	4.07212e+08	2.82824e+08	888770	1.00539e+08	1.35063e+08	1.3506e+08	1.3682e+08	3.93172	4.07214	2.02579	0.00113479	5.29575	6.09179	2.60687	0.000486315	4.45623	7.9816	2.99668	7.03044e-05	3.1233	2.67687	1.42055	0.393024
M373T19	[M-H]-	Skullcapflavone ii	373.093	19.4988		C10183	Phenylpropanoids and polyketides	Flavonoids	O-methylated flavonoids	636825	141357	398973	1.58475e+07	1.13535e+07	1.11444e+07	1.03723e+07	1.07618e+07	1.33384e+07	1.56621e+07	1.91529e+07	1.79933e+07	1.0631e+07	295977	7.06311e+06	1.0019e+07	1.06716e+07	1.06545e+07	1.17696	32.5746	5.02567	0.00129815	1.13368	29.2846	4.87207	0.000296413	1.0266	44.861	5.48739	7.70239e-05	0.81464	15.2827	3.93383	0.138454
M219T34	[M-H]-	5-Hydroxytryptophan	219.067	33.7687		C01017	Organoheterocyclic compounds	Indoles and derivatives	Tryptamines and derivatives	216972	229456	365506	8.75302e+06	7.55001e+06	7.93842e+06	1.71978e+07	1.14232e+07	1.57432e+07	3.16948e+07	3.97363e+07	3.75222e+07	1.90812e+07	374727	1.25145e+07	2.13543e+07	1.91299e+07	1.91844e+07	0.945091	29.8564	4.89997	2.60221e-05	1.29533	54.6402	5.77189	0.00111496	1.48757	134.19	7.06813	0.00011425	1.11083	39.3756	5.29923	0.130929
M381T27	[M-H]-	Ibuprofen .beta.-d-glucuronide	381.171	26.6979	HMDB0010343		Organic oxygen compounds	Organooxygen compounds	Carbohydrates and carbohydrate conjugates	493009	282313	152916	1.02682e+07	9.07748e+06	7.89635e+06	3.38704e+07	2.54462e+07	4.50308e+07	1.2785e+08	1.41027e+08	1.61377e+08	6.48121e+07	73589.5	4.82367e+07	5.23454e+07	5.28059e+07	5.24635e+07	0.995212	29.3481	4.8752	0.000222906	1.96721	112.414	6.81268	0.00370535	2.97367	463.516	8.85647	0.000125495	2.10171	121.868	6.92917	0.126375
M235T33_2	[M-H]-	Didanosine	235.098	32.5148	HMDB0015037	C06953	Nucleosides, nucleotides, and analogues	Purine nucleosides	Purine 2',3'-dideoxyribonucleosides	2.22799e+06	1.0253e+06	1.37578e+06	5.03119e+06	5.86737e+06	4.70119e+06	7.23628e+06	4.10216e+06	4.96391e+06	1.90249e+07	2.17208e+07	2.38886e+07	2.30549e+07	2.75065e+06	5.90814e+06	1.00379e+07	1.00378e+07	9.75199e+06	0.612	3.36995	1.75273	0.00183091	0.63079	3.52173	1.81628	0.017714	1.09892	13.9627	3.8035	0.000160677	0.996614	6.85098	2.77631	0.226228
M197T32	[M-H]-	Danshensu	197.046	31.8821		C22038				3.53867e+06	2.32166e+06	1.43081e+06	4.07797e+07	3.56734e+07	2.97631e+07	4.60116e+07	2.75216e+07	3.76773e+07	1.41783e+08	1.50678e+08	1.79028e+08	9.19595e+07	3.00252e+06	4.7116e+07	5.96152e+07	5.88636e+07	5.86024e+07	1.91766	14.5679	3.86472	0.000525682	1.98069	15.2528	3.93101	0.0029956	3.08671	64.6662	6.01494	0.000161729	2.30787	19.4864	4.2844	0.155183
M218T63	[M-H]-	Pantothenate	218.119	62.8503	HMDB0000210	C00864	Organic oxygen compounds	Organooxygen compounds	Alcohols and polyols	351843	579321	394982	1.00237e+07	8.87684e+06	1.29357e+07	1.70744e+07	1.62415e+07	2.55998e+07	7.60758e+07	8.15955e+07	9.67201e+07	2.85251e+07	88313.5	2.53688e+07	2.72766e+07	2.72859e+07	2.75794e+07	1.06828	24.0065	4.58535	0.00109694	1.46932	44.4263	5.47334	0.00302955	2.28217	191.828	7.58367	0.000165894	1.42642	40.7061	5.34717	0.122907
M297T305	[M-H]-	Picein	297.098	304.731		C10720	Organic oxygen compounds	Organooxygen compounds	Carbohydrates and carbohydrate conjugates	586985	320875	429487	5.88177e+06	5.65786e+06	5.4373e+06	1.18142e+07	6.39737e+06	1.0568e+07	3.79984e+07	4.56161e+07	4.90746e+07	2.18608e+07	1.08251e+07	9.71542e+06	1.36012e+07	1.3603e+07	1.38559e+07	0.76803	12.6945	3.66613	4.06464e-06	1.01339	21.5198	4.4276	0.0050617	1.63943	99.218	6.63253	0.000180496	1.27848	31.7055	4.98666	0.0242289
M264T97_2	[M-H]-	6-benzyloxycarbonylaminohexanoic acid	264.124	96.8705			Benzenoids	Benzene and substituted derivatives	Benzyloxycarbonyls	5.35277e+06	1.01435e+06	1.88809e+06	1.87876e+08	1.55141e+08	1.57836e+08	2.96685e+08	2.14028e+08	3.3242e+08	1.35468e+09	1.53972e+09	1.77007e+09	6.65912e+08	653372	3.90471e+08	5.02901e+08	8.15025e+08	5.03218e+08	4.32896	60.671	5.92294	0.000100432	5.64819	102.133	6.67431	0.0013676	9.77838	565.033	9.14219	0.000207196	6.45138	128.045	7.0005	0.144305
M260T29	[M-H]-	Asp-Gln	260.093	28.5596			Organic acids and derivatives	Carboxylic acids and derivatives	Amino acids, peptides, and analogues	1.55454e+06	571490	762798	3.95592e+07	3.03529e+07	3.05179e+07	4.65119e+07	3.36357e+07	5.56425e+07	1.28161e+08	1.54553e+08	1.67671e+08	1.0047e+08	1.01506e+06	6.52855e+07	6.61762e+07	6.7656e+07	6.63854e+07	1.91788	34.765	5.11957	0.000442183	2.24213	47.0053	5.55475	0.00227347	3.0261	155.906	7.28453	0.000212434	2.54804	57.7297	5.85124	0.13389
M280T165	[M-H]-	2'-o-methyladenosine	280.12	165.045	HMDB0004326	C04779	Nucleosides, nucleotides, and analogues	Purine nucleosides		330136	239004	317492	6.58667e+06	5.46093e+06	6.39447e+06	1.06039e+07	7.10614e+06	8.98506e+06	3.4979e+07	4.06728e+07	4.59279e+07	1.97247e+07	557650	1.18903e+07	1.42638e+07	1.4402e+07	1.44014e+07	0.816962	20.8002	4.37852	7.40036e-05	0.997034	30.1085	4.9121	0.00104643	1.57238	137.125	7.09935	0.00021973	1.11396	36.2864	5.18136	0.134148
M357T29	[M-H]-	Cilastatin	357.171	29.1788	HMDB0015535	C01675	Organic acids and derivatives	Carboxylic acids and derivatives	Amino acids, peptides, and analogues	2.50991e+06	1.24421e+06	3.74666e+06	1.35908e+07	1.71895e+07	1.47363e+07	4.56176e+07	3.05894e+07	4.61901e+07	3.19312e+08	3.4852e+08	4.15018e+08	1.57909e+08	457722	8.61849e+07	1.21959e+08	1.23482e+08	1.21963e+08	1.1674	6.06826	2.60128	0.000591383	2.09397	16.3179	4.02838	0.00175659	4.69822	144.365	7.17358	0.000224601	3.06488	32.6035	5.02695	0.157581
M269T33_2	[M-H]-	Isoimperatorin	269.103	33.16		C16976	Phenylpropanoids and polyketides	Coumarins and derivatives	Furanocoumarins	3.07923e+06	415844	870723	2.98305e+07	2.92524e+07	2.96987e+07	7.45124e+07	4.39975e+07	5.68188e+07	1.43437e+08	1.78427e+08	1.86853e+08	8.77079e+07	1.12819e+06	3.96472e+07	6.79916e+07	6.98893e+07	6.79796e+07	1.78749	20.3357	4.34595	4.75766e-06	2.54062	40.1596	5.32767	0.00303566	3.20895	116.523	6.86448	0.000226706	2.21116	29.4296	4.87919	0.174061
M221T294	[M-H]-	Isofraxidin	221.045	294.296		C17480	Phenylpropanoids and polyketides	Coumarins and derivatives	Hydroxycoumarins	6.30166e+06	1.09575e+06	2.61238e+06	1.65401e+08	1.4457e+08	1.48447e+08	2.50576e+08	1.36256e+08	2.237e+08	5.73794e+08	6.11261e+08	7.4378e+08	3.13278e+08	1.8458e+06	1.67312e+08	2.42219e+08	2.40663e+08	2.4222e+08	4.13391	45.797	5.51718	2.22497e-05	4.74958	60.9935	5.93058	0.00440983	6.27779	192.695	7.59018	0.000243263	4.32715	48.1965	5.59086	0.154977
M357T241_3	[M-H]-	[7-(3,4-dihydroxyphenyl)-1-(4-hydroxyphenyl)heptan-3-yl] acetate	357.178	240.74			Phenylpropanoids and polyketides	Diarylheptanoids	Linear diarylheptanoids	1.32202e+08	9.63787e+07	1.16896e+08	3.21231e+08	2.92044e+08	2.89695e+08	2.1953e+08	1.38661e+08	1.99721e+08	4.71965e+08	4.00455e+08	4.78818e+08	2.49045e+08	1.63488e+08	2.20526e+08	2.51928e+08	2.50247e+08	2.52088e+08	4.38703	2.61369	1.38609	0.00021433	2.47045	1.61491	0.691449	0.0554286	4.33402	3.91123	1.96762	0.000246133	3.23342	1.83242	0.873754	0.0243784
M176T144	[M-H-H2O]-	1-deoxy-1-(methylamino)-d-galactitol	176.108	143.548			Organic oxygen compounds	Organooxygen compounds	Carbohydrates and carbohydrate conjugates	1.7618e+06	1.2376e+06	2.10272e+06	2.41265e+06	2.33983e+06	2.10602e+06	8.27924e+06	4.2974e+06	7.46002e+06	2.97011e+07	3.2206e+07	3.87078e+07	1.94346e+07	2.7055e+06	9.59333e+06	9.99445e+06	9.99033e+06	1.0336e+07	0.168042	1.34424	0.426796	0.0943159	0.729692	3.92712	1.97347	0.0159262	1.3906	19.7202	4.3016	0.000294194	1.01845	6.21966	2.63684	0.141842
M269T291	[M-H]-	5-tert-butyl-2,4-dihydroxybenzophenone	269.126	291.431			Benzenoids	Benzene and substituted derivatives	Benzophenones	9.84212e+06	1.19168e+07	1.11107e+07	2.2631e+07	2.01935e+07	2.17683e+07	1.91017e+07	1.15301e+07	1.73102e+07	3.64959e+07	4.15684e+07	4.51106e+07	2.88181e+07	1.82773e+07	2.41174e+07	2.3926e+07	2.35028e+07	2.35027e+07	1.03329	1.96512	0.974617	0.000348077	0.705218	1.45855	0.544534	0.100645	1.29864	3.74738	1.90588	0.000304715	1.24172	2.16652	1.11538	0.0147047
M263T33	[M-H]-	Phenylacetyl-l-glutamine	263.093	33.0446	HMDB0006344	C04148	Organic acids and derivatives	Carboxylic acids and derivatives	Amino acids, peptides, and analogues	3.29127e+06	887539	1.13093e+06	8.58511e+07	7.95214e+07	8.00989e+07	2.42857e+08	1.57065e+08	2.16871e+08	8.35016e+08	8.86768e+08	1.10876e+09	2.98702e+08	2.11886e+06	2.11308e+08	2.93355e+08	2.96169e+08	2.96173e+08	3.02643	46.2304	5.53077	3.16544e-06	4.84536	116.163	6.86	0.0013106	7.61337	533.085	9.05822	0.000359864	4.4743	96.4507	6.59172	0.127283
M439T20	[M-H]-	Candesartan	439.177	20.142	HMDB0014934	C07468	Benzenoids	Benzene and substituted derivatives	Biphenyls and derivatives	2.84785e+07	2.63738e+07	4.07183e+07	1.38684e+06	1.19324e+06	1.18601e+06	1.00561e+07	6.87409e+06	1.07586e+07	1.06656e+08	1.22029e+08	1.28024e+08	2.7081e+07	2.75695e+07	1.43465e+07	3.08075e+07	3.20736e+07	3.08132e+07	1.95534	0.0394063	-4.66543	0.00238774	1.55706	0.289721	-1.78726	0.00811334	2.19424	3.73242	1.90011	0.000362875	0.909454	0.721947	-0.470034	0.227764
M295T34_2	[M-H]-	Fa 18:2+1o	295.228	34.1856			Lipids and lipid-like molecules	Fatty Acyls	Lineolic acids and derivatives	9.55144e+07	2.38758e+07	6.26136e+07	1.89571e+08	1.9907e+08	1.93931e+08	2.37619e+08	3.31479e+08	3.17167e+08	2.97587e+08	2.75017e+08	3.02103e+08	2.65783e+08	4.4588e+06	1.81161e+08	2.13065e+08	2.16573e+08	2.16554e+08	3.69082	3.20087	1.67847	0.00307263	5.15424	4.86948	2.28377	0.00279457	3.61349	4.80599	2.26483	0.000493974	3.23939	2.48018	1.31045	0.322975
M427T24	[M-H-H2O]-	Estrone glucuronide	427.18	23.7077	HMDB0004483	C11133	Lipids and lipid-like molecules	Steroids and steroid derivatives	Steroidal glycosides	2.68666e+06	7.78192e+06	5.63799e+06	7.52834e+06	6.51273e+06	6.22241e+06	2.81447e+06	1.50535e+06	2.35075e+06	2.27945e+07	2.62776e+07	2.80363e+07	3.60593e+06	645787	2.79159e+06	4.63016e+06	4.63045e+06	4.92333e+06	0.353941	1.25809	0.331233	0.416106	0.556062	0.414153	-1.27177	0.108297	1.08426	4.78739	2.25924	0.00067733	0.564096	0.437294	-1.19332	0.153994
M151T177	[M-H]-	Mandelate	151.04	176.685	HMDB0000703	C01984				1.37238e+06	1.3694e+06	1.42244e+06	2.14214e+07	1.8333e+07	1.8434e+07	3.13419e+07	1.63519e+07	3.07093e+07	2.5031e+08	2.93166e+08	3.58688e+08	4.4232e+08	9.35524e+06	2.45829e+08	1.14401e+08	1.13416e+08	1.14385e+08	1.42971	13.9735	3.80462	5.88797e-05	1.66134	18.8278	4.2348	0.00720194	4.27356	216.647	7.7592	0.000685622	5.24556	167.5	7.38801	0.138552
M375T31	[M-H]-	(-)-riboflavin	375.145	30.6306	HMDB0000244	C00255	Organoheterocyclic compounds	Pteridines and derivatives	Alloxazines and isoalloxazines	1.99702e+06	361605	1.36331e+06	3.06542e+07	3.40669e+07	3.04659e+07	4.10941e+07	2.52868e+07	4.30885e+07	5.9029e+07	7.30924e+07	8.53244e+07	4.82505e+07	261486	2.89331e+07	3.67257e+07	3.6696e+07	3.78309e+07	1.85575	25.5746	4.67664	1.74876e-05	1.99412	29.412	4.87833	0.00336595	2.07815	58.4228	5.86846	0.000725825	1.70847	20.8078	4.37905	0.152903
M425T27	[M-H-C4H3NO2]-	3-(n-maleimidopropionyl)biocytin	425.197	26.9742			Organic acids and derivatives	Peptidomimetics	Hybrid peptides	411960	443803	561802	997499	1.59404e+06	1.65943e+06	2.79616e+06	4.14936e+06	3.88813e+06	3.80003e+07	5.34381e+07	5.39354e+07	1.76446e+07	198756	8.18851e+06	1.42535e+07	1.42464e+07	1.24514e+07	0.299967	2.99879	1.58438	0.0118442	0.601401	7.64244	2.93403	0.00166736	1.70303	102.552	6.68021	0.000784148	0.985058	18.3638	4.19879	0.179027
M277T88	[M-H]-	Glu-Met	277.083	88.2329	HMDB0028825		Organic acids and derivatives	Carboxylic acids and derivatives	Amino acids, peptides, and analogues	2.13399e+06	1.99093e+06	2.16896e+06	2.07145e+07	2.02991e+07	2.19489e+07	3.67475e+07	1.79844e+07	2.74178e+07	7.72546e+07	1.04422e+08	1.13231e+08	5.33451e+07	4.77303e+06	2.75206e+07	3.46053e+07	3.58256e+07	3.45217e+07	1.46223	10.0038	3.32247	2.89451e-06	1.6719	13.0523	3.70623	0.00953269	2.40814	46.8563	5.55017	0.000886322	1.76894	13.6067	3.76624	0.132516
M207T121	[M-H]-	Dl-benzylsuccinic acid	207.067	120.949	HMDB0142179					3.01616e+07	2.89711e+07	3.08013e+07	9.44431e+06	1.02794e+07	9.33776e+06	2.83492e+07	1.43703e+07	2.78495e+07	1.47311e+08	1.48089e+08	1.93e+08	7.3255e+07	2.77741e+07	4.60679e+07	5.01257e+07	5.01293e+07	5.07477e+07	1.65562	0.323143	-1.62976	4.97843e-06	0.687888	0.784674	-0.349834	0.234032	2.76552	5.43065	2.44113	0.000924022	1.44497	1.63561	0.709829	0.223037
M495T24	[M-H]-	(1r,4s,7r,8s)-7-[(2e,4e)-hexa-2,4-dienoyl]-3-hydroxy-8-[(2s)-3-hydroxy-2,4-dimethyl-5-oxo-2,5-dihydrofuran-2-yl]-5-[(2e,4e)-1-hydroxyhexa-2,4-dien-1-ylidene]-1,3-dimethylbicyclo[2.2.2]octane-2,6-dione	495.203	24.0775			Organoheterocyclic compounds	Dihydrofurans	Furanones	2.51803e+07	95558.6	103203	2.48743e+06	1.41903e+06	1.28465e+06	8.55575e+06	6.49127e+06	9.326e+06	8.30768e+07	8.84647e+07	1.06034e+08	2.98669e+07	2.11981e+07	1.79032e+07	2.89379e+07	3.01238e+07	2.896e+07	1.00813	0.204543	-2.28953	0.466419	0.523338	0.960358	-0.0583553	0.970078	2.21791	10.9372	3.45117	0.00150015	0.991557	2.71752	1.44229	0.185184
M249T18	[M-H]-	Benzenethiol, 4,4'-thiobis-	248.974	18.2584			Organosulfur compounds	Thioethers	Aryl thioethers	1.8377e+07	1.67602e+07	1.93597e+07	3.0356e+07	2.66002e+07	2.55736e+07	4.56013e+07	2.45553e+07	2.92218e+07	7.09957e+07	9.80372e+07	1.00007e+08	9.41856e+07	1.80582e+07	5.43158e+07	4.24524e+07	4.24307e+07	4.15907e+07	0.85059	1.51439	0.598741	0.00468089	1.1655	1.82356	0.866757	0.0804256	2.00217	4.9368	2.30358	0.00159559	2.08208	3.05631	1.61179	0.164717
M278T54	[M-H]-	Cidofovir	278.067	53.7629	HMDB0014513	C06909	Organoheterocyclic compounds	Diazines	Pyrimidines and pyrimidine derivatives	678782	950946	610592	2.2904e+07	3.4905e+07	2.03362e+07	8.7338e+07	4.05853e+07	6.50901e+07	2.01069e+08	3.04482e+08	2.1724e+08	8.22459e+07	1.31528e+06	4.57208e+07	5.64547e+07	5.66041e+07	5.66041e+07	1.63193	34.8813	5.12438	0.00488467	2.65517	86.1544	6.42885	0.00924133	3.78086	322.629	8.33373	0.00170937	2.2447	57.707	5.85067	0.144593
M167T105	[M-H]-	Uric acid	167.035	105.094	HMDB0000289	C00366	Organoheterocyclic compounds	Imidazopyrimidines	Purines and purine derivatives	1.21945e+07	9.21347e+06	1.38995e+07	9.29204e+06	1.07811e+07	1.43183e+07	2.04459e+07	1.07939e+07	1.36676e+07	4.04422e+07	5.41236e+07	5.67631e+07	2.76588e+07	1.40814e+07	2.69155e+07	2.25564e+07	2.25269e+07	2.15525e+07	0.386249	0.974056	-0.0379234	0.887393	0.390186	1.2719	0.346985	0.370135	1.45893	4.28604	2.09964	0.00179679	1.09235	1.94451	0.959407	0.0736577
M251T33_2	[M-H]-	Pro-his	251.129	32.7184			Organic acids and derivatives	Carboxylic acids and derivatives	Amino acids, peptides, and analogues	3.44469e+06	692008	2.93417e+06	2.40023e+07	3.35084e+07	2.91264e+07	3.15757e+07	1.81137e+07	2.00553e+07	6.72275e+07	9.4301e+07	1.08824e+08	4.86961e+07	7.59183e+06	3.97371e+07	1.68643e+07	3.51324e+07	3.52846e+07	1.70136	12.2527	3.61503	0.000766443	1.51147	9.86369	3.30213	0.00819093	2.28377	38.2347	5.25681	0.00198987	1.87497	13.5804	3.76345	0.0767681
M305T142	[M-H-H2O]-	Hymeglusin	305.151	142.218			Lipids and lipid-like molecules	Fatty Acyls	Fatty acids and conjugates	9.61446e+06	6.73384e+06	1.00799e+07	3.60805e+07	2.91713e+07	2.98987e+07	1.60961e+07	9.19277e+06	1.42065e+07	3.70212e+07	3.8429e+07	5.24396e+07	2.1532e+07	6.30607e+06	1.57036e+07	2.11273e+07	2.1126e+07	2.13433e+07	1.5639	3.60034	1.84813	0.000704704	0.566933	1.49444	0.579607	0.13246	1.37243	4.83915	2.27475	0.00255128	0.794727	1.64755	0.720322	0.278861
M495T110	[2M-H]-	Olivetonide	495.203	109.68						4.01923e+07	3.72921e+07	6.1319e+07	4.7615e+06	3.36432e+06	4.44152e+06	1.44815e+07	9.13788e+06	1.6345e+07	1.53832e+08	1.7067e+08	2.16063e+08	4.06925e+07	3.89147e+07	2.87741e+07	4.0797e+07	4.10016e+07	4.10012e+07	2.27896	0.0905407	-3.46529	0.00516182	1.85497	0.287921	-1.79625	0.0138715	2.69345	3.89446	1.96142	0.00262044	0.957958	0.780826	-0.356927	0.295483
M360T124	[M-H]-	Ofloxacin	360.146	123.619	HMDB0015296	C07321	Organoheterocyclic compounds	Quinolines and derivatives	Quinoline carboxylic acids	2.09373e+06	1.60438e+06	1.97349e+06	7.62037e+06	8.44687e+06	9.15658e+06	1.10676e+07	4.76443e+06	1.06449e+07	1.49929e+07	2.41917e+07	1.90927e+07	1.46048e+07	2.01866e+06	7.87523e+06	6.93864e+06	6.93872e+06	7.06973e+06	0.84181	4.4474	2.15296	0.000153763	0.84962	4.66833	2.22291	0.027271	1.00313	10.2753	3.36111	0.00276088	0.856451	4.31954	2.11088	0.159712
M128T266	[M-H]-	L-pyroglutamic acid	128.036	265.517	HMDB0000267	C01879	Organic acids and derivatives	Carboxylic acids and derivatives	Amino acids, peptides, and analogues	2.08534e+08	1.752e+08	1.79603e+08	3.60231e+08	3.35265e+08	3.2974e+08	3.43881e+08	2.4229e+08	3.248e+08	3.89676e+08	3.35976e+08	4.42573e+08	4.12428e+08	3.27463e+08	4.06922e+08	3.13975e+08	3.15289e+08	3.16625e+08	3.79368	1.81993	0.863884	0.000393459	3.33117	1.61709	0.693404	0.0243572	2.95885	2.07375	1.05225	0.0034336	4.78168	2.03575	1.02556	0.00269815
M293T278_2	[M-H]-	Aspartame	293.125	277.84	HMDB0001894	C11045	Organic acids and derivatives	Carboxylic acids and derivatives	"Amino acids, peptides, and analogues"	1.58662e+07	2.64758e+07	2.17226e+07	4.65149e+07	4.28497e+07	4.23738e+07	3.14271e+07	1.72197e+07	2.77101e+07	4.38378e+07	4.06046e+07	4.84353e+07	3.75105e+07	1.64876e+07	2.88637e+07	3.44707e+07	3.44725e+07	3.41589e+07	1.52474	2.05634	1.04008	0.00249352	0.694509	1.19188	0.253233	0.478324	1.05595	2.07412	1.0525	0.00386354	0.827181	1.29341	0.371183	0.410762
M513T234	[M-H]-	5-amino-2-(3,4'-dihydroxy-4,4,7,8a-tetramethyl-6'-oxospiro[2,3,4a,5,6,7-hexahydro-1h-naphthalene-8,2'-3,8-dihydrofuro[2,3-e]isoindole]-7'-yl)-5-oxopentanoic acid	513.268	233.704			Organic acids and derivatives	Carboxylic acids and derivatives	Amino acids, peptides, and analogues	2.78e+07	3.19382e+07	3.44102e+07	6.94392e+07	6.17978e+07	6.09897e+07	6.22006e+07	3.67004e+07	5.42386e+07	1.14605e+08	1.29499e+08	1.74143e+08	7.59142e+07	3.06153e+07	4.77446e+07	6.30612e+07	6.26875e+07	6.32242e+07	1.80891	2.04174	1.0298	0.000590495	1.41054	1.62658	0.701841	0.0647313	2.43641	4.44244	2.15135	0.00387165	1.47871	1.63863	0.712488	0.207566
M206T34_2	[M-H]-	N-acetyl-l-phenylalanine	206.082	33.8025	HMDB0000512	C03519	Organic acids and derivatives	Carboxylic acids and derivatives	Amino acids, peptides, and analogues	864903	3.97853e+07	6.19386e+07	1.92059e+07	1.79025e+07	2.05198e+07	3.73252e+07	3.56996e+07	3.89274e+07	1.34478e+08	1.41111e+08	1.43039e+08	6.23236e+07	4.21214e+07	4.936e+07	4.30856e+07	4.30854e+07	4.3226e+07	1.20808	0.561739	-0.832029	0.448771	0.645037	1.09127	0.12601	0.869868	2.40583	4.08065	2.0288	0.00428507	0.951946	1.49924	0.584229	0.415269
M765T201	[M-H]-	Soyasapogenol b base + o-hexa-pen	765.44	201.45	HMDB0039518		Lipids and lipid-like molecules	Prenol lipids	Terpene glycosides	1.95293e+07	1.00912e+07	1.49845e+07	3.99362e+07	3.89726e+07	4.06822e+07	2.52255e+07	1.60482e+07	2.38747e+07	3.4289e+07	4.15891e+07	4.7177e+07	1.61173e+07	3.39691e+07	2.86394e+07	2.87866e+07	2.86159e+07	2.92554e+07	1.59771	2.68111	1.42283	0.000835076	0.648337	1.46056	0.546522	0.15809	1.13898	2.75877	1.46403	0.00480462	1.01844	1.76495	0.81963	0.128591
M303T99	[M-H]-	Arachidonic acid (peroxide free)	303.124	98.6305	HMDB0001043	C00219	Lipids and lipid-like molecules	Fatty Acyls	Fatty acids and conjugates	232275	8.55363e+06	296909	5.79148e+06	5.15011e+06	5.13324e+06	8.32527e+06	7.24504e+06	7.90897e+06	2.84194e+07	4.8043e+07	3.96135e+07	2.14601e+07	163670	1.8083e+07	1.10715e+07	1.12592e+07	1.10704e+07	0.46663	1.76981	0.823592	0.447722	0.696972	2.58502	1.37018	0.159498	1.42572	12.7797	3.67579	0.00485422	1.0592	4.37164	2.12817	0.227238
M327T29	[M-H]-	Labetalol	327.164	29.2707	HMDB0014736	C07063	Benzenoids	Benzene and substituted derivatives	Benzoic acids and derivatives	5.38794e+07	2.09943e+07	4.05604e+07	1.22328e+08	1.31499e+08	1.16168e+08	9.21474e+07	6.98893e+07	9.01732e+07	9.43995e+07	9.45859e+07	1.09833e+08	7.95403e+07	1.0593e+07	5.21814e+07	8.16975e+07	8.23295e+07	8.23342e+07	2.9556	3.20525	1.68044	0.00129139	2.09836	2.18488	1.12756	0.0186392	1.71696	2.58865	1.3722	0.0048563	1.28004	1.23286	0.302014	0.707181
M341T28	[M-H]-	9-phenyl-1-(2,4,6-trihydroxyphenyl)nonan-1-one	341.179	28.046			Organic oxygen compounds	Organooxygen compounds	Carbonyl compounds	1.1629e+08	4.26552e+07	8.5433e+07	2.70812e+08	2.95e+08	2.68001e+08	2.16187e+08	1.57599e+08	2.14616e+08	2.01671e+08	1.99847e+08	2.24846e+08	1.7727e+08	1.76946e+07	1.05922e+08	1.7148e+08	1.74135e+08	1.71499e+08	4.52047	3.41198	1.77061	0.00103154	3.35493	2.40776	1.26769	0.0163044	2.47487	2.5631	1.35789	0.0050542	1.93866	1.23124	0.300109	0.729843
M567T176	[M-H]-	Chenodeoxycholic acid 24-acyl-.beta.-d-glucuronide	567.315	176.077			Lipids and lipid-like molecules	Steroids and steroid derivatives	Steroidal glycosides	4.72707e+07	6.239e+07	6.80228e+07	1.39011e+08	1.12576e+08	1.1794e+08	9.75014e+07	5.47391e+07	9.40904e+07	1.30202e+08	1.47899e+08	1.84835e+08	7.43749e+07	1.01507e+07	5.17221e+07	1.0175e+08	1.01071e+08	1.01737e+08	2.52257	2.07969	1.05637	0.00327046	1.48218	1.38635	0.471289	0.203161	2.16845	2.6054	1.3815	0.00528058	1.493	0.766801	-0.383077	0.523876
M247T33_2	[M-H]-	6-hydroxymelatonin	247.098	33.1671	HMDB0004081	C05643	Organoheterocyclic compounds	Indoles and derivatives	Hydroxyindoles	4.48448e+07	8.58714e+06	1.1706e+07	9.08076e+08	8.19243e+08	8.34885e+08	1.52756e+09	1.09759e+09	1.45451e+09	4.16991e+09	2.29143e+09	2.74535e+09	1.50952e+09	7.52396e+06	1.69868e+09	1.27677e+09	1.3107e+09	1.28461e+09	9.75324	39.335	5.29774	9.68986e-06	12.4536	62.6309	5.9688	0.000554263	13.4404	141.341	7.14304	0.00575455	10.8169	49.3679	5.6255	0.121197
M456T210	[M+HCO2]-	Piriprost	456.247	209.798			Organoheterocyclic compounds	Pyrroles	Substituted pyrroles	6.86235e+06	1.70964e+07	1.44157e+07	1.78259e+07	2.55859e+07	1.65198e+07	1.24079e+07	1.21169e+07	1.12815e+07	2.99651e+07	3.20443e+07	3.90254e+07	1.32771e+07	2.42988e+07	2.49617e+07	1.50101e+07	1.5355e+07	1.5354e+07	0.687934	1.56176	0.64317	0.159998	0.251061	0.933076	-0.0999332	0.794991	1.04044	2.63287	1.39663	0.00707376	0.899729	1.62967	0.704576	0.173701
M331T32	[M-H]-	Isoxaben	331.156	31.8234		C18504	Benzenoids	Benzene and substituted derivatives	Methoxybenzenes	64770	51887.7	1.25491e+07	1.18747e+06	1.05441e+06	744765	5.42835e+06	3.09643e+06	4.90961e+06	2.4727e+07	3.15058e+07	3.52675e+07	1.07641e+07	179335	5.63714e+06	1.01904e+07	1.05451e+07	1.01888e+07	0.420222	0.235804	-2.08434	0.481859	0.130228	1.06068	0.0849945	0.954536	1.19039	7.22421	2.85284	0.0071223	0.402457	1.30908	0.388557	0.812985
M487T347	[M-H]-	Blood group b trisaccharide	487.179	347.298			Organic oxygen compounds	Organooxygen compounds	Carbohydrates and carbohydrate conjugates	1.47165e+06	4.54885e+06	3.78299e+06	6.67885e+06	1.02518e+07	8.74837e+06	7.17603e+06	1.04173e+07	1.01158e+07	3.18585e+07	1.71302e+07	2.69836e+07	3.7541e+07	2.99429e+06	1.93416e+07	1.30671e+07	1.33703e+07	1.30659e+07	0.711537	2.61938	1.38923	0.0189249	0.818138	2.82645	1.49899	0.0126192	1.13134	7.74952	2.95411	0.00760085	1.39992	6.10772	2.61063	0.171097
M161T336	[M-H]-	3-hydroxy-3-methylglutaric acid	161.046	336.228	HMDB0000355	C03761	Lipids and lipid-like molecules	Fatty Acyls	Fatty acids and conjugates	8.69853e+07	1.18361e+08	1.14636e+08	1.53081e+08	1.30568e+08	1.36368e+08	1.26821e+08	8.05433e+07	1.06059e+08	1.57124e+08	1.55593e+08	1.72073e+08	1.38558e+08	3.66232e+06	1.17568e+08	1.22869e+08	1.22869e+08	1.23539e+08	1.4673	1.31262	0.392451	0.0496289	0.73841	0.979501	-0.0298805	0.901833	1.31698	1.51505	0.599366	0.0080302	1.99156	0.811881	-0.30066	0.665474
M527T206_1	[2M-H]-	2-cis-4-trans-abscisic acid	527.283	206.495		C06082	Lipids and lipid-like molecules	Prenol lipids	Sesquiterpenoids	1.57303e+09	2.31811e+09	1.94563e+09	3.50701e+09	3.20637e+09	3.12964e+09	2.32333e+09	1.48283e+09	2.17463e+09	3.0071e+09	3.10894e+09	3.62718e+09	2.11806e+09	1.91132e+09	2.12567e+09	2.52608e+09	2.50869e+09	2.51806e+09	11.3187	1.68638	0.753928	0.0054212	4.01771	1.02467	0.0351654	0.893497	7.05104	1.66928	0.739227	0.0106863	1.36682	1.05453	0.0765965	0.663567
M283T34	[M-H]-	Octadecanoic acid	283.265	33.7535	HMDB0000827	C01530	Lipids and lipid-like molecules	Fatty Acyls	Fatty acids and conjugates	3.9023e+08	2.22775e+08	2.43104e+08	6.87693e+07	2.04765e+08	3.06835e+08	2.07846e+08	2.75392e+08	2.05748e+08	6.21101e+07	4.62646e+07	4.66538e+07	1.71324e+08	2.91967e+08	2.59984e+08	2.94386e+08	3.01429e+08	3.01359e+08	3.5294	0.677915	-0.560824	0.349463	2.68841	0.804788	-0.313319	0.387513	4.30729	0.181085	-2.46526	0.0116182	1.87312	0.84484	-0.24325	0.526595
M132T370	[M-H]-	L-aspartic acid	132.03	370.052	HMDB0062186	C00049	Organic acids and derivatives	Carboxylic acids and derivatives	Amino acids, peptides, and analogues	3.46283e+06	1.28832e+07	7.50635e+06	2.24622e+07	2.06481e+07	2.04614e+07	1.67954e+07	1.156e+07	1.5955e+07	4.56022e+07	2.76388e+07	5.1213e+07	7.39447e+07	5.64973e+06	3.95808e+07	2.25501e+07	2.23657e+07	2.25477e+07	1.19267	2.66522	1.41425	0.00913808	0.893946	1.85769	0.893511	0.0982115	1.38117	5.21768	2.38341	0.0116603	1.92977	4.99637	2.32088	0.185624
M193T262	[M-H]-	Trans-ferulic acid	193.036	262.331	HMDB0000954	C01494	Phenylpropanoids and polyketides	Cinnamic acids and derivatives	Hydroxycinnamic acids and derivatives	4.06571e+07	2.16848e+07	1.59825e+07	1.91511e+07	2.84143e+07	6.2048e+07	2.60741e+07	2.93057e+07	5.5202e+07	5.83656e+07	5.76654e+07	6.01275e+07	1.39851e+07	1.68416e+07	1.53618e+07	1.96828e+07	2.55023e+07	1.98088e+07	0.780563	1.39948	0.484889	0.52555	0.66968	1.41184	0.497577	0.415797	1.20028	2.24909	1.16934	0.0121428	0.926167	0.589708	-0.761928	0.226604
M127T100	[M-H-H2O]-	Adipic acid	127.04	100.053	HMDB0000448	C06104	Lipids and lipid-like molecules	Fatty Acyls	Fatty acids and conjugates	1.1495e+07	1.6228e+07	548929	1.5569e+07	1.07686e+07	1.12361e+07	1.44803e+07	9.4891e+06	1.44964e+07	6.34133e+07	1.1673e+08	1.37409e+08	6.12494e+07	1.07611e+07	3.57991e+07	2.49617e+07	2.49651e+07	2.5445e+07	0.23473	1.32901	0.410352	0.560343	0.379655	1.36057	0.444207	0.528814	2.29447	11.2321	3.48955	0.012841	1.74083	3.81331	1.93104	0.158084
M185T142_2	[M-H]-	4-isoxazolepropanoic acid, .alpha.-amino-2,3-dihydro-5-methyl-3-oxo-	185.046	141.616		C13672	Organic acids and derivatives	Carboxylic acids and derivatives	Amino acids, peptides, and analogues	3.68918e+07	5.44813e+07	4.7563e+07	1.03112e+08	8.37586e+07	8.29027e+07	8.01523e+07	4.51834e+07	7.51394e+07	1.48854e+08	1.46015e+08	2.40735e+08	1.1189e+08	2.09711e+07	7.86128e+07	8.44698e+07	8.44795e+07	8.55706e+07	2.07335	1.94171	0.957324	0.00641234	1.45978	1.44293	0.529002	0.164082	2.62353	3.85504	1.94675	0.0137655	1.73867	1.52209	0.606057	0.421858
M287T53	[M-H]-	Shikonin	287.114	53.219	HMDB0030579	C17412	Benzenoids	Naphthalenes	Naphthoquinones	1.34752e+06	319228	429991	7.27683e+06	1.34594e+07	1.40024e+07	1.70931e+07	1.64293e+07	3.09828e+07	3.32633e+07	8.0339e+07	4.41892e+07	3.76364e+07	928108	2.21199e+07	1.6995e+07	1.69856e+07	1.90879e+07	1.06596	16.5679	4.05032	0.00755646	1.48799	30.7646	4.9432	0.011927	1.66912	75.2558	6.23373	0.0218208	1.52389	28.9423	4.85511	0.140446
M146T362	[M-H]-	DL-Glutamic acid	146.046	362.271	HMDB0060475	C00025	Organic acids and derivatives	Carboxylic acids and derivatives	Amino acids, peptides, and analogues	3.09774e+07	1.2979e+08	8.02332e+07	1.63958e+08	1.87319e+08	1.66084e+08	1.67386e+08	9.04329e+07	1.50901e+08	3.14016e+08	1.82698e+08	3.2248e+08	5.09641e+08	7.17488e+07	3.06346e+08	1.95474e+08	1.95474e+08	1.95213e+08	3.0316	2.14672	1.10213	0.0353744	2.56424	1.69593	0.762074	0.20423	3.25057	3.39914	1.76517	0.0226948	4.99892	3.68354	1.88109	0.171801
M355T27_2	[M-H-H2O]-	16-phenyltetranorprostaglandin f2.alpha.	355.195	27.3408			Lipids and lipid-like molecules	Fatty Acyls	Eicosanoids	8.71793e+07	2.84811e+07	6.34356e+07	2.1552e+08	2.28506e+08	2.15974e+08	1.64409e+08	1.15559e+08	1.67346e+08	1.21382e+08	1.16902e+08	1.41043e+08	1.26428e+08	9.24133e+06	7.43795e+07	1.24508e+08	1.25724e+08	1.2528e+08	4.10713	3.68518	1.88173	0.000800796	2.93862	2.49762	1.32055	0.0201895	1.66681	2.11801	1.08271	0.0229552	1.63548	1.17283	0.229993	0.799144
M129T278	[M-H-CH4O2]-	L-gulono-1,4-lactone	129.019	278.457	HMDB0003466	C01040	Organoheterocyclic compounds	Lactones	Gamma butyrolactones	8.18164e+07	5.79997e+07	1.31938e+08	6.70369e+07	1.42337e+08	5.3231e+07	1.55059e+08	1.19091e+08	1.46284e+08	1.60439e+08	1.52701e+08	1.64886e+08	8.39068e+07	4.38145e+07	7.68036e+07	8.01844e+07	9.77799e+07	8.34135e+07	0.830567	0.966335	-0.049405	0.935189	2.02089	1.54711	0.629578	0.111338	1.34904	1.75904	0.814786	0.0357263	1.49961	0.752611	-0.410023	0.421518
M385T199_2	[M-H-H2O]-	17-phenoxytrinorprostaglandin f2.alpha.	385.209	198.762			Lipids and lipid-like molecules	Fatty Acyls	Eicosanoids	1.526e+09	1.39806e+09	1.5088e+09	2.69192e+09	2.56971e+09	2.57366e+09	1.56711e+09	1.11587e+09	1.52137e+09	1.73956e+09	1.90723e+09	2.28868e+09	1.1021e+09	1.73502e+09	1.62901e+09	1.80162e+09	1.79658e+09	1.80769e+09	10.3079	1.76755	0.82175	3.68613e-05	1.55039	0.94845	-0.0763558	0.635901	2.6812	1.33897	0.421124	0.0402185	3.24259	1.00751	0.0107888	0.958387
M397T22	[M-H]-	Mitragynine	397.227	22.0826	HMDB0041933	C09226				3.28375e+07	2.77935e+07	2.02486e+07	1.76671e+07	2.22195e+07	1.92941e+07	2.15876e+07	1.13257e+07	1.13653e+07	1.32341e+07	1.09408e+07	1.84552e+07	1.45737e+07	1.44755e+07	1.45709e+07	1.99864e+07	1.97585e+07	1.99873e+07	1.02734	0.731713	-0.450649	0.136715	1.0638	0.547464	-0.869164	0.0713394	1.04326	0.52708	-0.923906	0.0408002	1.18806	0.539322	-0.89078	0.0273986
M313T33_1	[M-H]-	Dantrolene	313.036	32.5148		C06939	Organoheterocyclic compounds	Azolidines	Imidazolidines	9.77016e+06	3.46627e+07	4.10013e+07	1.07055e+07	1.34094e+07	1.19401e+07	5.62425e+06	4.25674e+06	4.38168e+06	1.36933e+06	1.62459e+06	1.50784e+06	937223	1.77168e+06	846682	7.86882e+06	8.09562e+06	8.0997e+06	1.34631	0.422021	-1.24461	0.160335	1.47109	0.166943	-2.58257	0.067741	1.37241	0.0526928	-4.24625	0.0473286	1.74999	0.0416179	-4.58665	0.0458298
M293T21	[M-H]-	Embelin	293.18	20.7821		C10342	Organic oxygen compounds	Organooxygen compounds	Carbonyl compounds	1.03651e+08	7.13277e+07	7.41404e+07	5.21895e+07	6.38947e+07	5.57571e+07	7.74624e+07	5.77339e+07	3.82781e+07	4.20077e+07	4.55635e+07	6.11503e+07	4.9194e+07	4.87275e+07	4.49456e+07	6.62257e+07	6.73359e+07	6.7335e+07	2.00257	0.689797	-0.535757	0.0774324	1.50143	0.696353	-0.52211	0.175217	1.79639	0.596991	-0.744219	0.0481141	1.99053	0.57349	-0.802159	0.027341
M353T21	[M-H]-	Rauwolscine	353.201	21.4669						6.22965e+07	4.95962e+07	3.56908e+07	2.9541e+07	3.94862e+07	3.24459e+07	4.04205e+07	2.31757e+07	2.16174e+07	2.34781e+07	2.38879e+07	3.23664e+07	2.51736e+07	2.68271e+07	2.7324e+07	3.63329e+07	3.6336e+07	3.65947e+07	1.47075	0.687564	-0.540434	0.135239	1.36382	0.577393	-0.792376	0.100282	1.40796	0.540253	-0.888294	0.0511392	1.57271	0.53749	-0.89569	0.0419315
M167T151	[M-H]-	Vanillic acid	167.035	150.66	HMDB0000484	C06672	Benzenoids	Benzene and substituted derivatives	Benzoic acids and derivatives	1.91922e+07	3.5152e+07	2.53374e+07	4.19214e+07	3.7972e+07	3.6201e+07	4.92256e+07	1.50628e+07	2.39904e+07	7.82217e+07	8.79395e+07	3.90456e+07	2.79656e+07	2.41963e+07	2.47574e+07	6.45534e+07	6.56365e+07	5.85162e+07	1.01033	1.45698	0.542981	0.0701259	0.649246	1.10789	0.147821	0.81126	1.28901	2.57534	1.36476	0.055598	0.244072	0.965333	-0.050901	0.857036
M227T369	[M-H]-	Trans-traumatic acid	227.115	368.762	HMDB0000933	C16308	Lipids and lipid-like molecules	Fatty Acyls	Fatty acids and conjugates	2.08183e+07	5.75779e+07	3.95514e+07	5.80668e+07	5.33859e+07	5.36552e+07	3.90776e+07	2.16787e+07	3.54698e+07	6.47065e+07	6.01947e+07	7.45811e+07	4.97159e+07	3.25917e+07	4.82253e+07	4.93751e+07	4.91653e+07	4.91664e+07	1.16659	1.39984	0.485263	0.216424	0.912667	0.815838	-0.293645	0.574605	1.07757	1.69128	0.758114	0.0761872	0.448371	1.1067	0.146268	0.743093
M177T335	[M-H]-	D-(-)-gulono-gamma-lactone	177.041	334.957			Organoheterocyclic compounds	Lactones	Gamma butyrolactones	8.56047e+07	1.5292e+08	1.29365e+08	3.40327e+08	1.4753e+08	1.45906e+08	1.29456e+08	8.99716e+07	1.16598e+08	2.93413e+08	3.39228e+08	1.51988e+08	1.25499e+08	1.04798e+08	1.22781e+08	2.61857e+08	2.64686e+08	2.64651e+08	2.24103	1.7227	0.784674	0.259358	1.14021	0.913389	-0.130699	0.666823	2.15635	2.13279	1.09274	0.0805395	0.664328	0.95974	-0.0592846	0.823739
M159T512	[M-H]-	Naphthoresorcinol	159.03	511.577			Benzenoids	Naphthalenes	Naphthols and derivatives	3.09471e+07	9.50471e+07	3.27185e+07	1.00471e+08	7.32483e+07	6.73019e+07	1.40664e+08	5.47822e+07	6.56645e+07	9.78854e+07	9.47889e+07	1.31966e+08	7.31915e+07	8.91472e+07	8.50121e+07	1.83207e+08	1.66617e+08	1.6637e+08	1.43042	1.5186	0.602746	0.306433	1.74199	1.64518	0.718246	0.375381	1.52472	2.04546	1.03243	0.0843591	1.61845	1.55848	0.640142	0.243398
M241T296	[M-H-H2O]-	.alpha.-d-galactose 1-phosphate	241.012	296.021	HMDB0000645	C00446	Organic oxygen compounds	Organooxygen compounds	Carbohydrates and carbohydrate conjugates	412702	4.60921e+06	2.52759e+06	1.32753e+06	665701	634049	615800	271542	450710	585113	817227	789905	366205	6.34264e+06	326886	1.60866e+06	1.51588e+06	1.61313e+06	0.436538	0.348007	-1.52281	0.25387	0.424571	0.177237	-2.49625	0.163704	0.363514	0.290383	-1.78397	0.215153	0.376282	0.931947	-0.101681	0.945106
M421T233	[M-H]-	.alpha.,.alpha.'-trehalose 6-phosphate	421.066	232.674	HMDB0001124	C00689	Organic oxygen compounds	Organooxygen compounds	Carbohydrates and carbohydrate conjugates	4.15953e+06	1.0384e+07	8.11782e+06	9.13956e+06	8.47069e+06	9.54573e+06	6.95922e+06	4.20381e+06	5.29159e+06	6.89468e+06	8.07993e+06	9.17142e+06	6.21399e+06	6.44628e+06	6.08854e+06	7.4057e+06	7.55345e+06	7.49197e+06	0.357902	1.19834	0.261039	0.46247	0.43104	0.726111	-0.461738	0.356679	0.289472	1.06552	0.0915551	0.81065	0.300953	0.827349	-0.273432	0.513653
M89T341	[M-H]-	.beta.-hydroxypropionic acid	89.0241	341.033	HMDB0000700	C01013	Organic acids and derivatives	Hydroxy acids and derivatives	Beta hydroxy acids and derivatives	8.08429e+07	1.01211e+08	7.77091e+07	1.27791e+08	8.00711e+07	8.78403e+07	8.32355e+07	7.35192e+07	7.02307e+07	8.62411e+07	1.03971e+08	9.14584e+07	7.86715e+07	7.87174e+07	7.71986e+07	7.24011e+07	6.86727e+07	7.24516e+07	0.143486	1.13835	0.186947	0.50843	0.923452	0.873817	-0.194597	0.260241	0.808453	1.08434	0.116813	0.465093	1.088	0.903083	-0.14707	0.319237
M319T83	[M-H]-	.beta.-zearalenol	319.156	83.3654		C14751				53117.3	6.50728e+06	1.6523e+07	5.87678e+06	5.2693e+06	4.63537e+06	7.70874e+06	4.11352e+06	6.89187e+06	1.71968e+07	3.16147e+07	7.1835e+07	9.70291e+06	6.68757e+06	1.07869e+07	7.27598e+06	6.86211e+06	7.28257e+06	0.444173	0.683671	-0.548626	0.639098	0.307115	0.810718	-0.302728	0.781662	1.14501	5.22655	2.38586	0.128902	0.157332	1.17736	0.23555	0.796277
M367T21	[M-H]-	.delta.17-6-ketoprostaglandin f1.alpha.	367.232	21.4325			Lipids and lipid-like molecules	Fatty Acyls	Eicosanoids	3.29914e+06	2.33649e+06	3.19642e+06	2.20332e+06	3.71396e+06	1.97398e+06	2.46603e+06	2.31556e+06	2.84673e+06	1.79353e+06	2.68803e+06	2.30485e+06	2.77864e+06	1.75441e+06	1.69535e+06	2.41291e+06	2.33005e+06	2.41166e+06	0.253636	0.89348	-0.162493	0.642374	0.175442	0.863709	-0.211383	0.307894	0.295015	0.768385	-0.380098	0.163744	0.313048	0.705205	-0.503885	0.135794
M305T16	[M-H]-	(-)-epigallocatechin	305.082	15.8026	HMDB0038361	C12136	Phenylpropanoids and polyketides	Flavonoids	Flavans	551798	543534	447963	589208	609691	555140	427312	456744	712936	759827	544854	562456	483040	393203	1.1046e+06	474559	512225	511840	0.0588771	1.13655	0.184666	0.129859	0.0154189	1.03479	0.049343	0.862058	0.0283085	1.20984	0.274813	0.231279	0.0673646	1.28352	0.360101	0.554081
M215T289	[M-H]-	(+)-6-aminopenicillanic acid	215.068	289.44	HMDB0060618	C02954	Organic acids and derivatives	Carboxylic acids and derivatives	Amino acids, peptides, and analogues	6.08467e+06	1.14855e+07	9.91e+06	1.23099e+07	9.01514e+06	1.01696e+07	8.96626e+06	5.22414e+06	8.3285e+06	1.18542e+07	8.26041e+06	1.17127e+07	1.35979e+07	1.06087e+07	1.03228e+07	9.82744e+06	9.71509e+06	9.71546e+06	0.290537	1.14608	0.196713	0.514143	0.413649	0.819459	-0.287256	0.449869	0.276046	1.15819	0.211874	0.50645	0.412969	1.25652	0.329433	0.287153
M425T21	[M-H]-	(2e,6e,10e)-13-[(2r)-6-hydroxy-2,8-dimethyl-3,4-dihydrochromen-2-yl]-2,6,10-trimethyltrideca-2,6,10-trienoic acid	425.258	21.4698			Lipids and lipid-like molecules	Prenol lipids	Quinone and hydroquinone lipids	1.06861e+07	7.92101e+06	8.22609e+06	5.8503e+06	6.90188e+06	6.6078e+06	8.17897e+06	4.91371e+06	3.89079e+06	4.20634e+06	4.28747e+06	5.84035e+06	4.99777e+06	5.53046e+06	6.00678e+06	6.77086e+06	6.95209e+06	6.95202e+06	0.631558	0.721493	-0.470942	0.0552531	0.540973	0.632927	-0.659888	0.103342	0.619035	0.534195	-0.904562	0.0152448	0.628492	0.616214	-0.698496	0.020457
M825T229	[M-H]-	(2s,3s,4s,5r,6r)-6-[[(2s,3r,4r,6ar,6bs,8as,14br)-2-hydroxy-4-(hydroxymethyl)-4,6a,6b,11,11,14b-hexamethyl-8a-[(2s,3r,4s,5s,6r)-3,4,5-trihydroxy-6-(hydroxymethyl)oxan-2-yl]oxycarbonyl-1,2,3,4a,5,6,7,8,9,10,12,12a,14,14a-tetradecahydropicen-3-yl]oxy]-3,4,5-trihydroxyoxane-2-carboxylic acid	825.448	229.226			Lipids and lipid-like molecules	Prenol lipids	Terpene glycosides	1.74411e+06	2.42444e+06	2.59148e+06	6.0283e+06	4.88889e+06	5.33009e+06	2.11477e+06	2.63115e+06	2.64272e+06	2.92927e+06	3.46272e+06	3.70019e+06	3.17653e+06	1.20459e+06	2.22389e+06	3.21552e+06	2.80902e+06	2.80797e+06	0.573219	2.40343	1.26509	0.00167985	0.1159	1.09299	0.128278	0.538871	0.158719	1.49292	0.578135	0.0323341	0.210449	0.977065	-0.0334729	0.938128
M445T127_2	[M-H]-	(z)-2,6-dimethyl-7-(4-methyl-5-oxooxolan-2-yl)-3-[[3,4,5-trihydroxy-6-(hydroxymethyl)oxan-2-yl]oxymethyl]hept-5-enoic acid	445.209	127.21						1.55396e+07	6.90566e+07	4.34712e+07	3.58964e+07	3.25838e+07	3.1287e+07	3.59629e+07	2.45011e+07	3.62847e+07	5.11407e+07	5.13168e+07	5.66431e+07	4.06412e+07	5.56524e+07	5.20807e+07	4.16731e+07	4.16799e+07	4.28363e+07	1.23059	0.779021	-0.360267	0.576001	0.990867	0.755451	-0.404589	0.548085	0.840572	1.24232	0.313036	0.54252	0.649541	1.15856	0.212339	0.695834
M359T293	[M-H]-	[3,4,5-trihydroxy-6-(hydroxymethyl)oxan-2-yl] 3-hydroxy-4,5-dimethoxybenzoate	359.099	292.727			Phenylpropanoids and polyketides	Tannins	Hydrolyzable tannins	4.20037e+06	1.08202e+07	7.60777e+06	8.78499e+06	7.67739e+06	8.62669e+06	6.17051e+06	3.81645e+06	5.88519e+06	6.21298e+06	7.03102e+06	7.50257e+06	5.48459e+06	7.01185e+06	6.59968e+06	6.61395e+06	6.4619e+06	6.61275e+06	0.339617	1.10875	0.14893	0.694507	0.461029	0.701429	-0.511631	0.333666	0.366378	0.916842	-0.125255	0.763586	0.295618	0.843904	-0.24485	0.581321
M304T132	[M-2H]2-	1-(1,2-dihexanoylphosphatidyl)inositol-5-phosphate	304.068	132.46			Lipids and lipid-like molecules	Glycerophospholipids	Glycerophosphoinositol phosphates	2.22617e+06	2.70853e+06	3.97014e+06	1.77645e+06	1.79006e+06	2.50573e+06	2.22928e+06	5.77006e+06	2.26804e+06	2.04761e+06	1.9428e+06	5.47038e+06	2.14404e+06	2.90206e+06	2.49665e+06	2.13095e+06	2.14499e+06	2.2612e+06	0.3271	0.681903	-0.552361	0.174736	0.237592	1.15301	0.205407	0.741372	0.0919341	1.06243	0.0873709	0.891051	0.203749	0.847039	-0.2395	0.466055
M524T163	[M+HCO2]-	1-(1z-hexadecenyl)-sn-glycero-3-phosphocholine	524.346	163.126	HMDB0010407		Lipids and lipid-like molecules	Glycerophospholipids	Glycerophosphocholines	1.40032e+06	4.11777e+06	2.36054e+06	4.26083e+06	3.25027e+06	3.39192e+06	1.4883e+06	874584	1.48504e+06	1.05733e+06	1.02164e+06	1.18519e+06	2.06002e+06	85281.6	1.05404e+06	1.95819e+06	1.99973e+06	2e+06	0.292738	1.38387	0.468711	0.304217	0.355679	0.4884	-1.03387	0.17723	0.349805	0.414306	-1.27123	0.125887	0.399265	0.406078	-1.30017	0.186256
M519T54	[M-H]-	1-[4,5-dihydroxy-6-(hydroxymethyl)-3-[(e)-3-(4-hydroxyphenyl)prop-2-enoyl]oxyoxan-2-yl]oxy-6-hydroxy-7-methylidene-4a,5,6,7a-tetrahydro-1h-cyclopenta[c]pyran-4-carboxylic acid	519.149	54.1883			Phenylpropanoids and polyketides	Cinnamic acids and derivatives	Hydroxycinnamic acids and derivatives	2.62396e+06	527849	566158	1.14017e+06	898089	800345	472637	910404	641151	510829	780623	817560	1.09711e+06	290945	619962	520208	571503	524424	0.272223	0.763483	-0.389332	0.696804	0.254098	0.544435	-0.877169	0.467531	0.251488	0.567248	-0.817948	0.485779	0.203228	0.540085	-0.888742	0.479045
M470T196	[M+C2H3O2]-	1-decanoyl-2-hydroxy-sn-glycero-3-phosphocholine	470.262	196.135			Lipids and lipid-like molecules	Glycerophospholipids	Glycerophosphocholines	3.16192e+06	3.20026e+06	3.09451e+06	7.53347e+06	6.93215e+06	6.46874e+06	5.38935e+06	2.796e+06	4.26368e+06	8.105e+06	8.8801e+06	9.9925e+06	4.84433e+06	7.22303e+06	6.50128e+06	5.99141e+06	6.11708e+06	6.1157e+06	0.623443	2.21371	1.14647	0.000246946	0.266378	1.31643	0.396626	0.255075	0.556192	2.85275	1.51235	0.000440979	0.595674	1.96354	0.97346	0.0125522
M363T374	[2M-H]-	1-methyluric acid	363.091	373.681	HMDB0003099	C16359	Organoheterocyclic compounds	Imidazopyrimidines	Purines and purine derivatives	2.87356e+06	6.98577e+06	6.72337e+06	6.73065e+06	6.81647e+06	7.06209e+06	5.82362e+06	9.59287e+06	5.8746e+06	8.43179e+06	5.56003e+06	9.16017e+06	9.03872e+06	5.17069e+06	8.15909e+06	6.25533e+06	6.39235e+06	6.45181e+06	0.303037	1.24281	0.31361	0.370917	0.332759	1.28393	0.360571	0.437882	0.285335	1.39615	0.481457	0.273034	0.395801	1.34891	0.43179	0.337412
M777T108	[M+HCO2]-	1-oleoyl-2-myristoyl-sn-glycero-3-phosphocholine	776.545	108.04	HMDB0008097		Lipids and lipid-like molecules	Glycerophospholipids	Glycerophosphocholines	113031	1.75591e+06	1.95511e+06	1.40542e+06	2.61054e+06	1.60564e+06	764912	436581	186375	78257.7	123003	499834	297763	706247	764912	454240	303441	453906	0.198992	1.47007	0.55588	0.435764	0.238104	0.362932	-1.46223	0.252098	0.267241	0.183338	-2.44742	0.157112	0.220625	0.462578	-1.11223	0.318588
M556T273	[M+Cl]-	1-oleoyl-sn-glycero-3-phosphocholine	556.311	273.29	HMDB0002815		Lipids and lipid-like molecules	Glycerophospholipids	Glycerophosphocholines	923945	604958	730370	2.97793e+06	2.37192e+06	2.73617e+06	1.41658e+06	1.00717e+06	1.5974e+06	3.86473e+06	4.87228e+06	5.43584e+06	2.88377e+06	1.82918e+06	2.34106e+06	2.26958e+06	2.26876e+06	2.37482e+06	0.456204	3.57903	1.83957	0.000618212	0.227612	1.77985	0.831753	0.0411269	0.477969	6.27319	2.6492	0.00106448	0.440331	3.12225	1.64259	0.00737904
M243T242	[M-H]-	1,11-undecanedicarboxylic acid	243.16	242.06	HMDB0002327		Lipids and lipid-like molecules	Fatty Acyls	Fatty acids and conjugates	5.19003e+06	1.33812e+07	8.89251e+06	1.34963e+07	1.138e+07	1.22258e+07	7.52542e+06	3.59807e+06	6.21534e+06	7.0158e+06	7.52715e+06	8.68646e+06	7.48978e+06	9.59602e+06	9.72146e+06	9.00989e+06	9.01038e+06	9.16312e+06	0.519494	1.35095	0.433975	0.259418	0.573291	0.631335	-0.663523	0.269419	0.44468	0.84582	-0.241577	0.590919	0.190001	0.976096	-0.0349052	0.933832
M699T26	[M-H]-	1,2-dioleoyl-sn-glycero-3-phosphate	699.479	26.1046	HMDB0007865		Lipids and lipid-like molecules	Glycerophospholipids	Glycerophosphates	2.06454e+07	1.78341e+07	1.95576e+06	1.5451e+06	2.88848e+06	1.72525e+06	529865	603845	651738	309295	282076	546958	826533	1.20013e+06	1.18328e+06	3.44039e+06	3.58885e+06	3.43988e+06	1.06118	0.152314	-2.71488	0.121746	1.09476	0.0441557	-4.50126	0.0911924	0.904692	0.0281519	-5.15063	0.0875343	1.08661	0.0793846	-3.655	0.0999575
M125T346	[M-H]-	1,2,3-benzenetriol	125.025	345.964	HMDB0013674	C01108	Benzenoids	Phenols	Benzenetriols and derivatives	1.01234e+07	1.50993e+07	8.11094e+06	2.06345e+07	1.36689e+07	1.54035e+07	1.27873e+07	1.04463e+07	9.14069e+06	1.18264e+07	2.48429e+07	1.60563e+07	1.01614e+07	2.26728e+07	9.53085e+06	1.31585e+07	1.42412e+07	1.32607e+07	0.581023	1.49119	0.576466	0.137875	0.061079	0.971218	-0.042133	0.897673	0.320668	1.58175	0.661525	0.21233	0.623674	1.27094	0.345892	0.561193
M209T54	[M-H]-	1,3,7-trimethyluric acid	209.046	53.9401	HMDB0002123	C16361	Organoheterocyclic compounds	Imidazopyrimidines	Purines and purine derivatives	2.10904e+06	5.57394e+06	3.95409e+06	4.56991e+06	4.4371e+06	4.31342e+06	2.67749e+06	1.63484e+06	2.72081e+06	4.27992e+06	4.66969e+06	4.33618e+06	3.176e+06	1.5968e+07	8.96415e+06	3.93693e+06	3.91845e+06	3.93684e+06	0.250465	1.14465	0.194912	0.605936	0.382342	0.604374	-0.726487	0.221965	0.195525	1.14168	0.191156	0.614686	0.820789	2.41539	1.27226	0.22514
M158T327	[M]-	1,4-naphthoquinone	158.047	327.449		C02617	Benzenoids	Naphthalenes	Naphthoquinones	6.48009e+07	1.39986e+08	1.34089e+08	1.11216e+08	1.07373e+08	1.12219e+08	1.28484e+08	6.70593e+07	8.17758e+07	1.49316e+08	9.23926e+07	1.02786e+08	1.21171e+08	1.481e+08	9.58887e+07	6.25479e+07	2.56148e+07	6.33021e+07	1.24645	0.976191	-0.0347643	0.91681	1.33471	0.818347	-0.289215	0.536984	1.17859	1.01658	0.0237214	0.952933	0.751585	1.07756	0.107765	0.773571
M349T187	[M-H-H2O]-	11-dehydrothromboxane b2	349.202	187.2		C05964	Lipids and lipid-like molecules	Fatty Acyls	Eicosanoids	2.98519e+06	7.13015e+06	4.95684e+06	6.89014e+06	6.30563e+06	5.84545e+06	4.21277e+06	2.43889e+06	4.17926e+06	4.61705e+06	5.2556e+06	5.8793e+06	2.94726e+06	4.17188e+06	3.85419e+06	4.901e+06	4.90195e+06	4.96682e+06	0.321862	1.26334	0.337238	0.344245	0.372541	0.718603	-0.476733	0.348566	0.240019	1.0451	0.0636417	0.865104	0.361098	0.728052	-0.457887	0.336472
M371T243	[M-H]-	13,14-dihydro-16,16-difluoroprostaglandin j2	371.194	243.006			Lipids and lipid-like molecules	Fatty Acyls	Eicosanoids	2.35815e+07	3.81407e+07	2.37435e+07	1.65586e+08	9.64305e+07	2.02451e+08	1.43018e+07	5.34035e+07	1.6872e+07	1.77814e+07	9.08272e+06	1.02094e+08	9.36941e+06	8.33621e+06	2.95944e+07	8.99978e+07	7.82604e+07	7.83511e+07	3.60633	5.43455	2.44216	0.0159	0.634274	0.989606	-0.0150739	0.983573	0.373365	1.50888	0.593481	0.65471	1.10469	0.553439	-0.853504	0.206077
M317T58	[M-H-H2O]-	14,15-dihydroxy-5z,8z,11z,17z-eicosatetraenoic acid	317.21	58.009	HMDB0010204		Lipids and lipid-like molecules	Fatty Acyls	Eicosanoids	2.56623e+06	503687	1.54521e+06	5.80504e+06	5.84484e+06	5.40046e+06	6.62235e+06	9.87961e+06	9.40284e+06	6.89011e+06	6.96204e+06	7.60667e+06	7.41187e+06	5.07742e+06	1.84727e+06	3.43366e+06	3.43382e+06	3.4587e+06	0.655641	3.69444	1.88536	0.00248134	0.89418	5.61302	2.48878	0.00381748	0.561192	4.64967	2.21713	0.000917057	0.52786	3.10642	1.63526	0.132608
M371T255	[M-H]-	15(r),19(r)-hydroxyprostaglandin f1.alpha.	371.23	254.533			Lipids and lipid-like molecules	Fatty Acyls	Eicosanoids	1.3034e+07	7.43e+07	4.42625e+07	4.00942e+07	3.32433e+07	3.38671e+07	1.65479e+07	8.35021e+06	1.46192e+07	1.02349e+07	1.06043e+07	1.16634e+07	6.46916e+06	1.14127e+07	9.40263e+06	2.22918e+07	2.25417e+07	2.25422e+07	1.24215	0.814646	-0.295754	0.671905	1.66286	0.300292	-1.73556	0.160814	1.5676	0.246987	-2.01749	0.135301	1.84681	0.207334	-2.26997	0.121633
M271T58	[M-H]-	16-hydroxyhexadecanoic acid	271.228	58.2689	HMDB0006294	C18218	Lipids and lipid-like molecules	Fatty Acyls	Fatty acids and conjugates	3.55118e+06	1.08726e+06	997363	1.6212e+06	1.26292e+06	4.61949e+06	2.58047e+06	1.48473e+06	1.81303e+06	1.21554e+06	2.74272e+06	2.70919e+06	1.76336e+06	695424	1.26877e+06	4.22693e+06	4.30591e+06	4.46333e+06	0.242843	1.33142	0.412965	0.669459	0.135683	1.04301	0.060759	0.932585	0.241914	1.18305	0.242516	0.742498	0.217192	0.661406	-0.596392	0.515079
M369T94	[M-H]-	16-phenoxytetranorprostaglandin a2	369.174	93.7415			Lipids and lipid-like molecules	Fatty Acyls	Eicosanoids	9.62153e+06	386920	4.42792e+06	1.75958e+07	1.4895e+07	1.3456e+07	1.66293e+07	8.59038e+06	1.21304e+07	1.27154e+07	1.42904e+07	1.55309e+07	1.26564e+07	1.53802e+06	6.04405e+06	1.14371e+07	1.13634e+07	1.12162e+07	1.00246	3.18272	1.67026	0.0232013	0.762654	2.58722	1.3714	0.0973628	0.679134	2.94649	1.559	0.0285074	0.489159	1.40191	0.487392	0.668471
M407T212	[M+Cl]-	16-phenyltetranorprostaglandin e2	407.17	211.746			Lipids and lipid-like molecules	Fatty Acyls	Eicosanoids	3.24662e+06	7.92656e+06	6.49301e+06	7.64939e+06	6.18304e+06	9.84728e+06	4.40833e+06	5.12174e+06	4.26827e+06	7.48193e+06	9.4467e+06	1.12322e+07	3.95451e+06	3.74033e+06	4.28089e+06	5.34751e+06	6.02215e+06	5.33216e+06	0.36261	1.3404	0.422661	0.315052	0.256086	0.781059	-0.356496	0.412051	0.330107	1.59405	0.672697	0.117415	0.426137	0.67789	-0.560877	0.245018
M735T195	[2M-H]-	17-phenyltrinorprostaglandin a2	735.405	194.954			Lipids and lipid-like molecules	Fatty Acyls	Eicosanoids	1.13397e+06	957865	424329	1.37554e+06	1.49861e+06	1.3186e+06	526075	1.05502e+06	935907	388068	1.06399e+06	772590	282711	763859	555862	682538	693546	668893	0.196881	1.66633	0.736672	0.0638482	0.100973	1.00034	0.000483518	0.99921	0.129919	0.884144	-0.177647	0.754026	0.162763	0.636855	-0.650963	0.297974
M405T25	[M-H]-	17.beta.-carboxy-17.alpha.-formyloxydexamethasone	405.156	25.3107			Lipids and lipid-like molecules	Steroids and steroid derivatives	Steroid esters	2.18458e+06	1.99647e+06	2.91401e+06	206049	210664	298060	962634	432880	639198	8.49984e+06	7.55122e+06	9.65805e+06	2.50433e+06	2.05004e+06	1.28974e+06	2.13656e+06	2.05237e+06	2.13537e+06	0.519017	0.100742	-3.31126	0.00164275	0.428092	0.286778	-1.80199	0.00617064	0.584822	3.62352	1.85739	0.000757705	0.186836	0.823687	-0.279832	0.407967
M259T262	[M-H-C3H6O]-	18-hydroxy-5z,8z,11z,14z,16e-eicosapentaenoic acid	259.155	262.321			Lipids and lipid-like molecules	Fatty Acyls	Eicosanoids	3.32702e+07	8.37949e+07	5.87349e+07	7.96281e+07	6.8686e+07	7.10487e+07	3.66813e+07	2.31756e+07	3.5292e+07	3.5671e+07	3.86962e+07	3.97962e+07	4.6606e+07	2.34343e+07	3.47339e+07	4.77988e+07	4.79253e+07	4.79251e+07	1.10686	1.2478	0.319383	0.386671	1.6183	0.541234	-0.885677	0.151737	1.39919	0.649393	-0.622836	0.233098	1.54244	0.595985	-0.746652	0.214129
M353T34_1	[M-H]-	19s-methoxytubotaiwine	353.187	33.7072						465567	1.06373e+06	303113	509246	480971	435699	593310	796934	801540	704265	532309	8.41679e+06	653051	651595	592915	3.32623e+06	1.85066e+06	1.84707e+06	0.108615	0.778162	-0.361857	0.590936	0.0781117	1.19612	0.25836	0.645557	0.268148	5.26812	2.39729	0.374437	0.0211131	1.03555	0.0504012	0.929961
M288T204	[M-H]-	1h-3-benzazepine-7,8-diol, 6-chloro-2,3,4,5-tetrahydro-1-phenyl-	288.073	203.994						7.86054e+06	4.53112e+06	1.01687e+07	4.74997e+06	4.305e+06	8.60667e+06	7.09835e+06	1.05999e+07	9.40488e+06	6.01793e+06	5.85105e+06	8.6856e+06	6.99197e+06	7.42419e+06	6.51042e+06	7.15922e+06	7.61645e+06	7.16893e+06	0.436422	0.782861	-0.353171	0.486316	0.363827	1.20136	0.264667	0.477036	0.320364	0.911092	-0.134331	0.739599	0.189245	0.927582	-0.108453	0.758961
M204T273	[M-H]-	1h-benzotriazole-5-carboxylic acid, 1-(1-methylethyl)-	204.088	272.828						3.5188e+06	1.10209e+07	7.75851e+06	1.34054e+07	1.21179e+07	1.04059e+07	8.26881e+06	3.08492e+06	6.14679e+06	1.11363e+07	8.52292e+06	1.16507e+07	1.08356e+07	1.06956e+07	1.1569e+07	9.38341e+06	8.88811e+06	8.89048e+06	0.640371	1.61131	0.688231	0.124023	0.441485	0.784841	-0.349527	0.57765	0.37269	1.40415	0.489695	0.275104	0.566056	1.48444	0.569916	0.175274
M313T31	[M-H-C14H10O]-	1h-imidazo[4,5-c]pyridine-6-carboxylic acid, 1-[[4-(dimethylamino)-3-methylphenyl]methyl]-5-(2,2- diphenylacetyl)-4,5,6,7-tetrahydro-, (6s)-	313.148	31.1281		C15553	Benzenoids	Benzene and substituted derivatives	Diphenylmethanes	5.15938e+06	1.902e+06	3.6829e+06	1.15403e+07	1.11888e+07	9.90576e+06	7.76804e+06	5.54094e+06	1.11051e+07	7.3904e+06	8.47154e+06	8.45741e+06	6.78582e+06	789621	4.33943e+06	1.31213e+07	1.13878e+07	1.13161e+07	0.860946	3.03742	1.60285	0.00237258	0.612046	2.27229	1.18415	0.0715736	0.456555	2.26347	1.17854	0.0108932	0.365359	1.10895	0.149195	0.853316
M230T263	[M-H-C15H12O3]-	1h-indole-5-carboxylic acid, 3-(2-methyl-1-oxopropyl)-1-[2-oxo-3-(4-phenoxyphenoxy)propyl]-	230.067	263.019			Benzenoids	Benzene and substituted derivatives	Diphenylethers	3.2116e+06	1.69084e+07	4.79745e+06	1.4163e+07	1.14807e+07	1.23747e+07	1.61042e+07	8.46536e+06	1.41333e+07	2.33652e+07	2.56892e+07	2.68936e+07	1.0146e+07	3.90666e+06	4.13081e+06	1.27321e+07	1.27338e+07	1.33257e+07	0.623939	1.52578	0.609543	0.376828	0.715646	1.55324	0.635285	0.40094	0.943282	3.04799	1.60786	0.0187075	0.301267	0.729749	-0.454528	0.663356
M391T31	[M-H]-	1h-pyrano[3',4':6,7]indolizino[1,2-b]quinoline-3,14(4h,12h)-dione, 4,11-diethyl-4,9-dihydroxy-, (4s)-	391.14	30.5649	HMDB0060510	C11173				55926.2	1.94017e+06	2.66508e+06	1.21179e+06	754037	755465	1.60186e+06	1.38455e+06	1.34311e+06	6.27646e+06	4.08967e+06	6.60777e+06	3.29086e+06	2.00562e+06	1.94027e+06	2.4016e+06	2.21998e+06	2.40168e+06	0.262562	0.583822	-0.7764	0.460271	0.12573	0.928846	-0.106488	0.894372	0.472735	3.64155	1.86455	0.0207871	0.22775	1.55256	0.634648	0.390942
M525T413	[M-H]-	2-(3,4-dihydroxyphenyl)ethyl (1s,4ar,7ar)-4a-hydroxy-7-methyl-5-oxo-1-[(2s,3r,4s,5s,6r)-3,4,5-trihydroxy-6-(hydroxymethyl)oxan-2-yl]oxy-1,6,7,7a-tetrahydrocyclopenta[c]pyran-4-carboxylate	525.145	413.05			Lipids and lipid-like molecules	Prenol lipids	Terpene glycosides	2.00467e+06	3.9557e+06	5.58692e+06	1.58972e+07	1.22751e+07	1.29051e+07	2.36234e+06	3.40039e+06	2.06519e+06	1.08776e+07	1.21601e+07	1.25383e+07	2.40806e+06	2.03389e+06	1.87863e+06	8.50418e+06	4.4802e+06	8.469e+06	1.02374	3.55731	1.83079	0.00295401	0.24	0.6779	-0.560855	0.327261	0.649041	3.0809	1.62335	0.00224105	0.409009	0.547364	-0.869428	0.171546
M417T96	[M-H]-	2-acetyl-6-[(3-butanoyl-2,4,6-trihydroxy-5-methylphenyl)methyl]-3,5-dihydroxy-4,4-dimethylcyclohexa-2,5-dien-1-one	417.156	95.9894			Organic oxygen compounds	Organooxygen compounds	Carbonyl compounds	2.00469e+06	1.79585e+06	2.70792e+06	343013	262210	181509	993509	931721	1.48286e+06	6.09172e+06	6.94478e+06	7.73336e+06	1.80427e+06	1.94843e+06	1.30154e+06	2.15244e+06	2.14452e+06	2.25969e+06	0.491145	0.120878	-3.04837	0.00242107	0.315726	0.523639	-0.933355	0.0339631	0.502883	3.19121	1.6741	0.000974949	0.217094	0.776565	-0.364822	0.225357
M126T256	[M-H]-	2-amino-4,6-dihydroxypyrimidine	126.02	255.748			Organoheterocyclic compounds	Diazines	Pyrimidines and pyrimidine derivatives	2.0508e+07	1.25465e+08	4.6948e+07	6.67511e+07	7.81276e+07	9.97848e+07	6.98722e+07	3.37099e+07	1.05704e+08	6.83413e+07	1.16042e+08	9.5834e+07	8.58264e+07	5.23719e+07	5.91422e+07	7.75361e+07	7.75604e+07	7.92239e+07	1.37882	1.26821	0.342789	0.628553	1.42718	1.08483	0.11747	0.892095	0.977363	1.4525	0.538534	0.445435	0.297982	1.02291	0.032678	0.966663
M245T80	[M-H]-	2-chloro-2'-hydroxy-4'-methylbenzophenone	245.03	80.3862			Benzenoids	Benzene and substituted derivatives	Benzophenones	3.36601e+06	2.8969e+07	1.65025e+07	2.82179e+07	2.84348e+07	2.52415e+07	1.56724e+07	1.07071e+07	1.78003e+07	2.75421e+07	1.61568e+07	2.4801e+07	3.34475e+07	1.72805e+07	3.13903e+07	2.08382e+07	2.1009e+07	2.10081e+07	1.03929	1.67687	0.745769	0.213878	0.610844	0.904626	-0.144607	0.849746	0.682682	1.40261	0.48811	0.466323	0.964491	1.68146	0.749711	0.283817
M213T49	[M-H]-	2-Deoxyribose 5-phosphate	213.023	49.3198	HMDB0001031	C00673	Organic oxygen compounds	Organooxygen compounds	Carbohydrates and carbohydrate conjugates	2.61895e+06	7.88658e+06	5.45387e+06	5.82234e+06	4.96826e+06	4.83128e+06	4.89514e+06	2.46331e+06	4.14989e+06	5.65008e+06	5.92647e+06	7.82863e+06	4.17188e+06	6.65957e+06	4.77732e+06	5.05487e+06	5.06816e+06	5.28645e+06	0.327924	0.978851	-0.0308387	0.945738	0.384064	0.721101	-0.471727	0.427929	0.251619	1.21591	0.282036	0.529177	0.2247	0.97803	-0.0320495	0.948379
M275T707	[M-H]-	2-hydroxy-5-bromobenzophenone	274.988	707.437			Benzenoids	Benzene and substituted derivatives	Benzophenones	8.04924e+06	7.23853e+06	5.36855e+06	4.64172e+06	5.50146e+06	5.69358e+06	6.26293e+06	1.03538e+07	6.07814e+06	5.84666e+06	5.47318e+06	8.76808e+06	8.06892e+06	6.04141e+06	2.173e+07	6.1671e+06	6.05874e+06	6.05901e+06	0.490995	0.766679	-0.383306	0.134146	0.363853	1.09869	0.135786	0.693858	0.282601	0.972483	-0.0402556	0.891962	0.516643	1.73508	0.794999	0.36781
M223T29_2	[M-H]-	2-hydroxyanthraquinone	223.029	28.6078		C09605	Benzenoids	Anthracenes	Anthraquinones	7.62084e+08	9.84473e+08	6.13948e+08	9.89944e+08	8.62536e+08	8.78728e+08	7.09341e+08	7.97945e+08	7.87418e+08	5.26142e+08	7.68471e+08	6.30344e+08	5.50632e+08	8.15184e+08	8.3152e+08	9.70044e+08	1.01125e+09	1.01144e+09	0.949767	1.15704	0.210444	0.342649	0.891535	0.972124	-0.0407875	0.853308	4.16646	0.815485	-0.29427	0.321803	2.68728	0.930875	-0.10334	0.719319
M175T334	[M-H]-	2-isopropylmalic acid	175.061	333.613	HMDB0000402	C02504	Lipids and lipid-like molecules	Fatty Acyls	Fatty acids and conjugates	3.6947e+07	7.4888e+07	5.79681e+07	7.03267e+07	6.57e+07	6.84655e+07	4.44198e+07	3.02595e+07	4.19025e+07	3.99043e+07	4.0107e+07	4.99397e+07	3.89752e+07	2.29479e+07	3.24454e+07	4.98709e+07	4.95304e+07	4.92836e+07	0.897598	1.20429	0.268183	0.354658	1.31779	0.686571	-0.54252	0.207437	1.23916	0.765304	-0.385895	0.310975	1.7281	0.555753	-0.847485	0.102545
M175T160_1	(M-H2O-H)-	2-keto-D-Gluconic acid	175.025	159.86		C06473				8.1331e+07	1.13276e+08	6.39551e+07	1.06027e+08	1.02859e+08	1.03966e+08	5.44319e+07	1.10245e+08	1.05778e+08	1.24385e+08	9.45014e+07	1.50288e+08	8.92951e+07	1.07632e+08	1.07584e+08	1.01769e+08	1.03677e+08	1.03679e+08	0.598431	1.20997	0.274971	0.279319	0.568535	1.04599	0.0648744	0.871559	0.687836	1.4278	0.513791	0.163657	0.973255	1.17771	0.235984	0.383983
M101T331	[M-H]-	2-ketobutyric acid	101.025	331.052	HMDB0000005	C00109	Organic acids and derivatives	Keto acids and derivatives	Short-chain keto acids and derivatives	8.95346e+07	3.08963e+08	1.92798e+08	3.28318e+08	2.98495e+08	2.9587e+08	2.38821e+08	1.55e+08	2.09797e+08	4.00017e+08	2.56416e+08	3.68098e+08	4.81942e+08	1.27204e+08	3.04371e+08	2.69334e+08	2.67638e+08	2.69347e+08	3.2031	1.56044	0.641957	0.160581	1.89781	1.02084	0.0297579	0.954714	2.59503	1.73269	0.793013	0.133568	3.37036	1.54494	0.627553	0.422871
M168T138_3	[M-H]-	2-methoxy-5-nitrophenol	168.034	137.688		C17385	Benzenoids	Benzene and substituted derivatives	Nitrobenzenes	2.63412e+09	4.8478e+09	3.92492e+09	5.08612e+09	5.02889e+09	4.87038e+09	4.22802e+09	3.01635e+09	3.89234e+09	4.66071e+09	4.27188e+09	4.90531e+09	5.15916e+09	1.92913e+09	4.12903e+09	4.19713e+09	4.19791e+09	4.23636e+09	9.26998	1.31372	0.393657	0.138184	6.03944	0.976319	-0.0345759	0.908604	5.0315	1.21312	0.278726	0.291789	8.02633	0.983385	-0.0241718	0.958779
M224T273	[M-H]-	2-methoxyacridin-9-ol	224.069	272.647			Organoheterocyclic compounds	Quinolines and derivatives	Benzoquinolines	4.27211e+06	5.07608e+06	4.93443e+06	4.71564e+06	6.46178e+06	4.31147e+06	4.54958e+06	3.44042e+06	4.37222e+06	7.78307e+06	4.44608e+06	4.51378e+06	5.04765e+06	4.69316e+06	4.60452e+06	5.77349e+06	4.68563e+06	4.5717e+06	0.0741615	1.08446	0.116973	0.598857	0.232501	0.865542	-0.208324	0.205565	0.0548552	1.17226	0.22929	0.507736	0.106323	1.00439	0.00632019	0.944541
M158T182	[M-H]-	2-methylquinolin-4-ol	158.046	182.06		C21873	Organoheterocyclic compounds	Quinolines and derivatives	Quinolones and derivatives	3.4754e+07	1.95569e+08	6.6221e+07	6.18812e+07	5.77106e+07	1.91243e+08	6.40139e+07	3.01872e+07	4.19703e+07	6.65602e+07	5.66746e+07	1.30192e+08	5.01881e+07	6.1766e+07	5.86616e+07	5.73947e+07	5.81215e+07	5.72403e+07	1.31126	1.04819	0.0678997	0.945845	2.04761	0.459194	-1.12282	0.346894	1.49594	0.8546	-0.226678	0.80444	1.544	0.575347	-0.797496	0.442733
M207T29	[M-H]-	2-naphthalenesulfonic acid	207.012	29.2025		C06165	Benzenoids	Naphthalenes	Naphthalene sulfonic acids and derivatives	3.84581e+07	1.64558e+07	3.47431e+06	5.82131e+06	6.89129e+06	5.41351e+06	3.26161e+06	5.20856e+06	5.42035e+06	3.38324e+06	6.56122e+06	4.51407e+06	8.90702e+06	3.78805e+06	2.97882e+06	8.56217e+06	8.71223e+06	8.56272e+06	1.2518	0.310441	-1.68761	0.259376	1.16199	0.237899	-2.07158	0.22081	1.05704	0.247628	-2.01376	0.226409	1.04968	0.268443	-1.89731	0.241976
M159T339	[M-H]-	2-oxoadipic acid	159.03	338.674	HMDB0000225	C00322	Organic acids and derivatives	Keto acids and derivatives	Medium-chain keto acids and derivatives	1.50615e+08	1.44608e+08	1.39653e+08	1.4551e+08	1.2755e+08	1.5121e+08	1.22681e+08	1.16869e+08	1.33922e+08	1.40052e+08	1.16725e+08	1.42137e+08	1.03723e+08	1.06137e+08	1.11995e+08	1.26131e+08	1.24898e+08	1.26134e+08	1.45678	0.975612	-0.0356208	0.67395	1.32877	0.858804	-0.2196	0.0259386	1.60532	0.917305	-0.124526	0.242115	2.2293	0.740107	-0.434194	0.000714862
M279T286	[M-H]-	2-propenamide, 2-cyano-3-(3,4-dihydroxyphenyl)-n-phenyl-, (2e)-	279.085	286.204			Phenylpropanoids and polyketides	Cinnamic acids and derivatives	Hydroxycinnamic acids and derivatives	6.48172e+06	1.08615e+07	9.16879e+06	1.20524e+07	1.288e+07	1.30932e+07	9.68619e+06	5.43206e+06	8.43863e+06	1.10042e+07	1.12239e+07	1.23806e+07	9.96684e+06	7.22834e+06	8.30145e+06	9.90184e+06	9.43476e+06	9.72679e+06	0.552894	1.43428	0.520325	0.0432173	0.344151	0.888536	-0.170498	0.612252	0.226157	1.30539	0.384484	0.115192	0.230345	0.961701	-0.0563393	0.83293
M185T178	[M-H]-	2,3-dihydroxybiphenyl	185.046	178.014		C02526	Benzenoids	Benzene and substituted derivatives	Biphenyls and derivatives	4.31842e+06	1.96936e+06	3.41911e+06	5.25633e+06	4.54104e+06	5.50428e+06	7.38948e+06	3.91539e+06	1.83384e+07	1.43656e+07	1.41014e+07	1.64689e+07	9.75032e+06	4.08132e+06	5.01991e+06	2.70749e+07	2.69904e+07	2.59978e+07	0.377363	1.57637	0.656606	0.0659939	0.681961	3.05384	1.61062	0.205435	0.816582	4.62928	2.21079	0.000318285	0.546146	1.94208	0.957602	0.180804
M405T233	[M-H]-	2,3,4',5-tetrahydroxystilbene 2-glucoside	405.12	232.555			Phenylpropanoids and polyketides	Stilbenes	Stilbene glycosides	621660	649059	554394	3.07679e+06	2.46089e+06	2.81268e+06	3.17703e+06	1.69982e+06	2.92966e+06	3.90835e+06	4.53529e+06	5.15586e+06	3.68018e+06	253158	1.78998e+06	2.53366e+06	2.41738e+06	2.42083e+06	0.490322	4.57526	2.19385	0.000272512	0.46697	4.27728	2.09669	0.0120947	0.481009	7.45132	2.8975	0.000407236	0.391763	3.13587	1.64887	0.260173
M195T562	[M-H]-	2,4,6-trichlorophenol	194.906	562.182		C07098	Benzenoids	Phenols	Halophenols	2.70701e+08	9.7573e+07	3.45856e+08	2.65678e+08	2.07646e+08	2.92451e+08	3.16192e+08	3.9208e+08	2.28171e+08	2.27332e+08	2.44482e+08	2.26803e+08	1.2304e+08	1.36582e+08	2.77274e+08	2.66286e+08	2.49685e+08	2.47663e+08	1.73844	1.07232	0.100733	0.835415	2.58184	1.31131	0.391005	0.444478	1.8198	0.978277	-0.0316849	0.947459	2.01704	0.751818	-0.411546	0.54103
M555T188	[2M-H]-	2,5,7,8-tetramethyl-2-(.beta.-carboxyethyl)-6-hydroxychroman	555.316	187.703			Organoheterocyclic compounds	Benzopyrans	1-benzopyrans	8.88313e+06	5.03616e+06	7.34736e+06	1.83086e+07	1.57622e+07	1.62683e+07	8.45137e+06	5.08469e+06	8.08109e+06	1.28308e+07	1.4627e+07	1.51949e+07	5.54817e+06	5.98625e+06	6.42608e+06	1.02235e+07	1.01497e+07	1.01247e+07	0.978041	2.36704	1.24309	0.00206341	0.084703	1.01648	0.0235832	0.943342	0.553924	2.00562	1.00405	0.0057798	0.296436	0.844539	-0.243764	0.390829
M171T597	[M-H-H2O]-	2,6-diaminopimelic acid	171.068	596.768			Organic acids and derivatives	Carboxylic acids and derivatives	Amino acids, peptides, and analogues	1.88959e+07	1.07594e+07	1.84418e+07	9.02181e+06	1.68107e+07	1.8934e+07	2.52574e+07	1.07689e+07	2.01925e+07	2.64284e+07	1.5179e+07	2.60579e+07	3.14731e+07	2.28824e+07	2.17816e+07	2.16228e+07	2.27934e+07	2.26809e+07	0.584213	0.930754	-0.103529	0.795409	0.232125	1.16886	0.225103	0.616872	0.277129	1.40685	0.492467	0.223875	0.881166	1.58299	0.66265	0.0819189
M401T19	[M+C2H3O2]-	2.alpha.-mannobiose	401.125	19.498			Organic oxygen compounds	Organooxygen compounds	Carbohydrates and carbohydrate conjugates	431500	5.45981e+06	282732	4.95902e+06	3.5795e+06	3.71413e+06	4.80293e+06	2.89285e+06	4.61603e+06	1.38392e+07	1.53153e+07	1.41775e+07	8.47068e+06	5.57498e+06	5.00842e+06	6.54294e+06	6.56392e+06	6.61527e+06	0.423218	1.98454	0.988806	0.313089	0.452954	1.99413	0.995756	0.320764	0.85127	7.01842	2.81115	0.00214429	0.666995	3.08616	1.62581	0.0996658
M245T312	[M-H]-	2'-chloro-2-hydroxy-5-methylbenzophenone	245.043	312.142			Benzenoids	Benzene and substituted derivatives	Benzophenones	1.58331e+07	6.70161e+07	4.15934e+07	4.76242e+07	4.45e+07	4.38156e+07	3.76711e+07	2.5643e+07	3.61055e+07	4.23875e+07	4.1092e+07	5.07989e+07	3.86e+07	1.15646e+08	7.76538e+07	5.01984e+07	5.00516e+07	5.00518e+07	0.988029	1.09239	0.127489	0.808729	0.922937	0.79892	-0.323877	0.613498	0.84617	1.07904	0.109749	0.83858	2.04671	1.86351	0.898024	0.250881
M237T140	[M-H]-	2'-hydroxy-4-methylchalcone	237.089	139.61			Phenylpropanoids and polyketides	Linear 1,3-diarylpropanoids	Chalcones and dihydrochalcones	1.36975e+06	209853	1.46225e+06	1.14959e+06	970283	1.99758e+06	5.98938e+06	591954	2.72226e+06	9.20225e+06	6.51861e+06	6.08225e+06	6.0352e+06	1.71443e+06	1.4691e+06	3.18804e+06	2.97171e+06	2.97422e+06	0.152492	1.3536	0.436805	0.522783	0.375527	3.05854	1.61284	0.267191	0.591649	7.16772	2.84152	0.00406413	0.446409	3.03064	1.59962	0.25132
M210T622	[M-H]-	2',3'-dideoxycytidine	210.079	621.672	HMDB0015078	C07207	Nucleosides, nucleotides, and analogues	Pyrimidine nucleosides	Pyrimidine 2',3'-dideoxyribonucleosides	4.69711e+06	2.38816e+06	6.17859e+06	2.1728e+06	6.24418e+06	4.89788e+06	1.12015e+07	2.52028e+06	4.39377e+06	7.71308e+06	3.74601e+06	6.79324e+06	9.25387e+06	6.57591e+06	8.90867e+06	7.91888e+06	7.21706e+06	9.73181e+06	0.234521	1.00385	0.00553675	0.992168	0.237491	1.36579	0.449731	0.601823	0.0952334	1.3761	0.46058	0.365066	0.606518	1.8651	0.899254	0.0509681
M329T147	[M-H]-	21-hydroxyprogesterone	329.234	146.886	HMDB0000016	C03205	Lipids and lipid-like molecules	Steroids and steroid derivatives	Hydroxysteroids	2.34846e+06	2.82313e+06	3.28394e+06	6.25048e+06	6.49463e+06	8.63117e+06	4.0544e+06	1.50153e+06	3.92643e+06	2.47098e+06	3.14407e+06	4.18693e+06	4.19226e+06	1.37674e+06	2.68725e+06	4.84931e+06	4.52952e+06	4.85192e+06	0.651241	2.52808	1.33804	0.00583097	0.190776	1.12144	0.16535	0.71508	0.0563312	1.15924	0.213178	0.473302	0.254909	0.976432	-0.0344084	0.941945
M255T294	[M-H]-	3-(5-phenylthiophen-2-yl)prop-2-ynyl acetate	255.051	293.963			Organoheterocyclic compounds	Thiophenes	2,5-disubstituted thiophenes	1.25434e+06	1.53952e+06	1.28659e+06	1.86148e+06	416277	1.03717e+06	3.17807e+06	2.99923e+06	2.20581e+06	1.21073e+07	1.97587e+07	1.66752e+07	5.46302e+06	1.20154e+06	2.59081e+06	4.13417e+06	4.16537e+06	4.16563e+06	0.144082	0.812394	-0.299749	0.583287	0.400909	2.05446	1.03876	0.0100639	0.924879	11.896	3.57241	0.00263656	0.441528	2.26822	1.18156	0.242207
M236T614	[M-H]-	3-(cyclohexylamino)-2-hydroxy-1-propanesulfonic acid	236.096	613.783			Organic nitrogen compounds	Organonitrogen compounds	Cyclohexylamines	2.97305e+07	2.78778e+07	2.95655e+07	2.80571e+07	2.106e+07	3.11949e+07	3.19869e+07	3.23362e+07	3.02643e+07	3.20857e+07	2.82197e+07	3.28981e+07	3.21715e+07	3.38629e+07	3.52879e+07	3.28302e+07	3.28964e+07	3.32968e+07	0.698658	0.921287	-0.118277	0.495472	0.510895	1.08504	0.117753	0.0471734	0.503277	1.06917	0.0964902	0.267067	0.451532	1.1623	0.216985	0.0119175
M659T252	[M+HCO2]-	3-[(cholamidopropyl)dimethylammonio]-1-propanesulfonate	659.382	252.143		C11321	Lipids and lipid-like molecules	Steroids and steroid derivatives	Bile acids, alcohols and derivatives	3.78656e+07	3.3232e+07	3.49943e+07	1.00337e+08	8.42896e+07	7.6346e+07	3.94911e+07	2.3259e+07	3.64655e+07	4.40551e+07	4.85624e+07	4.874e+07	2.10934e+07	6.48869e+07	4.33463e+07	4.86906e+07	4.86904e+07	4.87752e+07	2.27816	2.45987	1.29858	0.00198635	0.278785	0.935186	-0.0966751	0.680055	0.517506	1.33241	0.414034	0.00452297	1.04567	1.21901	0.285704	0.575335
M147T97	[M-H]-	3-hydroxyglutaric acid	147.03	96.6986	HMDB0000428		Organic acids and derivatives	Hydroxy acids and derivatives	Beta hydroxy acids and derivatives	1.28759e+08	1.82446e+08	1.46182e+08	1.2534e+08	1.25672e+08	1.34968e+08	1.23113e+08	5.87665e+07	6.90866e+07	2.65083e+08	1.86777e+08	1.92475e+08	4.93776e+07	1.28634e+08	1.42849e+08	1.00907e+08	1.01049e+08	8.15298e+07	2.09281	0.843881	-0.244889	0.213954	2.67772	0.548695	-0.865923	0.0539456	0.989975	1.40873	0.494395	0.104329	2.32252	0.701508	-0.511469	0.241159
M212T624	[M-H-CO2]-	3-hydroxymethylmefenamic acid	212.094	623.595			Benzenoids	Benzene and substituted derivatives	Benzoic acids and derivatives	2.93315e+06	1.79357e+06	3.50418e+06	1.74896e+06	2.9147e+06	3.14251e+06	4.18275e+06	2.07321e+06	2.8034e+06	5.22522e+06	2.45743e+06	6.00257e+06	4.24912e+06	5.31342e+06	4.44604e+06	3.88002e+06	3.70954e+06	3.74855e+06	0.209705	0.948398	-0.0764347	0.841266	0.0566907	1.10065	0.138359	0.746465	0.171309	1.66266	0.733496	0.200521	0.422721	1.70195	0.767188	0.0325542
M175T632	[M-H]-	3-isopropylmalate	175.063	632.062	HMDB0012156	C04411	Lipids and lipid-like molecules	Fatty Acyls	Fatty acids and conjugates	2.92851e+06	1.97249e+06	2.62833e+06	1.57008e+06	2.70183e+06	2.50829e+06	3.68518e+06	1.83191e+06	2.49239e+06	4.5678e+06	2.08691e+06	3.00984e+06	3.35424e+06	3.54701e+06	3.02162e+06	3.11048e+06	3.09665e+06	2.93757e+06	0.247474	0.900504	-0.151196	0.607935	0.028327	1.06377	0.0891853	0.806413	0.0661893	1.28359	0.36018	0.411509	0.211103	1.31789	0.398233	0.0679718
M184T199	[M-H]-	3-oxo-c4-homoserine lactone	184.062	198.798			Organic acids and derivatives	Carboxylic acids and derivatives	Amino acids, peptides, and analogues	1.84496e+07	1.39244e+07	1.45628e+07	1.21189e+07	1.33269e+07	1.96755e+07	1.6455e+07	8.88152e+06	9.62052e+06	3.45116e+07	1.47182e+07	1.13415e+07	1.30714e+07	1.10569e+07	9.06956e+06	1.34325e+07	1.42092e+07	1.33122e+07	0.513069	0.96132	-0.0569112	0.835847	0.538839	0.744769	-0.425135	0.226275	0.134068	1.29049	0.367914	0.570506	0.699757	0.707289	-0.499628	0.066194
M497T33	[M-H]-	3,4-dihydroxy-5-[(2s,3r,4s,5s,6r)-3,4,5-trihydroxy-6-[[4-(2-hydroxypropan-2-yl)cyclohexene-1-carbonyl]oxymethyl]oxan-2-yl]oxybenzoic acid	497.167	33.1031			Phenylpropanoids and polyketides	Tannins	Hydrolyzable tannins	4.98631e+06	1.68337e+06	1.25838e+06	2.15014e+06	1.11322e+06	1.67631e+06	1.98467e+06	2.7973e+06	2.29922e+06	8.69875e+06	1.23187e+07	9.81246e+06	2.4498e+06	1.80759e+06	2.27601e+06	3.51801e+06	3.5422e+06	3.54225e+06	0.391503	0.623061	-0.682554	0.45859	0.266194	0.893181	-0.162975	0.82582	0.636965	3.8887	1.95929	0.00867605	0.159545	0.824086	-0.279133	0.716794
M196T302	[M-H]-	3,4-Dihydroxy-L-phenylalanine(L-DOPA)	196.062	302.428	HMDB0000181	C00355	Organic acids and derivatives	Carboxylic acids and derivatives	Amino acids, peptides, and analogues	7.08488e+06	7.92586e+06	8.89948e+06	8.81674e+06	1.07614e+07	9.25161e+06	7.88982e+06	4.3582e+06	7.49849e+06	1.02851e+07	8.05484e+06	9.21078e+06	8.24148e+06	9.69546e+06	5.33439e+06	1.24625e+07	1.50709e+07	1.19246e+07	0.182315	1.20575	0.269931	0.106139	0.320441	0.825861	-0.27603	0.323828	0.117397	1.15226	0.204461	0.217727	0.179482	0.973279	-0.0390742	0.885247
M232T54	[M-H-CH4O]-	3,4-dihydroxycinnamic acid (l-alanine methyl ester) amide	232.062	53.981			Organic acids and derivatives	Carboxylic acids and derivatives	Amino acids, peptides, and analogues	2.23901e+06	940374	1.70696e+06	1.73847e+06	2.16127e+06	2.69171e+06	4.71462e+06	2.95647e+06	4.08834e+06	1.19784e+07	9.19287e+06	1.05922e+07	5.60545e+06	2.18122e+06	2.91927e+06	3.91905e+06	3.91837e+06	3.43988e+06	0.212886	1.34895	0.431842	0.290491	0.470569	2.40659	1.26699	0.0229163	0.721663	6.50046	2.70054	0.000543199	0.445914	2.19099	1.13158	0.15448
M183T110	[M-H]-	3,4-dihydroxymandelic acid	183.007	109.726	HMDB0001866	C05580	Benzenoids	Phenols	Benzenediols	1.15192e+07	1.76085e+07	1.15917e+07	1.0206e+07	1.07255e+07	1.50853e+07	1.4857e+07	1.31895e+07	1.32365e+07	7.68435e+06	1.41207e+07	1.83476e+07	1.61181e+07	1.66236e+07	1.05055e+07	1.09784e+07	1.10146e+07	1.23402e+07	0.441033	0.884512	-0.177046	0.570923	0.150357	1.01384	0.0198318	0.932726	0.31377	0.986081	-0.0202214	0.961716	0.145519	1.06208	0.0868906	0.77948
M203T144	[M-H]-	3,5-dihydroxydecanoic acid	203.128	144.278			Organic acids and derivatives	Hydroxy acids and derivatives	Medium-chain hydroxy acids and derivatives	5.81464e+07	2.25948e+08	1.47329e+08	1.53839e+08	1.31539e+08	1.28472e+08	6.69802e+07	3.99999e+07	6.0796e+07	5.44044e+07	5.46319e+07	6.63673e+07	5.91794e+07	7.07125e+07	7.00874e+07	9.08197e+07	9.08229e+07	9.18323e+07	1.87524	0.959267	-0.0599952	0.910837	2.85041	0.38889	-1.36257	0.148314	2.60879	0.40657	-1.29843	0.154153	2.67339	0.463534	-1.10925	0.187731
M189T271	[M-H]-	3,6-dimethyl-4-hydroxycoumarin	189.041	270.76			Phenylpropanoids and polyketides	Coumarins and derivatives	Hydroxycoumarins	4.0898e+06	4.13378e+06	5.09831e+06	5.66999e+06	5.10295e+06	4.82482e+06	7.10985e+06	3.94299e+06	4.12632e+06	4.81871e+06	4.25524e+06	9.43895e+06	3.73182e+06	4.5216e+06	5.9753e+06	6.87732e+06	6.84176e+06	9.27785e+06	0.112479	1.17084	0.227539	0.139734	0.153171	1.13941	0.188292	0.596488	0.0882565	1.38966	0.474731	0.359879	0.0543874	1.06807	0.095006	0.7019
M205T33	[M-H]-	4-hydroxy-3-(3-methylbut-2-enyl)benzoic acid	205.087	33.1596	HMDB0135898		Benzenoids	Benzene and substituted derivatives	Benzoic acids and derivatives	866163	650130	920228	2.161e+06	2.4605e+06	2.2266e+06	4.55891e+06	2.92048e+06	5.17177e+06	1.58465e+07	1.49438e+07	1.46832e+07	6.91877e+06	435298	4.29866e+06	5.11888e+06	5.34496e+06	5.11681e+06	0.38909	2.81061	1.49088	0.000278334	0.611815	5.1923	2.37637	0.00733836	0.938304	18.6633	4.22213	2.4221e-06	0.601644	4.78253	2.25777	0.178463
M144T295	[M-H-H2O]-	4-hydroxy-l-glutamic acid	144.03	294.61		C05947	Organic acids and derivatives	Carboxylic acids and derivatives	Amino acids, peptides, and analogues	2.53767e+07	3.08696e+07	2.85067e+07	3.5647e+07	3.50961e+07	3.6523e+07	3.08175e+07	1.71197e+07	2.46941e+07	3.20446e+07	2.8022e+07	3.12845e+07	3.33983e+07	2.22714e+07	2.55968e+07	2.81618e+07	2.7766e+07	2.77648e+07	0.678338	1.26563	0.339856	0.0103059	0.555862	0.856976	-0.222673	0.397501	0.477351	1.07785	0.108155	0.336024	0.560242	0.958862	-0.0606046	0.766796
M314T31_2	[M-H-C4H10N]-	4-hydroxytamoxifen	314.152	31.1794	HMDB0060530	C05011				1.44447e+06	429828	1.07555e+06	3.11206e+06	3.47267e+06	2.34414e+06	2.26271e+06	1.79815e+06	1.75886e+06	1.79962e+06	2.10916e+06	2.81555e+06	1.93026e+06	156762	1.1587e+06	1.87977e+06	1.8798e+06	1.81039e+06	0.435315	3.02689	1.59784	0.0110619	0.294803	1.97288	0.980307	0.0472475	0.227486	2.27955	1.18875	0.0407557	0.198273	1.1003	0.137899	0.875952
M268T379	[M-H]-	4-hydroxytriamterene	268.095	379.152						3.17149e+06	3.14142e+06	1.80595e+06	2.66807e+06	3.67256e+06	771124	3.03483e+06	3.02917e+06	3.04164e+06	1.01727e+06	2.69197e+06	519849	688720	2.54218e+06	884921	2.42793e+06	2.43877e+06	1.51507e+06	0.189505	0.875954	-0.191073	0.744833	0.135436	1.12154	0.165482	0.505564	0.326018	0.520897	-0.94093	0.178882	0.382592	0.506945	-0.980098	0.145895
M348T232	[M-H]-	4-hydroxytriamterene sulfate	348.075	231.886			Organic acids and derivatives	Organic sulfuric acids and derivatives	Arylsulfates	1.86308e+06	1.20544e+07	4.90034e+06	7.34617e+06	5.25045e+06	5.15342e+06	3.35852e+06	2.03989e+06	2.37302e+06	5.71031e+06	9.38283e+06	9.62925e+06	3.18607e+06	4.13616e+06	4.39e+06	4.59495e+06	4.51861e+06	4.51843e+06	0.437988	0.943256	-0.0842791	0.914245	0.538865	0.412982	-1.27585	0.293397	0.303657	1.31377	0.393716	0.580362	0.357458	0.6224	-0.684086	0.479843
M137T585	[M-H]-	4-imidazoleacrylic acid	137.036	584.592	HMDB0000301	C00785	Organoheterocyclic compounds	Azoles	Imidazoles	1.6042e+07	9.43921e+06	5.2207e+06	6.08934e+06	1.37318e+07	9.40798e+06	1.36034e+07	9.80152e+06	1.89142e+07	4.56486e+07	1.16155e+07	1.252e+07	1.19906e+07	1.58088e+07	1.36033e+07	1.546e+07	1.36303e+07	1.36441e+07	0.523798	0.952029	-0.0709233	0.904651	0.376625	1.37839	0.462981	0.399538	0.524263	2.27295	1.18457	0.325398	0.373499	1.34854	0.431393	0.345436
M208T623	[M-H]-	4-morpholinopropanesulfonic acid	208.063	622.63			Organoheterocyclic compounds	Oxazinanes	Morpholines	6.62401e+06	3.26347e+06	6.14061e+06	2.61969e+06	6.08859e+06	5.3659e+06	7.93786e+06	3.48663e+06	5.25216e+06	7.72013e+06	4.6682e+06	9.14451e+06	8.5859e+06	7.55506e+06	7.76291e+06	6.87099e+06	6.73254e+06	7.51973e+06	0.387279	0.878094	-0.187553	0.68437	0.03355	1.04046	0.0572258	0.903008	0.16328	1.34344	0.425936	0.337711	0.425908	1.49137	0.576641	0.0745835
M182T33	[M-H]-	4-pyridoxic acid	182.046	32.6819	HMDB0000017	C00847	Organoheterocyclic compounds	Pyridines and derivatives	Pyridinecarboxylic acids and derivatives	5.50876e+07	6.29058e+07	8.15431e+07	5.5577e+07	8.24517e+07	7.50231e+07	6.1674e+07	3.88113e+07	3.70323e+07	4.00873e+07	6.12629e+07	5.02259e+07	7.60849e+07	8.01976e+07	3.96935e+07	6.78042e+07	6.24646e+07	6.2612e+07	0.286553	1.06773	0.0945514	0.708439	1.28674	0.689185	-0.537037	0.137579	1.30315	0.759641	-0.39661	0.183329	0.332684	0.982156	-0.0259757	0.941027
M172T304	[M-H]-	4-quinolinecarboxylate	172.025	303.776		C08043	Organoheterocyclic compounds	Quinolines and derivatives	Quinoline carboxylic acids	5.3521e+07	1.28183e+08	9.40152e+07	9.87935e+07	8.524e+07	8.67804e+07	6.76016e+07	4.61202e+07	6.44106e+07	7.01444e+07	8.37394e+07	8.1541e+07	4.85641e+07	1.36238e+08	8.96894e+07	8.17528e+07	8.17545e+07	8.30894e+07	1.2391	0.982208	-0.0258996	0.944319	1.74906	0.646064	-0.630252	0.223342	1.38241	0.853856	-0.227935	0.574273	1.45522	0.995546	-0.0064396	0.990774
M329T26	[M-H]-	4,2'-dihydroxy-3,4',6'-trimethoxychalcone	329.104	25.9856			Phenylpropanoids and polyketides	Linear 1,3-diarylpropanoids	Chalcones and dihydrochalcones	274979	550929	296704	1.21514e+06	1.09275e+06	1.05257e+06	1.35141e+06	741597	1.5864e+06	6.50768e+06	7.83841e+06	9.04079e+06	3.15822e+06	195279	1.76913e+06	2.42041e+06	2.54323e+06	2.34794e+06	0.28396	2.99342	1.5818	0.00180396	0.303278	3.27754	1.71261	0.0331067	0.669736	20.8325	4.38077	0.000546797	0.396284	4.56313	2.19002	0.196172
M180T32	[M-H-HO]-	4,6-dinitro-o-cresol	180.034	31.9537		C18653	Benzenoids	Phenols	Nitrophenols	2.88524e+08	1.09132e+08	4.49079e+07	3.1697e+07	3.77667e+07	3.39135e+07	5.65936e+07	2.46133e+07	2.08883e+07	5.1476e+07	1.90375e+07	1.91979e+07	3.222e+07	3.74665e+07	3.27912e+07	9.57333e+07	9.5737e+07	9.54604e+07	3.68664	0.233587	-2.09797	0.195959	3.22105	0.230691	-2.11597	0.198791	2.96032	0.202709	-2.30252	0.185707	3.04326	0.231555	-2.11057	0.194998
M172T337	[M-H]-	4,8-dimethylquinolin-2-ol	172.063	336.876			Organoheterocyclic compounds	Quinolines and derivatives	Quinolones and derivatives	2.51635e+06	3.50555e+06	4.92968e+06	3.48584e+06	4.58842e+06	5.64871e+06	4.92888e+06	5.12157e+06	4.99127e+06	6.39883e+06	2.78015e+06	6.42446e+06	6.99776e+06	3.68726e+06	6.45889e+06	4.96983e+06	6.05949e+06	4.44196e+06	0.128835	1.25306	0.325455	0.380607	0.357649	1.37348	0.457832	0.124358	0.164308	1.42477	0.510727	0.329717	0.446344	1.56543	0.646558	0.171841
M223T589	[M-H]-	4'-hydroxychalcone	223.074	588.912	HMDB0135607	C14232	Phenylpropanoids and polyketides	Linear 1,3-diarylpropanoids	Chalcones and dihydrochalcones	6.81557e+06	3.1705e+06	4.02423e+06	2.61333e+06	6.27475e+06	5.16785e+06	6.28736e+06	696343	4.06992e+06	6.81119e+06	4.48177e+06	6.45895e+06	7.10363e+06	8.84846e+06	8.16789e+06	6.25627e+06	6.74947e+06	6.24476e+06	0.362147	1.00326	0.00469186	0.992615	0.205562	0.788965	-0.341967	0.642008	0.230155	1.26706	0.341487	0.397573	0.521403	1.72159	0.783741	0.0498129
M366T358	[M-H]-	4'-hydroxymethyl-5'-desmethylmeloxicam	366.047	358.25						549343	1.10654e+06	626495	933465	769790	765739	390022	549343	449274	424209	498261	627340	568958	686923	512246	614169	594175	607811	0.0774947	1.08176	0.113386	0.750817	0.153464	0.608418	-0.716866	0.173994	0.149678	0.679033	-0.558446	0.255438	0.123208	0.774687	-0.368315	0.398977
M195T312	[M-H]-	4',6'-dimethoxy-2'-hydroxyacetophenone	195.051	312.12	HMDB0029645	C10726	Organic oxygen compounds	Organooxygen compounds	Carbonyl compounds	1.20803e+07	1.02846e+07	1.20751e+07	1.04338e+07	9.99886e+06	1.16519e+07	1.14465e+07	1.35532e+07	1.27784e+07	1.06971e+07	1.10687e+07	1.25345e+07	1.41527e+07	1.16789e+07	1.20178e+07	1.15415e+07	1.03432e+07	1.15052e+07	0.477314	0.931607	-0.102206	0.368801	0.358976	1.09693	0.133467	0.264297	0.403962	0.995942	-0.00586699	0.957397	0.189464	1.09899	0.136184	0.309899
M130T620	[M-H]-	5-aminolevulinic acid	130.041	620.463	HMDB0001149	C00430	Organic acids and derivatives	Carboxylic acids and derivatives	Amino acids, peptides, and analogues	2.53542e+07	1.22226e+07	2.81172e+07	1.15464e+07	2.3716e+07	2.10389e+07	6.52219e+07	1.21678e+07	1.611e+07	3.09828e+07	1.45979e+07	2.79775e+07	1.5121e+07	2.13732e+07	3.59084e+07	3.67998e+07	3.51809e+07	4.92801e+07	0.763491	0.857025	-0.222591	0.636837	0.530289	1.42326	0.5092	0.629246	0.307752	1.11971	0.163123	0.728102	0.0702692	1.10212	0.140279	0.790434
M112T74	[M-H]-	5-azauracil	112.004	73.8594			Organoheterocyclic compounds	Triazines	Triazinones	5.05182e+07	1.24891e+08	9.0363e+07	1.06338e+08	9.68624e+07	8.87796e+07	7.61895e+07	5.2144e+07	8.42985e+07	8.97026e+07	9.38754e+07	1.06275e+08	7.79039e+07	8.39465e+07	9.01501e+07	8.29724e+07	8.29728e+07	8.34198e+07	1.1259	1.09861	0.135675	0.712553	1.3246	0.800052	-0.321834	0.493916	0.996538	1.09061	0.125131	0.734338	0.484131	0.94818	-0.0767664	0.843341
M120T598	[M-H-C2H2O]-	5-hydroxy-3,4-dihydro-2(1h)-quinolinone	120.057	597.544			Organoheterocyclic compounds	Quinolines and derivatives	Quinolones and derivatives	2.02285e+07	1.80037e+07	2.18217e+07	1.46749e+07	1.86792e+07	2.40774e+07	2.86531e+07	1.4656e+07	1.95466e+07	2.28464e+07	1.68247e+07	2.91534e+07	3.16636e+07	2.45697e+07	3.62465e+07	4.50483e+07	6.03441e+07	4.63887e+07	0.503499	0.956332	-0.0644166	0.781059	0.137838	1.04665	0.065783	0.836759	0.204097	1.14604	0.196663	0.476704	1.02389	1.53995	0.622879	0.0389547
M141T138	[M-H]-	5-hydroxymethyluracil	141.031	138.331	HMDB0000469	C03088	Organoheterocyclic compounds	Diazines	Pyrimidines and pyrimidine derivatives	1.49912e+07	7.63923e+07	4.72287e+07	3.23046e+07	2.86844e+07	3.15331e+07	2.52889e+07	1.48836e+07	2.27656e+07	4.08618e+07	4.7388e+07	4.85881e+07	3.72629e+07	7.81555e+07	5.82657e+07	3.99785e+07	3.99822e+07	4.08746e+07	1.43843	0.667488	-0.583186	0.435958	1.48046	0.454058	-1.13905	0.233874	0.934943	0.987199	-0.0185874	0.975215	1.11554	1.25302	0.32541	0.612353
M234T190	[M-H]-	5-isoxazoleacetic acid, 4,5-dihydro-3-(4-hydroxyphenyl)-, methyl ester	234.078	190.471			Benzenoids	Phenols	1-hydroxy-2-unsubstituted benzenoids	3.15637e+06	3.22785e+06	3.64898e+06	3.25581e+06	4.50333e+06	4.27925e+06	4.31573e+06	1.7802e+06	2.39271e+06	6.22004e+06	4.02931e+06	3.91331e+06	4.45406e+06	2.90032e+06	2.07328e+06	3.81943e+06	3.81911e+06	3.61333e+06	0.127079	1.19985	0.26286	0.181384	0.163432	0.846054	-0.241179	0.54486	0.109415	1.41158	0.497311	0.146713	0.163066	0.939646	-0.0898104	0.791598
M145T620	[M-H]-	5,6-dimethylbenzimidazole	145.052	619.723	HMDB0003701	C03114				1.16313e+07	6.47531e+06	1.18747e+07	5.75676e+06	1.16947e+07	1.07622e+07	2.35473e+07	6.73557e+06	9.3427e+06	2.19397e+07	8.60862e+06	2.29653e+07	1.78836e+07	2.32005e+07	2.30523e+07	2.34735e+07	2.34146e+07	2.70298e+07	0.454875	0.941044	-0.0876664	0.828561	0.308027	1.32168	0.402371	0.591078	0.393527	1.7849	0.835844	0.188074	1.10936	2.13921	1.09708	0.0101164
M337T314_3	[M-H]-	5'-phosphoribosyl-5-amino-4-imidazolecarboxamide (aicar)	337.078	314.065	HMDB0001517	C04677	Nucleosides, nucleotides, and analogues	Imidazole ribonucleosides and ribonucleotides	1-ribosyl-imidazolecarboxamides	2.47498e+08	3.72132e+08	2.80322e+08	3.0687e+08	2.83748e+08	2.76021e+08	2.41798e+08	2.50533e+08	2.56523e+08	2.42439e+08	2.76629e+08	3.04192e+08	3.45635e+08	3.26669e+08	2.89147e+08	2.66091e+08	2.63547e+08	2.69202e+08	2.04739	0.962983	-0.0544171	0.786986	2.05282	0.832104	-0.265164	0.250831	2.32662	0.914782	-0.1285	0.569919	0.567382	1.06834	0.0953657	0.641946
M268T141_1	[M-H-C7H7NO]-	5h-thieno[2,3-c]pyran-3-carboxylic acid, 2-[[(benzoylamino)thioxomethyl]amino]-4,7-dihydro-5,5-dimethyl-	268.014	140.944						1.39017e+07	2.67051e+07	4.75867e+07	3.0616e+07	2.70843e+07	5.27833e+07	2.54083e+07	3.3728e+07	4.85891e+07	5.66733e+07	2.55537e+07	6.9663e+07	2.08644e+07	2.19769e+07	2.13532e+07	3.67039e+07	4.26041e+07	4.25564e+07	0.423031	1.25274	0.325088	0.589669	0.568911	1.22147	0.288615	0.614269	0.771093	1.72224	0.784283	0.264122	0.711284	0.727883	-0.458221	0.461093
M138T321	[M-H]-	6-hydroxynicotinic acid	137.996	321.226	HMDB0002658	C01020	Organoheterocyclic compounds	Pyridines and derivatives	Pyridinecarboxylic acids and derivatives	6.82608e+06	1.16521e+07	9.67221e+06	1.26243e+07	1.16012e+07	1.16379e+07	9.31659e+06	6.69204e+06	9.13029e+06	1.02968e+07	1.16853e+07	1.29249e+07	8.94339e+06	9.06485e+06	9.33042e+06	9.80162e+06	9.63473e+06	9.80111e+06	0.416531	1.274	0.349364	0.148763	0.329592	0.893024	-0.16323	0.572677	0.177534	1.24002	0.310363	0.230324	0.167053	0.971166	-0.0422103	0.856702
M441T23	[M-H]-	6,8-dihydroxy-2,2,4,4-tetramethyl-7-(3-methylbutanoyl)-9-(2-methylpropyl)-9h-xanthene-1,3-dione	441.253	22.7609			Organoheterocyclic compounds	Benzopyrans	1-benzopyrans	1.64276e+07	1.23914e+07	9.91646e+06	9.44933e+06	1.05664e+07	8.49773e+06	1.01199e+07	5.04465e+06	5.82124e+06	7.08605e+06	4.98676e+06	9.27025e+06	8.17008e+06	6.70942e+06	7.01941e+06	9.3151e+06	9.37908e+06	9.26066e+06	0.722414	0.73611	-0.442007	0.161935	0.739764	0.541773	-0.884239	0.0745858	0.706101	0.550997	-0.859885	0.0626598	0.781322	0.565346	-0.822793	0.0450258
M407T34	[M-H]-	6a,12a-didehydroamorphigenin	407.135	33.8023			Phenylpropanoids and polyketides	Isoflavonoids	Rotenoids	64954.3	6.22078e+06	8.741e+06	6.21603e+06	4.52423e+06	4.3969e+06	6.67512e+06	4.19467e+06	6.0892e+06	1.60552e+07	1.7418e+07	1.78284e+07	8.82346e+06	6.39467e+06	5.51658e+06	6.81445e+06	6.90627e+06	6.81432e+06	0.347942	1.00735	0.0105631	0.989554	0.334185	1.12859	0.174519	0.822105	0.797996	3.41402	1.77147	0.0100752	0.281073	1.37985	0.464516	0.52851
M238T589	[M-H]-	7-hydroxy-2-acetylaminofluorene	238.085	588.509		C14633				2.44745e+06	1.69582e+06	1.84165e+06	1.90664e+06	3.90556e+06	6.67577e+06	1.85899e+06	2.14958e+06	3.93825e+06	2.60183e+06	2.62935e+06	4.22135e+06	8.9284e+06	6.63295e+06	4.4011e+06	3.48463e+06	4.06817e+06	3.56119e+06	0.365174	2.08657	1.06114	0.196902	0.166995	1.32781	0.409046	0.396673	0.160151	1.57939	0.659369	0.118298	0.719304	3.33546	1.73788	0.0246523
M181T163	[M-H]-	7-methyluric acid	181.051	163.051	HMDB0011107	C16355	Organoheterocyclic compounds	Imidazopyrimidines	Purines and purine derivatives	1.50066e+07	1.12651e+07	1.26029e+07	9.4677e+06	1.36547e+07	1.39938e+07	1.75078e+07	7.73107e+06	8.63238e+06	2.24786e+07	1.81878e+07	1.15101e+07	1.50725e+07	1.50374e+07	1.10745e+07	1.31036e+07	1.30852e+07	1.20657e+07	0.504923	0.954768	-0.0667784	0.763686	0.251095	0.871294	-0.198768	0.640451	0.267401	1.34217	0.424571	0.259056	0.0111219	1.05942	0.0832704	0.677606
M769T236	[M-H]-	7-o-methylquercetin-3-o-galactoside-6''-rhamnoside	769.234	235.755			Phenylpropanoids and polyketides	Flavonoids	Flavonoid glycosides	3.22938e+06	1.06909e+07	6.73373e+06	1.31974e+07	1.4442e+07	1.17675e+07	8.30135e+06	5.64138e+06	7.09248e+06	1.19636e+07	7.71868e+06	1.19378e+07	1.4451e+07	5.1791e+06	9.86851e+06	9.9702e+06	9.85117e+06	9.85185e+06	0.772072	1.90796	0.932029	0.0524336	0.337097	1.01846	0.0263883	0.958374	0.409781	1.53095	0.614423	0.228881	0.534311	1.42823	0.514226	0.439305
M343T174	[M-H-H2O]-	7(s),17(s)-dihydroxy-8(e),10(z),13(z),15(e),19(z)-docosapentaenoic acid	343.213	174.355			Lipids and lipid-like molecules	Fatty Acyls	Fatty acids and conjugates	308868	911308	552575	2.62361e+06	1.60398e+06	1.29337e+06	852062	160552	901972	1.32604e+06	1.35878e+06	2.51068e+06	1.00044e+06	70029.6	423738	942345	991808	985587	0.343988	3.11435	1.63893	0.0463452	0.13938	1.08001	0.111042	0.881001	0.22985	2.93076	1.55127	0.0557029	0.134159	0.842878	-0.246604	0.787853
M317T34	[M-H]-	8-hydroxy-5z,9e,11z,14z,17z-eicosapentaenoic acid	317.21	34.4127			Lipids and lipid-like molecules	Fatty Acyls	Eicosanoids	5.16814e+06	1.1791e+06	3.63584e+06	7.4998e+06	8.28751e+06	8.13419e+06	8.5097e+06	1.35753e+07	1.26475e+07	6.25109e+06	4.31256e+06	4.92152e+06	7.94132e+06	381051	7.2453e+06	7.2514e+06	7.37036e+06	7.24675e+06	0.658485	2.39621	1.26075	0.017311	0.948036	3.47914	1.79873	0.0131958	0.251644	1.55114	0.63333	0.229688	0.465355	1.55941	0.640997	0.525195
M212T333	[M-H]-	9-hydroxy-3,4-dihydroacridin-1(2h)-one	212.093	332.943			Organoheterocyclic compounds	Quinolines and derivatives	Benzoquinolines	3.01879e+06	3.4134e+06	5.50638e+06	4.08335e+06	4.86577e+06	3.02668e+06	7.34656e+06	3.9905e+06	4.61928e+06	9.69463e+06	6.76159e+06	6.5525e+06	8.98609e+06	5.29011e+06	5.08185e+06	5.08926e+06	4.54312e+06	4.66598e+06	0.118348	1.00312	0.00449265	0.990076	0.300384	1.33654	0.4185	0.356865	0.349047	1.92726	0.946551	0.044339	0.468533	1.62147	0.697304	0.171061
M407T60	[M-H]-	9-hydroxycalabaxanthone	407.135	59.7067	HMDB0031920		Organoheterocyclic compounds	Benzopyrans	1-benzopyrans	4.02833e+06	3.667e+06	5.23145e+06	3.11724e+06	2.06753e+06	2.04721e+06	3.50524e+06	1.95295e+06	3.35969e+06	9.91635e+06	1.15164e+07	1.39631e+07	5.23875e+06	3.82852e+06	2.42915e+06	3.34944e+06	3.44317e+06	3.44211e+06	0.498604	0.559458	-0.837899	0.032416	0.336784	0.682142	-0.551857	0.116019	0.608944	2.73817	1.45321	0.00411372	0.196675	0.889349	-0.169178	0.638295
M293T34	[M-H]-	9s-hydroxy-10e,12z,15z-octadecatrienoic acid	293.213	34.3833			Lipids and lipid-like molecules	Fatty Acyls	Lineolic acids and derivatives	6.08469e+06	1.71082e+06	3.6158e+06	1.277e+07	1.22699e+07	1.23614e+07	1.53387e+07	2.11184e+07	1.98571e+07	1.94061e+07	1.43147e+07	1.77411e+07	1.55403e+07	744096	1.2792e+07	1.28261e+07	1.23348e+07	1.35327e+07	0.944877	3.27757	1.71263	0.00245322	1.30414	4.93495	2.30304	0.00229139	0.853291	4.50973	2.17304	0.00243737	0.809843	2.54804	1.34939	0.279982
M199T29	[M-H]-	Acetic acid, 2-(4-chloro-2-methylphenoxy)-	199.008	28.6429		C18528	Benzenoids	Benzene and substituted derivatives	Phenoxyacetic acid derivatives	2.14196e+07	7.26569e+07	4.36276e+07	4.39415e+07	4.03656e+07	4.03322e+07	2.86219e+07	1.7933e+07	2.50151e+07	3.25102e+07	3.55676e+07	4.06428e+07	2.80537e+07	4.44866e+07	3.57713e+07	4.04191e+07	4.24538e+07	3.94555e+07	1.06254	0.905124	-0.143813	0.784367	1.40519	0.519737	-0.944145	0.219664	1.06697	0.789524	-0.340945	0.555175	0.849377	0.786552	-0.346385	0.563461
M116T617	[M-H]-	Acetylglycine	116.026	617.114	HMDB0000532	C02055	Organic acids and derivatives	Carboxylic acids and derivatives	Amino acids, peptides, and analogues	1.33688e+08	9.96084e+07	1.37139e+08	8.29004e+07	1.28546e+08	1.15326e+08	2.13435e+08	9.17719e+07	1.15672e+08	2.05413e+08	1.03466e+08	1.82616e+08	1.76702e+08	1.56317e+08	1.7415e+08	1.74128e+08	1.78712e+08	2.0179e+08	1.72256	0.882131	-0.180935	0.466219	0.58148	1.13618	0.184186	0.689287	0.408656	1.32681	0.407957	0.290173	1.86106	1.36912	0.453244	0.0284367
M501T16	[M+Cl]-	Agnuside	501.135	15.6013		C09765	Lipids and lipid-like molecules	Prenol lipids	Terpene glycosides	173855	356915	362143	326617	226001	355265	140043	167048	393583	220767	178995	246743	227844	260540	319290	295536	336393	295629	0.0525271	1.01677	0.0239869	0.948974	0.0590127	0.784706	-0.349775	0.561986	0.0915929	0.724041	-0.465857	0.274857	0.0418862	0.904539	-0.144746	0.695197
M235T19	[M-H]-	Ala-phe	235.099	19.1371			Organic acids and derivatives	Carboxylic acids and derivatives	Amino acids, peptides, and analogues	3.5767e+06	2.80332e+06	968139	3.66328e+06	2.88736e+06	2.61811e+06	3.29726e+06	2.4872e+06	3.01346e+06	7.57248e+06	8.70582e+06	8.33218e+06	3.90181e+06	894626	2.11249e+06	3.97789e+06	3.97795e+06	4.01431e+06	0.177045	1.24776	0.319341	0.507412	0.124337	1.19729	0.259779	0.582504	0.548436	3.3492	1.74382	0.00240198	0.228713	0.940225	-0.0889221	0.906183
M88T321	[M-H]-	Alanine	88.0405	321.276	HMDB0062251	C00041	Organic acids and derivatives	Carboxylic acids and derivatives	"Amino acids, peptides, and analogues"	4.93446e+06	2.68168e+07	1.44726e+07	2.64982e+07	2.63339e+07	2.56221e+07	1.85251e+07	1.4241e+07	1.91162e+07	3.79715e+07	2.00236e+07	3.46854e+07	4.87266e+07	1.38304e+07	3.22693e+07	2.29281e+07	2.17438e+07	2.29283e+07	1.01793	1.69726	0.763211	0.165403	0.604983	1.12241	0.166605	0.786666	0.88489	2.00503	1.00363	0.139031	1.30511	2.05146	1.03665	0.245163
M303T26_2	[M-H]-	Aleuritic acid	303.2	26.0319			Lipids and lipid-like molecules	Fatty Acyls	Fatty acids and conjugates	8.1147e+06	3.41033e+06	4.89539e+06	4.01463e+06	6.56013e+06	4.94784e+06	5.64735e+06	3.07368e+06	3.10889e+06	3.26689e+06	3.45475e+06	5.15057e+06	4.15503e+06	2.81514e+06	4.00663e+06	4.83377e+06	4.69714e+06	4.83928e+06	0.430316	0.945323	-0.0811207	0.85855	0.348708	0.72044	-0.473051	0.400762	0.425286	0.723015	-0.467902	0.372796	0.398633	0.668485	-0.581032	0.27948
M157T168	[M-H]-	Allantoin	157.037	168.372	HMDB0000462	C01551	Organoheterocyclic compounds	Azoles	Imidazoles	5.94361e+07	2.53854e+08	1.56935e+08	1.91123e+08	1.97126e+08	1.81366e+08	1.58474e+08	1.17816e+08	1.54168e+08	2.27457e+08	1.50904e+08	2.23857e+08	3.55766e+08	4.67727e+07	2.28345e+08	1.85787e+08	1.85788e+08	1.8457e+08	2.01111	1.21137	0.276637	0.58792	1.59945	0.915429	-0.12748	0.829236	1.77054	1.2807	0.356936	0.513346	2.65269	1.34166	0.424023	0.639274
M98T151	[M-H]-	Allyl isothiocyanate	98.0248	151.304	HMDB0005843	C19317				2.04422e+07	4.94116e+07	2.6259e+07	5.43629e+07	5.66655e+07	5.6853e+07	5.7161e+07	6.34507e+07	3.81774e+07	9.6842e+07	4.23368e+07	1.83047e+08	1.78112e+08	2.23085e+07	1.16523e+08	4.42417e+07	4.20314e+07	4.42581e+07	1.48749	1.74671	0.804642	0.0544987	1.40795	1.65211	0.724311	0.147682	1.76287	3.35258	1.74527	0.146484	2.92627	3.29762	1.72143	0.186012
M850T221	[M-H]-	Alpha-chaconine	850.493	220.846			Lipids and lipid-like molecules	Steroids and steroid derivatives	Steroidal glycosides	1.40243e+07	1.20826e+07	1.26412e+07	2.94469e+07	2.69925e+07	2.6608e+07	1.35711e+07	9.99006e+06	1.34981e+07	1.36818e+07	1.50514e+07	1.66898e+07	4.83671e+06	3.5833e+07	2.28142e+07	1.70372e+07	1.70355e+07	1.72322e+07	1.21622	2.14326	1.09981	0.000154025	0.144019	0.956413	-0.0642944	0.690633	0.305907	1.17227	0.229299	0.0999768	1.00985	1.63837	0.712264	0.411641
M145T331	[M-H]-	Alpha-ketoglutarate	145.014	331.052	HMDB0000208	C00026	Organic acids and derivatives	Keto acids and derivatives	Gamma-keto acids and derivatives	6.2975e+07	2.84366e+08	1.6298e+08	3.08755e+08	2.82233e+08	2.80037e+08	2.14617e+08	1.32437e+08	1.92268e+08	3.77334e+08	2.31296e+08	3.52121e+08	4.74955e+08	1.05141e+08	2.87876e+08	2.51145e+08	2.49822e+08	2.49827e+08	3.41198	1.70682	0.771313	0.13653	1.97511	1.05683	0.0797459	0.894664	2.72705	1.88264	0.912758	0.127575	3.55393	1.70084	0.766245	0.392429
M115T334	[M-H]-	Alpha-ketoisovaleric acid	115.04	333.613	HMDB0000019	C00141	Organic acids and derivatives	Keto acids and derivatives	Short-chain keto acids and derivatives	1.83087e+07	3.27145e+07	2.69139e+07	3.26167e+07	3.20294e+07	3.07936e+07	2.27153e+07	1.86439e+07	2.18903e+07	2.36844e+07	2.32686e+07	2.42574e+07	1.98218e+07	1.34756e+07	1.87562e+07	2.32702e+07	2.32702e+07	2.34674e+07	0.592291	1.22457	0.29228	0.23891	0.663231	0.811545	-0.301257	0.324842	0.697828	0.913691	-0.130222	0.62129	1.03063	0.667892	-0.582313	0.135343
M473T21	[M-H]-	Amastatin	473.283	21.4313			Organic acids and derivatives	Peptidomimetics	Hybrid peptides	8.48519e+06	8.01634e+06	7.20279e+06	7.90142e+06	7.57408e+06	7.51443e+06	7.77467e+06	7.03643e+06	8.22978e+06	6.8461e+06	7.43486e+06	7.20065e+06	8.45898e+06	7.37129e+06	7.60881e+06	1.22819e+07	1.22855e+07	1.28746e+07	0.360567	0.969863	-0.044147	0.577705	0.134969	0.972013	-0.0409531	0.68757	0.403402	0.906232	-0.142047	0.146428	0.154628	0.988811	-0.0162337	0.868073
M126T487	[M-H]-	Ammeline	126.031	486.581		C08733	Organoheterocyclic compounds	Triazines	Triazinones	2.13727e+07	1.75985e+07	2.15608e+07	7.60464e+06	1.97833e+07	2.17882e+07	3.91302e+07	1.95362e+07	2.09336e+07	9.89168e+06	5.93306e+07	1.91721e+07	2.16527e+07	2.20009e+07	1.89337e+07	2.2007e+07	2.09987e+07	2.09827e+07	0.704772	0.812398	-0.299742	0.458221	0.554757	1.31501	0.395069	0.379668	0.480239	1.46029	0.546255	0.574835	0.0678575	1.03395	0.0481707	0.693099
M348T306	[M-H]-	Ampicillin	348.107	306.354	HMDB0014559	C06574	Organoheterocyclic compounds	Lactams	Beta lactams	207492	67538.7	201844	1.83338e+06	1.21984e+06	1.20895e+06	2.84312e+06	1.24143e+06	2.21414e+06	7.61424e+06	7.8587e+06	9.43513e+06	2.23641e+06	224433	1.05357e+06	2.29205e+06	2.30021e+06	2.30025e+06	0.368692	8.93773	3.15991	0.00395511	0.458022	13.2083	3.72337	0.0143147	0.708142	52.2319	5.70686	0.000141769	0.343888	7.36969	2.8816	0.158854
M147T205	[M-H]-	Anethole	147.067	204.566	HMDB0030837	C10428	Benzenoids	Phenol ethers	Anisoles	1.11299e+07	1.11119e+07	1.28887e+07	9.64529e+06	1.74309e+07	1.8642e+07	2.05238e+07	7.79419e+06	8.51564e+06	2.40437e+07	1.42913e+07	1.37119e+07	1.02506e+07	1.02763e+07	1.55691e+07	1.41435e+07	1.42049e+07	1.29627e+07	0.321824	1.30138	0.380044	0.287599	0.162419	1.04848	0.068299	0.898289	0.256508	1.48153	0.567087	0.172853	0.0723001	1.02748	0.0391136	0.87132
M244T279	[M-H]-	Arg-Ala	244.131	279.151			Organic acids and derivatives	Carboxylic acids and derivatives	Amino acids, peptides, and analogues	7.44908e+06	1.03981e+07	8.72521e+06	2.22905e+07	2.05396e+07	2.00436e+07	1.18056e+07	6.40021e+06	1.06892e+07	1.07051e+07	1.19925e+07	1.41442e+07	8.9948e+06	1.20556e+07	1.37164e+07	1.34863e+07	1.34882e+07	1.36449e+07	1.12909	2.36612	1.24253	0.000377928	0.31324	1.08741	0.120892	0.697947	0.226062	1.38647	0.471415	0.0601475	0.488284	1.30838	0.387784	0.168122
M329T258	[M-H]-	Arg-Arg	329.183	257.816			Organic acids and derivatives	Carboxylic acids and derivatives	Amino acids, peptides, and analogues	8.41536e+06	1.16504e+07	1.05522e+07	1.92572e+07	1.68623e+07	1.73495e+07	1.15054e+07	7.04125e+06	1.08967e+07	1.46928e+07	1.79192e+07	1.7696e+07	1.27106e+07	1.16117e+07	1.13128e+07	1.34389e+07	1.34406e+07	1.35702e+07	0.85999	1.74633	0.804327	0.00313989	0.268667	0.961639	-0.0564326	0.828155	0.480273	1.64309	0.716414	0.0095939	0.362232	1.16387	0.218925	0.18327
M347T232	[M-H]-	Asterric acid	347.079	231.926			Benzenoids	Benzene and substituted derivatives	Diphenylethers	3.02287e+06	1.02857e+06	438572	766579	2.81121e+06	955032	3.2763e+06	3.00803e+06	3.64221e+06	2.82867e+06	1.41004e+06	1.505e+06	587549	930498	2.93548e+06	1.13658e+06	1.1116e+06	1.47816e+06	0.246139	1.00953	0.0136902	0.98949	0.381338	2.2108	1.14457	0.0870429	0.170588	1.27922	0.355263	0.668607	0.0406975	0.991874	-0.0117711	0.991485
M829T232	[M+COOH]-	Astragaloside iv	829.469	231.911		C17799	Lipids and lipid-like molecules	Steroids and steroid derivatives	Steroidal glycosides	1.68443e+07	1.36067e+07	2.14267e+07	5.16193e+07	3.78254e+07	4.42251e+07	1.86612e+07	1.09212e+07	1.8018e+07	2.30928e+07	2.53039e+07	3.14696e+07	2.21954e+07	6.482e+07	4.97671e+07	3.11774e+07	3.11619e+07	3.25323e+07	1.64946	2.57663	1.36548	0.00401504	0.212603	0.917548	-0.124144	0.693215	0.429296	1.53951	0.622471	0.0508633	1.79	2.63663	1.39869	0.0894979
M187T310	[M-H]-	Azelaic acid	187.098	309.575	HMDB0000784	C08261	Lipids and lipid-like molecules	Fatty Acyls	Fatty acids and conjugates	2.47943e+07	2.09376e+07	2.06066e+07	3.16855e+07	2.89566e+07	3.06565e+07	2.58255e+07	2.07224e+07	2.48641e+07	2.82008e+07	2.88963e+07	2.98704e+07	2.62713e+07	1.62142e+07	2.13356e+07	2.64536e+07	2.5989e+07	2.59904e+07	0.756671	1.37625	0.460746	0.00597899	0.254091	1.07648	0.106318	0.458484	0.405859	1.31097	0.390629	0.00856621	0.491909	0.962052	-0.0558132	0.806062
M299T257	[M-H]-	Benzoic acid + 1o, o-hex	299.078	257.172	HMDB0041271		Organic oxygen compounds	Organooxygen compounds	Carbohydrates and carbohydrate conjugates	5.97251e+06	2.19733e+07	1.46029e+07	1.31252e+07	1.1933e+07	1.28497e+07	1.00024e+07	5.39024e+06	8.25709e+06	1.17272e+07	1.30858e+07	1.31576e+07	9.68039e+06	1.74355e+07	1.35427e+07	1.23114e+07	1.18675e+07	1.21934e+07	0.61296	0.89093	-0.166617	0.755473	0.754367	0.555828	-0.84729	0.260899	0.538596	0.892406	-0.164228	0.759101	0.388732	0.955578	-0.0655544	0.908307
M306T69	[M-H-C19H22O2]-	Benzoic acid, 3-[[(3-carboxycyclohexyl)amino]carbonyl]-4-[3-[4-(4-phenoxybutoxy)phenyl]propoxy]-	306.099	68.5224			Organic acids and derivatives	Carboxylic acids and derivatives	Amino acids, peptides, and analogues	459697	113286	179703	1.81344e+06	1.65474e+06	1.36329e+06	3.46094e+06	1.77618e+06	3.218e+06	1.84552e+07	1.1282e+07	7.93579e+06	5.12656e+06	53081.1	2.51364e+06	3.84314e+06	3.83019e+06	3.8425e+06	0.382732	6.41897	2.68234	0.00130304	0.528187	11.2333	3.48971	0.008734	0.82743	50.0514	5.64534	0.016624	0.52301	10.2211	3.35348	0.190314
M162T329	[M-H]-	Benzotriazole-5-carboxylic acid	162.031	329.066						1.12008e+07	8.02182e+06	2.12494e+07	8.92171e+06	1.57843e+07	9.81572e+06	1.86467e+07	7.89415e+06	8.65523e+06	1.68804e+07	1.08385e+07	8.48456e+06	1.24449e+07	1.4786e+07	1.77526e+07	1.58653e+07	1.33339e+07	1.58503e+07	0.433401	0.852978	-0.229419	0.684182	0.209357	0.86964	-0.201509	0.755865	0.342205	0.894533	-0.160794	0.777447	0.08406	1.11147	0.152473	0.742585
M288T593	[M-H]-	Benzoylecgonine	288.101	592.588		C10847	Benzenoids	Benzene and substituted derivatives	Benzoic acids and derivatives	2.22327e+06	443621	778923	292174	1.54988e+06	1.25857e+06	1.23503e+06	300171	1.25434e+06	1.54452e+06	1.60238e+06	2.61059e+06	2.27268e+06	4.66142e+06	3.9481e+06	1.3539e+06	1.27282e+06	1.32226e+06	0.243483	0.899822	-0.152288	0.871081	0.118361	0.809542	-0.304822	0.746018	0.184934	1.67086	0.740594	0.299149	0.506915	3.15809	1.65905	0.0501992
M371T212_3	[M-H]-	Biocytin	371.193	211.746	HMDB0003134	C05552	Organic acids and derivatives	Carboxylic acids and derivatives	"Amino acids, peptides, and analogues"	1.71662e+09	4.06208e+09	3.57893e+09	5.63605e+09	5.10864e+09	5.16153e+09	2.27103e+09	1.61439e+09	2.32796e+09	4.1779e+09	4.4082e+09	4.97835e+09	2.10115e+09	3.51124e+09	3.54764e+09	2.69767e+09	2.62365e+09	2.69785e+09	14.3119	1.69981	0.765374	0.0410552	9.70013	0.66399	-0.590766	0.235218	6.68296	1.44956	0.535615	0.136268	4.97679	0.978882	-0.0307933	0.942563
M453T25	[M-H]-	Biphenylindanone a	453.229	24.718			Benzenoids	Benzene and substituted derivatives	Biphenyls and derivatives	6.18537e+06	5.5921e+06	8.42264e+06	1.50135e+06	1.09903e+06	1.26459e+06	2.9465e+06	2.11613e+06	3.3218e+06	1.98342e+07	2.1227e+07	2.5168e+07	7.26362e+06	5.86995e+06	4.279e+06	6.25806e+06	6.33226e+06	6.3312e+06	0.830862	0.191334	-2.38583	0.00331997	0.640347	0.415068	-1.26858	0.01344	0.906413	3.27865	1.7131	0.00107266	0.27956	0.862003	-0.214234	0.488407
M187T26	[M-H-C8H8O]-	Bisdemethoxycurcumin	187.04	25.9838	HMDB0002114	C17743	Phenylpropanoids and polyketides	Diarylheptanoids	Linear diarylheptanoids	1.83509e+06	6.1086e+06	3.90178e+06	4.63688e+06	3.62963e+06	4.09054e+06	1.72487e+06	1.24788e+06	1.77317e+06	740106	1.23004e+06	353849	1.22678e+06	2.76881e+06	2.21352e+06	2.2531e+06	2.20677e+06	2.20754e+06	0.283159	1.04319	0.0609991	0.899495	0.470659	0.400652	-1.31958	0.130165	0.485362	0.196193	-2.34965	0.0653849	0.425732	0.524176	-0.931876	0.225901
M335T366	[M-H]-	Bisphenol af	335.075	366.146		C14350	Benzenoids	Benzene and substituted derivatives	Diphenylmethanes	3.05694e+06	1.47234e+07	8.90641e+06	8.82941e+06	8.16588e+06	9.7473e+06	5.41059e+06	2.75998e+06	5.92197e+06	5.02582e+06	4.9353e+06	5.93466e+06	5.12133e+06	5.88894e+06	5.31835e+06	6.33912e+06	6.37887e+06	6.3786e+06	0.473869	1.00209	0.00301663	0.995891	0.614754	0.528073	-0.921191	0.297436	0.567754	0.595644	-0.747478	0.347584	0.489335	0.611863	-0.70872	0.364216
M213T293	[M-H]-	Bisphenol e	213.092	293.108			Benzenoids	Benzene and substituted derivatives	Diphenylmethanes	2.02126e+06	1.86786e+06	2.97345e+06	1.7598e+06	1.93141e+06	2.39373e+06	3.74536e+06	1.89108e+06	1.80821e+06	8.73671e+06	7.30168e+06	7.71806e+06	1.50948e+07	2.7493e+06	7.58764e+06	3.92569e+06	3.92428e+06	3.78296e+06	0.18669	0.886687	-0.173504	0.546774	0.0650317	1.08482	0.117456	0.801086	0.554245	3.46174	1.7915	0.00050887	0.844518	3.70587	1.88981	0.161397
M475T293	[M+FA-H]-	Bungeiside c	475.131	293.324			Organic oxygen compounds	Organooxygen compounds	Carbohydrates and carbohydrate conjugates	4.84155e+06	2.61305e+07	1.2652e+07	2.60159e+07	1.87639e+07	1.90118e+07	2.02667e+07	4.98409e+06	1.04062e+07	1.82435e+07	2.08171e+07	2.61587e+07	2.02178e+07	1.44567e+07	1.62232e+07	1.65925e+07	1.67874e+07	1.67881e+07	0.809701	1.46231	0.548245	0.369674	0.654587	0.817371	-0.290936	0.746284	0.562696	1.49503	0.580177	0.339316	0.284035	1.16674	0.222479	0.725958
M227T248	[M-H]-	Butyric acid, 4-[(4-chloro-o-tolyl)oxy]-	227.068	248.087		C18529				6.1425e+06	1.20667e+07	1.08844e+07	1.50923e+07	1.26898e+07	1.90977e+07	1.16028e+07	6.42096e+06	9.04862e+06	1.8722e+07	2.04703e+07	2.2305e+07	1.29607e+07	8.0209e+06	9.5521e+06	1.35383e+07	1.35611e+07	1.41235e+07	0.681601	1.61134	0.688263	0.0849148	0.34895	0.930525	-0.103883	0.788425	0.71767	2.11377	1.07982	0.00660278	0.244017	1.0495	0.0696971	0.846552
M193T286	[M-H]-	Caffeine	193.072	286.226	HMDB0001847	C07481	Organoheterocyclic compounds	Imidazopyrimidines	Purines and purine derivatives	2.01605e+07	1.05787e+08	5.29998e+07	7.54773e+07	6.97234e+07	6.41495e+07	4.27664e+07	1.83996e+07	3.5061e+07	5.62297e+07	5.99239e+07	7.47745e+07	4.58963e+07	5.37078e+07	5.24485e+07	5.23949e+07	5.29563e+07	5.23964e+07	1.29022	1.1699	0.226386	0.707633	1.56328	0.537741	-0.895018	0.347986	1.03947	1.06695	0.0934966	0.883481	0.5682	0.849708	-0.234962	0.738601
M347T116	[M-H]-	Camptothecin	347.114	115.593		C01897				6.73208e+06	6.11527e+06	9.59788e+06	3.12293e+06	3.55849e+06	2.73367e+06	5.07821e+06	2.82054e+06	4.81665e+06	1.95363e+07	2.16039e+07	2.31625e+07	9.06996e+06	57484.4	5.48104e+06	7.47696e+06	7.47796e+06	8.2531e+06	0.744607	0.419469	-1.25336	0.0167919	0.542872	0.566508	-0.819832	0.0655229	0.850756	2.86487	1.51847	0.000745965	0.611008	0.650851	-0.619602	0.408339
M445T289	[M-H]-	Cdp-ethanolamine	445.043	289.467	HMDB0001564	C00570	Nucleosides, nucleotides, and analogues	Pyrimidine nucleotides	Pyrimidine ribonucleotides	125097	1.28142e+06	830273	1.01662e+06	981751	1.09797e+06	928143	362444	1.213e+06	839460	769654	1.06314e+06	981726	763486	735394	702227	690601	282385	0.178783	1.38428	0.469137	0.444645	0.170081	1.11928	0.162567	0.842348	0.131309	1.19468	0.256628	0.697949	0.0400362	1.109	0.149263	0.825516
M302T313	[M-H-CO2]-	Cephalexin	302.089	313.237	HMDB0014707	C06895	Organoheterocyclic compounds	Lactams	Beta lactams	2.06164e+06	2.19494e+06	2.25922e+06	2.84403e+06	2.33182e+06	3.07688e+06	9.91705e+06	2.55676e+06	5.38026e+06	3.08565e+06	2.34452e+06	2.93865e+06	4.26051e+06	3.90655e+06	2.98527e+06	1.84233e+06	1.52071e+06	1.85155e+06	0.152515	1.26657	0.34093	0.0637398	0.572511	2.74012	1.45424	0.15281	0.0361204	1.28439	0.361083	0.0575384	0.40502	1.71158	0.775332	0.0158712
M236T304	[M-2H]2-	Chicoric acid	236.057	303.85			Organic acids and derivatives	Carboxylic acids and derivatives	Tetracarboxylic acids and derivatives	7.14216e+06	1.70445e+06	2.34887e+06	2.81355e+06	2.86287e+06	2.71874e+06	5.96521e+06	3.26123e+06	5.56683e+06	1.55707e+07	1.37518e+07	1.60328e+07	1.0502e+07	2.28614e+06	4.99598e+06	5.79631e+06	6.07357e+06	5.79552e+06	0.463191	0.74987	-0.415287	0.615328	0.206059	1.32136	0.402025	0.564368	0.780607	4.05122	2.01836	0.00354389	0.460545	1.58851	0.667672	0.499836
M183T619	[M-H]-	Chlorothymol	183.068	619.402			Lipids and lipid-like molecules	Prenol lipids	Monoterpenoids	6.68341e+06	3.93895e+06	7.02234e+06	3.28334e+06	6.34757e+06	6.44916e+06	1.16645e+07	3.97764e+06	6.65658e+06	1.10526e+07	5.69339e+06	1.04157e+07	1.0125e+07	9.06395e+06	1.17664e+07	1.11912e+07	9.73993e+06	1.09555e+07	0.35443	0.911327	-0.13396	0.732994	0.219486	1.26376	0.337728	0.561779	0.209322	1.53937	0.622336	0.179442	0.649757	1.75437	0.810954	0.0240154
M465T21	[M-H]-	Cholesteryl sulfate	465.305	20.8097	HMDB0000653	C18043	Lipids and lipid-like molecules	Steroids and steroid derivatives	Cholestane steroids	2.23419e+07	1.53334e+07	1.24472e+07	8.66548e+06	8.24517e+06	8.40048e+06	9.40516e+06	5.48036e+06	8.54269e+06	6.45781e+06	6.72343e+06	8.32172e+06	5.60838e+06	5.45567e+06	4.37417e+06	1.03923e+07	1.0662e+07	1.03996e+07	1.04947	0.504985	-0.985686	0.0481825	0.934341	0.467419	-1.09721	0.0484651	0.899478	0.429008	-1.22092	0.033364	1.15528	0.30801	-1.69895	0.01752
M111T401	[M-H-CH2O3]-	Cis-aconitate	111.009	401.117	HMDB0000072	C00417	Organic acids and derivatives	Carboxylic acids and derivatives	Tricarboxylic acids and derivatives	2.32977e+07	5.95792e+07	3.8088e+07	5.07442e+07	4.99901e+07	4.18625e+07	3.75292e+07	2.28633e+07	3.24153e+07	4.32646e+07	3.96398e+07	4.20665e+07	4.55957e+07	2.88853e+07	3.77163e+07	3.88742e+07	3.92105e+07	3.92111e+07	0.79685	1.17883	0.237351	0.54479	0.944594	0.767228	-0.382272	0.455706	0.736165	1.03312	0.0470033	0.905714	0.446695	0.92752	-0.10855	0.813284
M129T406	[M-H]-	Citraconic acid	129.019	405.705	HMDB0000634	C02226	Lipids and lipid-like molecules	Fatty Acyls	Fatty acids and conjugates	4.50656e+07	7.4044e+07	1.06687e+08	9.88219e+07	9.06547e+07	1.22355e+08	7.45777e+07	5.60057e+07	6.7712e+07	1.01004e+08	8.90703e+07	1.06236e+08	1.26959e+08	7.30958e+07	8.1822e+07	7.82097e+07	7.91456e+07	7.82006e+07	1.11156	1.38103	0.465745	0.228264	0.651253	0.878205	-0.18737	0.648059	0.557152	1.31229	0.392089	0.272977	1.11857	1.24837	0.320042	0.486326
M169T24	(M+Na-2H)-	Citramalic acid	169.015	24.0721	HMDB0000426	C00815	Lipids and lipid-like molecules	Fatty Acyls	Fatty acids and conjugates	7.86937e+06	1.54155e+07	7.45346e+06	7.09809e+06	8.59852e+06	8.06642e+06	5.75863e+06	3.53919e+06	6.88632e+06	1.21557e+07	1.5006e+07	1.21089e+07	1.38171e+07	2.34378e+06	8.46577e+06	8.40645e+06	8.41878e+06	8.67239e+06	0.510352	0.773074	-0.371322	0.425707	0.674439	0.526512	-0.92546	0.154533	0.14254	1.27757	0.353408	0.360891	0.525551	0.801169	-0.319821	0.653372
M191T515	[M-H]-	Citrate	191.02	514.814	HMDB0000094	C00158	Organic acids and derivatives	Carboxylic acids and derivatives	Tricarboxylic acids and derivatives	2.88808e+07	9.93642e+07	8.18952e+07	9.97817e+07	7.76508e+07	7.56466e+07	5.55975e+07	6.68469e+07	7.95444e+07	8.15411e+07	7.39307e+07	1.72846e+07	9.62649e+07	5.76969e+07	7.80928e+07	6.51063e+07	6.46375e+07	3.40659e+07	1.24374	1.20434	0.268237	0.560239	0.695131	0.96121	-0.0570762	0.908867	1.09041	0.822101	-0.282612	0.692745	0.632368	1.10428	0.143112	0.775497
M531T205	[M-H]-	Cochlioquinone a	531.294	204.62						726672	775944	287104	1.98611e+06	1.25723e+06	1.3881e+06	815218	328793	443365	1.16119e+06	1.24049e+06	1.95742e+06	683788	684801	928017	771784	771632	762271	0.295485	2.5878	1.37172	0.0255627	0.0444712	0.88694	-0.173091	0.768152	0.183712	2.43564	1.2843	0.0448907	0.0821521	1.28322	0.359769	0.389812
M369T272	[M-H-CH3]-	Colchiceine	369.121	272.06			Hydrocarbon derivatives	Tropones	Tropolones	2.66238e+06	1.14514e+07	6.43534e+06	1.76536e+07	1.85522e+07	1.56255e+07	1.30239e+07	8.1916e+06	1.2126e+07	2.74619e+07	1.39961e+07	2.29311e+07	4.64252e+07	3.93927e+06	2.52177e+07	1.58379e+07	1.59465e+07	1.58999e+07	1.04068	2.52231	1.33475	0.0178695	0.708172	1.62253	0.698242	0.221407	0.883041	3.13342	1.64774	0.035996	1.46044	3.67812	1.87897	0.216913
M441T79	[M-H]-	Cortisol 21-sulfate	441.156	79.1921	HMDB0062779	C02822	Lipids and lipid-like molecules	Steroids and steroid derivatives	Sulfated steroids	3.63429e+06	3.19386e+06	4.69247e+06	1.32497e+06	1.25829e+06	1.00809e+06	3.41144e+06	1.18379e+06	2.72862e+06	1.11347e+07	1.23677e+07	1.19122e+07	3.60089e+06	3.37765e+06	2.00444e+06	3.26627e+06	3.10602e+06	3.26877e+06	0.585353	0.311732	-1.68162	0.00437112	0.338065	0.635716	-0.653545	0.153255	0.653436	3.07402	1.62013	0.000154403	0.276619	0.779731	-0.358952	0.274431
M367T278	[M-H]-	Curcumin	367.106	277.842	HMDB0002269	C10443	Phenylpropanoids and polyketides	Diarylheptanoids	Linear diarylheptanoids	3.16819e+06	6.8312e+06	4.77301e+06	1.67798e+07	2.04234e+07	1.68308e+07	1.64339e+07	1.1155e+07	1.72369e+07	2.57087e+07	1.38458e+07	2.37097e+07	4.72519e+07	2.89949e+06	2.38662e+07	1.6184e+07	1.61765e+07	1.64682e+07	1.1824	3.65777	1.87097	0.0012335	1.07489	3.03443	1.60142	0.0101044	0.943225	4.2826	2.09849	0.0133195	1.52368	5.01053	2.32496	0.199245
M355T104	[2M-H]-	Cyclohexyl methylphosphonic acid	355.158	103.818			Organic acids and derivatives	Organic phosphonic acids and derivatives	Phosphonic acid esters	1.10939e+07	780535	6.51689e+06	2.49206e+07	2.29035e+07	2.16438e+07	1.96792e+07	1.15771e+07	1.67846e+07	1.21702e+07	1.27821e+07	1.19616e+07	1.01024e+07	2.79612e+06	7.74142e+06	1.10437e+07	1.14599e+07	1.10535e+07	1.31905	3.77722	1.91732	0.00556014	0.912109	2.61215	1.38524	0.0604497	0.530011	2.00714	1.00514	0.108151	0.35329	1.12227	0.166416	0.848504
M234T44	[M-H]-	Cys-Asn	234.078	44.1064			Organic acids and derivatives	Carboxylic acids and derivatives	Amino acids, peptides, and analogues	1.00986e+06	380763	703086	964785	1.25353e+06	1.60536e+06	2.76253e+06	1.30585e+06	2.2717e+06	4.59509e+06	4.50976e+06	4.76445e+06	2.94405e+06	1.10247e+06	1.95664e+06	3.5166e+06	3.49557e+06	4.0256e+06	0.212112	1.82627	0.868898	0.0903145	0.365979	3.02815	1.59844	0.0382145	0.48113	6.62426	2.72776	3.70189e-05	0.382259	2.86723	1.51966	0.0813299
M242T362	[M-H]-	Cytidine	242.08	361.571	HMDB0000089	C00475	Nucleosides, nucleotides, and analogues	Pyrimidine nucleosides		1.25142e+07	6.20774e+07	3.53763e+07	4.22802e+07	3.92701e+07	3.84731e+07	3.13243e+07	1.7451e+07	2.64749e+07	3.21675e+07	3.10841e+07	3.63135e+07	2.62477e+07	4.83475e+07	3.64505e+07	3.43635e+07	3.42991e+07	3.44911e+07	0.973306	1.09144	0.126233	0.827002	1.02715	0.684292	-0.547315	0.480375	0.907042	0.905401	-0.143371	0.82167	0.633433	1.0098	0.01407	0.98282
M167T516	[M-H-H2O]-	D-2-phosphoglyceric acid	166.982	516.49	HMDB0003391	C00197	Organic oxygen compounds	Organooxygen compounds	Carbohydrates and carbohydrate conjugates	5.46219e+07	6.17911e+07	1.38866e+08	5.63788e+07	1.40109e+08	1.39503e+08	1.39025e+08	2.53488e+08	534004	1.33994e+08	3.81826e+08	1.35998e+08	1.37493e+08	1.3375e+08	1.36692e+08	1.39022e+08	1.35965e+08	1.36865e+08	0.602305	1.31617	0.396344	0.525581	1.89108	1.53968	0.622628	0.587413	1.91539	2.55336	1.3524	0.201567	1.9464	1.59799	0.676262	0.132462
M165T289_1	[M-H]-	D-arabinonic acid	165.041	289.471	HMDB0000539	C00878	Organic oxygen compounds	Organooxygen compounds	Carbohydrates and carbohydrate conjugates	2.24748e+08	1.24591e+09	6.27379e+08	1.2624e+09	9.82411e+08	9.7322e+08	6.03395e+08	2.02711e+08	4.7009e+08	8.42421e+08	8.79705e+08	1.19702e+09	6.99757e+08	5.31667e+08	6.29696e+08	6.91545e+08	6.84295e+08	6.90478e+08	6.01589	1.53383	0.617138	0.297232	5.13969	0.608281	-0.71719	0.439526	3.77257	1.39137	0.476507	0.43736	1.20276	0.887077	-0.172869	0.805964
M207T96	(M+CH3COO)-	D-Arabinono-1,4-lactone	207.051	95.8146						7.89821e+07	2.3497e+07	8.17947e+07	2.59117e+07	4.6431e+07	4.71036e+07	4.38366e+07	1.56758e+07	1.57928e+08	2.02133e+07	4.85085e+07	5.06822e+07	1.76496e+07	3.72673e+07	2.75315e+07	2.54009e+07	2.70763e+07	3.27584e+07	1.7458	0.6482	-0.62549	0.345304	0.366906	1.17998	0.238766	0.827213	1.4617	0.64797	-0.626	0.368807	1.81305	0.447423	-1.16029	0.161768
M133T324_2	[M-H-H2O]-	D-arabitol	133.052	323.74	HMDB0000568	C01904	Organic oxygen compounds	Organooxygen compounds	Carbohydrates and carbohydrate conjugates	2.21905e+07	2.17188e+07	395492	1.69481e+07	2.47399e+07	2.93324e+07	4.16177e+07	2.38561e+07	2.11158e+07	4.96184e+07	2.22366e+07	1.8547e+07	2.91372e+07	2.91431e+07	1.83826e+07	3.05336e+07	3.04045e+07	2.72725e+07	0.637673	1.603	0.680772	0.33043	0.960852	1.95441	0.966732	0.217578	0.563717	2.04046	1.02889	0.274772	0.835393	1.73035	0.791066	0.250472
M237T305	[M-H]-	D-erythro-imidazolylglycerol phosphate	237.041	304.996		C04666	Organic acids and derivatives	Organic phosphoric acids and derivatives	Phosphate esters	78224.8	3.37697e+06	60330.2	2.32095e+06	1.42925e+06	1.67522e+06	4.31604e+06	2.11804e+06	3.52641e+06	1.31303e+07	1.0093e+07	1.32328e+07	8.76412e+06	79760.9	4.45465e+06	4.2455e+06	4.32506e+06	4.36739e+06	0.260553	1.54328	0.625995	0.604541	0.47786	2.83329	1.50248	0.167612	0.816465	10.37	3.37435	0.0018943	0.60562	3.7828	1.91946	0.299602
M179T242	[M-H]-	D-fructose	179.056	241.634	HMDB0062538	C00095	Organic oxygen compounds	Organooxygen compounds	Carbohydrates and carbohydrate conjugates	8.56015e+07	5.83873e+08	5.12307e+08	5.70135e+08	2.86981e+08	3.09845e+08	2.93888e+08	1.93833e+08	9.9446e+07	3.14579e+08	1.12007e+08	3.11603e+08	9.29373e+07	3.25188e+08	2.42322e+08	1.2225e+08	1.10303e+08	1.22253e+08	3.23679	0.987459	-0.0182066	0.979432	3.69758	0.496849	-1.00912	0.296834	3.78169	0.624641	-0.6789	0.431928	3.72599	0.558858	-0.839447	0.363804
M258T26	[M-H]-	D-glucosamine 1-phosphate	258.045	26.0319	HMDB0001109	C06156	Organic oxygen compounds	Organooxygen compounds	Carbohydrates and carbohydrate conjugates	2.49836e+06	1.17265e+06	202653	3.14957e+06	3.2577e+06	3.62778e+06	1.83655e+06	1.20591e+06	1.8953e+06	4.48539e+06	5.66562e+06	5.92712e+06	1.02873e+07	71237.3	5.83431e+06	2.93446e+06	2.93443e+06	2.869e+06	0.425929	2.59058	1.37328	0.0393114	0.10782	1.2747	0.350159	0.639472	0.462819	4.15063	2.05333	0.00704265	0.692023	4.18026	2.06359	0.246963
M259T233	[M-H]-	D-glucose 6-phosphate	259.013	233.199		C00092	Organic oxygen compounds	Organooxygen compounds	Carbohydrates and carbohydrate conjugates	9.35466e+06	1.80678e+07	1.52471e+07	1.88235e+07	1.67806e+07	1.56969e+07	1.51503e+07	1.12436e+07	1.31424e+07	1.70099e+07	1.75615e+07	1.70834e+07	1.39152e+07	1.38803e+07	1.64447e+07	1.60735e+07	1.60005e+07	1.66198e+07	0.424974	1.20229	0.265782	0.350682	0.35896	0.92657	-0.110028	0.728412	0.290843	1.21058	0.275697	0.309043	0.0493202	1.03681	0.0521507	0.855888
M193T395	(M-H)-	D-Glucuronate	193.036	394.774	HMDB0000127	C00191	Organic oxygen compounds	Organooxygen compounds	Carbohydrates and carbohydrate conjugates	4.91275e+06	1.95831e+07	1.31825e+07	1.36872e+07	1.20287e+07	9.18421e+06	6.65153e+06	3.41001e+06	5.6224e+06	1.267e+07	1.13223e+07	1.65753e+07	1.09034e+07	1.29983e+07	1.20565e+07	9.45283e+06	9.22545e+06	9.22542e+06	0.564742	0.926262	-0.110507	0.845147	0.823472	0.416259	-1.26445	0.167402	0.467267	1.07668	0.106591	0.842005	0.189615	0.954348	-0.067413	0.900118
M181T272	[M-H]-	D-mannitol	181.072	271.719	HMDB0000765	C00392	Organic oxygen compounds	Organooxygen compounds	Carbohydrates and carbohydrate conjugates	9.8003e+07	3.9087e+08	2.54715e+08	3.56028e+08	3.67945e+08	3.46325e+08	2.4308e+08	1.70145e+08	2.35602e+08	5.09342e+08	2.72513e+08	4.51198e+08	8.45014e+08	1.49781e+08	5.28376e+08	3.43565e+08	3.40865e+08	3.43768e+08	3.15282	1.43937	0.525437	0.268603	2.09016	0.872562	-0.196671	0.737007	2.80293	1.65825	0.72966	0.214261	5.37861	2.04841	1.0345	0.29923
M217T208	(M+K-2H)-	D-Mannose	217.01	207.635	HMDB0000169	C00159	Organic oxygen compounds	Organooxygen compounds	Carbohydrates and carbohydrate conjugates	1.71081e+08	1.78221e+08	1.83018e+08	3.20842e+06	1.55239e+06	1.67105e+08	1.89993e+08	1.79397e+08	1.77727e+08	1.82177e+08	1.21818e+06	1.83858e+08	1.72619e+08	1.79201e+08	1.90286e+08	1.81068e+08	1.81057e+08	1.79886e+08	3.52345	0.322863	-1.63101	0.0943451	0.746665	1.0278	0.0395544	0.394508	1.89689	0.68991	-0.535519	0.415964	0.414591	1.01838	0.0262821	0.627308
M113T278	[M-H-2H2O]-	D-xylose	113.025	278.483	HMDB0060254	C00181	Organic oxygen compounds	Organooxygen compounds	Carbohydrates and carbohydrate conjugates	1.83108e+08	1.06444e+08	1.0359e+08	1.93347e+08	1.24881e+08	1.16507e+08	1.20955e+08	1.16261e+08	1.94654e+08	1.0056e+08	1.7439e+08	1.16923e+08	1.04044e+08	2.84931e+08	2.42693e+08	1.11648e+08	1.13524e+08	1.13518e+08	1.47274	1.1058	0.145085	0.717132	0.72737	1.09851	0.135546	0.740545	1.75237	0.996774	-0.00466183	0.990768	2.61804	1.60672	0.684118	0.259235
M177T380	[M-H]-	D(-)-gulono-gamma-lactone	177.041	379.939		C05410	Organoheterocyclic compounds	Lactones	Gamma butyrolactones	3.1542e+07	5.08434e+07	4.09534e+07	5.6218e+07	4.95912e+07	1.05179e+08	1.07517e+08	2.81265e+07	3.71825e+07	4.39262e+07	2.07168e+07	4.63662e+07	3.43407e+07	3.83465e+07	3.57541e+07	3.84018e+07	3.84021e+07	3.72037e+07	1.32205	1.71064	0.774538	0.187398	1.0528	1.40123	0.486692	0.555931	0.793075	0.900034	-0.151948	0.699124	0.797746	0.879214	-0.185714	0.432403
M417T23	[M-H-C12H16O2N]-	Dauricine	417.211	22.766		C09419	Organoheterocyclic compounds	Isoquinolines and derivatives	Benzylisoquinolines	3.76429e+07	1.74238e+07	2.12796e+07	1.98032e+07	2.41362e+07	2.40503e+07	2.13736e+07	1.70219e+07	3.64233e+07	1.83169e+07	2.37217e+07	3.29031e+07	3.62426e+07	2.32556e+07	1.86611e+07	2.52758e+07	2.62713e+07	2.62764e+07	0.954683	0.890545	-0.16724	0.684054	0.304873	0.979993	-0.0291568	0.955327	0.743037	0.981603	-0.026789	0.953339	0.367655	1.02375	0.0338592	0.944327
M539T26	[M-H]-	Defluoroatorvastatin	539.269	26.3356			Organoheterocyclic compounds	Pyrroles	Substituted pyrroles	7.31006e+06	1.34974e+07	9.19143e+06	1.40921e+07	1.45257e+07	1.44155e+07	7.21703e+06	4.06751e+06	6.31149e+06	7.20658e+06	7.84016e+06	8.76257e+06	6.42308e+06	2.45943e+06	5.64e+06	8.14166e+06	8.0905e+06	8.09039e+06	0.590944	1.4345	0.520544	0.0771067	0.6562	0.586556	-0.769659	0.114777	0.498213	0.793673	-0.333383	0.335472	0.79625	0.484101	-1.04662	0.0785864
M266T212	[M-H]-	Deoxyguanosine	266.09	211.713	HMDB0000085	C00330	Nucleosides, nucleotides, and analogues	Purine nucleosides	Purine 2'-deoxyribonucleosides	348357	1.72098e+06	953344	1.92208e+06	1.67727e+06	1.85436e+06	1.11725e+06	679488	1.02268e+06	1.9554e+06	1.25588e+06	1.31546e+06	1.92252e+06	1.4814e+06	1.33851e+06	1.55722e+06	1.55733e+06	1.60467e+06	0.283	1.80426	0.851409	0.115232	0.145226	0.932754	-0.100431	0.879333	0.157906	1.49759	0.582643	0.333233	0.213782	1.56895	0.649799	0.257345
M251T166	[M-H]-	Deoxyinosine	251.079	165.59	HMDB0000071	C05512	Nucleosides, nucleotides, and analogues	Purine nucleosides	Purine 2'-deoxyribonucleosides	1.23231e+06	7.16215e+06	5.31601e+06	1.06973e+07	9.98791e+06	9.96563e+06	7.60753e+06	4.70913e+06	5.85275e+06	1.02637e+07	6.08821e+06	9.2034e+06	1.15028e+07	4.51816e+06	7.04986e+06	7.47734e+06	7.40965e+06	7.45965e+06	0.763506	2.23558	1.16065	0.0331132	0.430319	1.32522	0.406234	0.487179	0.447108	1.86393	0.898345	0.14073	0.538474	1.68271	0.750789	0.310643
M333T401	[M-H]-	Diflufenzopyr	333.06	400.741			Benzenoids	Benzene and substituted derivatives	N-phenylureas	532014	1.94374e+07	6.98574e+06	9.40142e+06	9.7619e+06	8.48443e+06	3.06242e+06	1.01128e+06	2.30978e+06	4.86605e+06	3.02805e+06	5.26347e+06	5.47033e+06	8.56757e+06	7.74905e+06	5.8984e+06	5.76307e+06	5.89788e+06	0.595645	1.02569	0.0365992	0.968878	0.741055	0.236818	-2.07815	0.286506	0.624958	0.488127	-1.03467	0.456932	0.252442	0.808266	-0.307099	0.774688
M193T313_1	[M-H-C6H8O6]-	Digalacturonic acid	193.035	312.851		C02273				3.50665e+07	3.5406e+07	3.48812e+07	3.59347e+07	3.30605e+07	3.40072e+07	3.26184e+07	3.63366e+07	4.07375e+07	3.05637e+07	3.07007e+07	3.33779e+07	5.40152e+07	3.05756e+07	3.28832e+07	3.40664e+07	3.40612e+07	3.48456e+07	0.734765	0.977682	-0.032563	0.413413	0.351264	1.04118	0.0582251	0.571801	0.853714	0.898329	-0.154683	0.0183996	0.676749	1.11504	0.157101	0.616869
M145T598_1	[M-H]-	Dimethylbenzimidazole	145.052	597.599	HMDB0003701	C03114	Organoheterocyclic compounds	Benzimidazoles		1.57738e+07	5.81157e+06	1.8046e+07	1.17863e+07	1.81524e+07	1.99543e+07	3.01927e+07	1.33024e+07	1.04898e+07	2.98198e+07	1.68674e+07	3.60695e+07	2.61667e+07	1.14256e+08	1e+08	2.89519e+07	3.12609e+07	2.8906e+07	0.475126	1.25892	0.33219	0.48957	0.382816	1.36217	0.445909	0.543201	0.645514	2.08816	1.06223	0.101639	2.76749	6.06647	2.60086	0.0720706
M161T95	[M-H]-	Dl-5-hydroxylysine	161.082	94.6756			Organic acids and derivatives	Carboxylic acids and derivatives	Amino acids, peptides, and analogues	2.96943e+06	4.74217e+06	4.07108e+06	5.25919e+06	4.82755e+06	5.15464e+06	5.60884e+06	2.12924e+06	3.06114e+06	6.74437e+06	6.24906e+06	6.43035e+06	5.45859e+06	3.87013e+06	4.49271e+06	4.58056e+06	4.58987e+06	4.43402e+06	0.28223	1.29354	0.371325	0.0964969	0.201893	0.916534	-0.12574	0.791721	0.317678	1.6485	0.721156	0.00899484	0.231926	1.17303	0.230239	0.38244
M145T336	[M-H]-	DL-glutamine	145.052	335.548		C00303	Organic acids and derivatives	Carboxylic acids and derivatives	Amino acids, peptides, and analogues	2.18829e+06	1.96646e+06	2.18972e+06	2.4544e+06	2.28721e+06	1.40279e+06	1.35804e+06	2.16906e+06	2.25706e+06	2.10266e+06	1.23602e+06	2.3299e+06	983801	934795	2.53377e+06	2.08537e+06	3.28092e+06	1.85589e+06	0.15914	0.968465	-0.0462286	0.851732	0.136302	0.911686	-0.133391	0.561802	0.176513	0.893467	-0.162513	0.545397	0.238473	0.701771	-0.510928	0.300028
M197T349	[M-H]-	DL-Vanillylmandelic acid	197.034	348.586	HMDB0133489	C05584	Benzenoids	Phenols	Methoxyphenols	2.40392e+06	5.742e+06	4.74617e+06	2.94252e+06	3.10317e+06	3.28583e+06	2.94638e+06	2.32705e+06	2.70485e+06	1.5993e+06	2.18562e+06	2.37575e+06	1.3595e+06	6.63714e+06	3.62169e+06	3.41908e+06	3.41704e+06	3.51973e+06	0.404229	0.723818	-0.466301	0.29859	0.383482	0.618851	-0.692335	0.178713	0.43472	0.477864	-1.06533	0.0919202	0.368022	0.901198	-0.150084	0.827075
M199T45	[M-H]-	Dodecanoic acid	199.171	45.381	HMDB0000638	C02679	Lipids and lipid-like molecules	Fatty Acyls	Fatty acids and conjugates	4.57338e+07	2.82354e+07	2.39166e+06	2.81448e+06	4.38982e+06	3.38994e+06	1.88857e+06	1.60252e+06	1.71544e+06	953241	1.00977e+06	1.3587e+06	1.26875e+06	3.17683e+06	2.08803e+06	6.92781e+06	7.14795e+06	8.24479e+06	1.5054	0.138739	-2.84955	0.156795	1.47128	0.0681832	-3.87444	0.132665	1.2594	0.0435001	-4.52284	0.125258	1.43025	0.0855623	-3.54688	0.138448
M301T21	[M-H]-	Enterodiol	301.148	21.4338	HMDB0005056	C18166	Lignans, neolignans and related compounds	Dibenzylbutane lignans	Dibenzylbutanediol lignans	1.4238e+07	5.84764e+06	1.09655e+07	2.60679e+07	2.82479e+07	2.32896e+07	1.44642e+07	9.50335e+06	1.31991e+07	1.57215e+07	1.73252e+07	1.83074e+07	9.74675e+06	9.47175e+06	1.05181e+07	1.57121e+07	1.61026e+07	1.6098e+07	1.2211	2.49928	1.32151	0.0053996	0.272541	1.19695	0.259362	0.515279	0.502215	1.65385	0.725832	0.0570661	0.18864	0.957664	-0.0624088	0.867361
M373T163	[M-2H]2-	Erioglaucine	373.054	162.711	HMDB0032280		Benzenoids	Benzene and substituted derivatives	Phenylmethylamines	4.56364e+08	7.71795e+08	7.46689e+08	4.66671e+08	8.14216e+08	4.9048e+08	1.82926e+08	1.13209e+09	4.85569e+08	6.49218e+08	3.77929e+08	7.35059e+08	7.87697e+08	7.51888e+08	6.94382e+08	5.68534e+08	5.91687e+08	6.61388e+08	2.8906	0.896963	-0.156879	0.676617	2.67341	0.911757	-0.133279	0.854789	3.33768	0.892326	-0.164358	0.656465	1.8166	1.13121	0.177866	0.456168
M279T300	[M-H-C5H11]-	Ethanone, 1-(5-hydroxy-1-pentyl-1h-indol-3-yl)-2-(2-methoxyphenyl)-	279.109	299.884			Organoheterocyclic compounds	Indoles and derivatives	Phenylacetylindoles	1.04357e+06	1.70067e+06	1.27786e+06	2.05594e+06	1.99581e+06	1.91021e+06	1.61266e+06	906777	1.45106e+06	2.13024e+06	1.96944e+06	2.45643e+06	1.52459e+06	848387	1.30034e+06	1.60154e+06	1.43261e+06	1.6015e+06	0.236853	1.4823	0.567841	0.0303703	0.118915	0.987171	-0.0186285	0.955137	0.177024	1.63003	0.704895	0.024389	0.136341	0.913285	-0.130863	0.695865
M227T44	[M-H]-	Ethyl laurate	227.202	44.0609	HMDB0033788	C05437	Lipids and lipid-like molecules	Fatty Acyls	Fatty acid esters	1.01247e+07	5.94129e+06	3.74629e+06	3.35438e+06	2.56338e+06	5.84037e+06	3.69896e+06	2.59104e+06	2.57548e+06	2.09106e+06	1.82942e+06	2.12046e+06	2.01476e+06	3.20202e+06	3.56916e+06	1.06096e+07	1.06671e+07	1.11558e+07	0.578683	0.593478	-0.752734	0.273212	0.583392	0.447475	-1.16012	0.128307	0.598279	0.304909	-1.71355	0.0703954	0.580257	0.44346	-1.17312	0.129402
M367T139	[M-H]-	Feruloyl quinic acid	367.104	138.972			Organic oxygen compounds	Organooxygen compounds	Alcohols and polyols	6.779e+06	9.26958e+06	7.54386e+06	2.1551e+07	1.85979e+07	1.63107e+07	1.0135e+07	4.6568e+06	7.76414e+06	1.21293e+07	1.34992e+07	1.778e+07	7.24263e+06	4.36846e+06	5.89159e+06	1.06259e+07	1.06243e+07	1.07575e+07	1.05808	2.39312	1.25889	0.0028946	0.250457	0.956065	-0.0648194	0.853019	0.497177	1.83993	0.879654	0.0235432	0.531322	0.741876	-0.43075	0.141393
M315T151	[M-H-CO]-	Formoterol	315.158	150.796	HMDB0015118	C07805	Benzenoids	Benzene and substituted derivatives	Phenethylamines	1.94772e+06	5.54927e+06	3.73708e+06	5.98124e+06	5.72337e+06	4.9814e+06	2.82614e+06	1.13226e+06	2.48969e+06	2.05375e+06	2.20177e+06	2.65976e+06	2.6389e+06	2.25187e+06	2.31485e+06	3.05131e+06	3.08913e+06	3.08712e+06	0.396329	1.4853	0.570759	0.168342	0.397091	0.573976	-0.800937	0.241537	0.362632	0.615564	-0.70002	0.244331	0.343163	0.641408	-0.640687	0.268768
M164T44	[M-H]-	Formylanthranilic acid	164.036	44.092	HMDB0004089	C05653	Benzenoids	Benzene and substituted derivatives	Benzoic acids and derivatives	1.68315e+06	6.67619e+06	5.62644e+06	1.39687e+07	6.21791e+06	5.90016e+06	7.08426e+06	5.07068e+06	7.72133e+06	8.40343e+06	9.43678e+06	6.88291e+06	9.41695e+06	6.84473e+06	1.2802e+07	1.28822e+07	1.2874e+07	1.15413e+07	0.537033	1.86523	0.899356	0.255843	0.479868	1.42118	0.507086	0.316605	0.364839	1.76773	0.8219	0.101766	0.702676	2.07808	1.05525	0.0941056
M404T94	[M+HCO2]-	Formylciprofloxacin	404.135	93.6066			Organoheterocyclic compounds	Quinolines and derivatives	Quinoline carboxylic acids	47908.3	969861	1.67079e+06	915630	1.11168e+06	1.08909e+06	1.33984e+06	467341	1.43045e+06	2.11363e+06	3.02997e+06	3.56537e+06	2.5718e+06	1.00528e+06	675372	1.01262e+06	957581	1.01326e+06	0.121797	1.15914	0.213049	0.778499	0.169552	1.20422	0.268101	0.760741	0.305166	3.23927	1.69567	0.0338231	0.187526	1.58168	0.661459	0.525461
M109T23	[M-H]-	Fosetyl	109.004	23.412		C18401				8.77578e+07	1.00396e+08	7.58967e+07	7.45132e+07	8.27368e+07	8.91056e+07	9.96292e+07	7.54811e+07	9.30147e+07	9.21738e+07	9.31279e+07	9.27065e+07	9.64276e+07	8.36049e+07	9.84158e+07	9.51519e+07	8.99069e+07	8.96642e+07	1.16412	0.932987	-0.100071	0.513606	0.167081	1.01543	0.0220928	0.899486	0.908961	1.05286	0.0743143	0.546912	0.339581	1.05453	0.0765968	0.600842
M115T313	[M-H]-	Fumarate	115.004	313.495	HMDB0000134	C00122	Organic acids and derivatives	Carboxylic acids and derivatives	Dicarboxylic acids and derivatives	1.98263e+07	5.232e+07	3.29392e+07	4.17858e+07	3.57664e+07	3.38313e+07	2.79241e+07	2.12247e+07	2.69576e+07	3.50165e+07	3.18798e+07	3.55744e+07	3.07901e+07	3.64301e+07	3.34238e+07	3.10764e+07	3.1077e+07	3.15226e+07	0.737137	1.05993	0.0839717	0.839849	0.902923	0.724233	-0.465474	0.374222	0.747065	0.975117	-0.0363521	0.931367	0.349358	0.957734	-0.0623025	0.88464
M341T604	(M-H)-	Galactinol	341.109	604.048	HMDB0005826	C01235	Organic oxygen compounds	Organooxygen compounds	Carbohydrates and carbohydrate conjugates	1.24741e+08	1.93766e+08	1.88867e+08	2.99457e+08	3.12109e+08	2.51548e+08	2.21453e+08	1.34291e+08	1.05927e+08	1.53156e+08	2.2531e+08	2.16464e+08	1.70372e+08	2.29945e+08	1.21213e+08	1.7105e+08	1.76431e+08	1.76455e+08	3.2229	1.70114	0.766501	0.0147985	0.795324	0.909924	-0.136182	0.7307	0.471141	1.17257	0.229672	0.410555	1.08915	1.0279	0.0397014	0.908377
M249T279	[M-H]-	Gamma-Glu-Cys	249.062	279.117	HMDB0001049	C00669	Organic acids and derivatives	Carboxylic acids and derivatives	Amino acids, peptides, and analogues	4.34614e+08	1.67869e+08	1.65078e+08	1.88709e+08	1.86499e+08	2.00563e+08	2.54303e+08	1.45908e+08	2.63997e+08	1.56846e+08	2.54066e+08	2.52249e+08	2.3785e+08	6.50153e+07	1.36461e+08	1.95844e+08	1.95993e+08	2.16093e+08	3.53619	0.750129	-0.414789	0.514466	1.67593	0.865348	-0.208647	0.740574	2.88281	0.863983	-0.210924	0.732616	3.12369	0.572366	-0.804989	0.345866
M254T143	[M-H]-	Ganciclovir	254.071	143.45	HMDB0015139	C07019	Organoheterocyclic compounds	Imidazopyrimidines	Purines and purine derivatives	8.37024e+06	1.19119e+07	9.80409e+06	1.61251e+07	1.4703e+07	1.40623e+07	1.13079e+07	7.22926e+06	1.08248e+07	1.3989e+07	1.40186e+07	1.48654e+07	1.02076e+07	3.10007e+07	2.06053e+07	1.37195e+07	1.37183e+07	1.38723e+07	0.655767	1.49206	0.577304	0.0145247	0.261559	0.975926	-0.0351565	0.890561	0.34133	1.425	0.510963	0.0162502	1.11826	2.05455	1.03882	0.157463
M377T104	[M-H-H2O]-	Gartanin	377.141	104.091	HMDB0030700	C10063	Organoheterocyclic compounds	Benzopyrans	1-benzopyrans	482785	1.33403e+06	362678	4.16316e+06	2.309e+06	2.62834e+06	2.51842e+06	2.77628e+06	2.1064e+06	2.64319e+06	2.56727e+06	3.09189e+06	2.01829e+06	974559	2.1415e+06	1.21438e+06	1.24852e+06	1.49968e+06	0.485229	4.17551	2.06195	0.0236812	0.445112	3.39579	1.76375	0.0086532	0.336927	3.8093	1.92953	0.0041673	0.322559	2.35575	1.23619	0.109495
M345T32	[M-H]-	Gibberellic acid	345.135	32.4818	HMDB0003559	C01699	Lipids and lipid-like molecules	Prenol lipids	Diterpenoids	85277.8	110721	104851	3.47663e+06	2.99518e+06	3.45188e+06	4.17727e+06	2.79321e+06	3.28712e+06	1.24989e+07	1.25711e+07	1.18902e+07	5.94618e+06	47216.8	6.14967e+06	6.06801e+06	6.06802e+06	6.11734e+06	0.606205	32.9855	5.04376	3.36474e-05	0.619288	34.0954	5.09151	0.00120838	0.871111	122.852	6.94078	5.85506e-07	0.668716	40.3625	5.33494	0.119812
M637T172	[M-H]-	Ginsenoside f1	637.43	172.095			Lipids and lipid-like molecules	Prenol lipids	Triterpenoids	484754	1.18499e+07	6.30641e+06	2.44147e+06	1.98372e+06	2.03253e+06	365404	977330	565489	2.65437e+06	139020	240436	184573	2.695e+06	1.39709e+06	1.37123e+06	1.42038e+06	1.39428e+06	0.686675	0.346425	-1.52938	0.283914	0.675773	0.102367	-3.28818	0.164869	0.615252	0.16275	-2.61927	0.19887	0.625019	0.229422	-2.12392	0.227303
M330T89	[M-H]-	Gln-Gly-Gln	330.135	88.9235			Organic acids and derivatives	Carboxylic acids and derivatives	Amino acids, peptides, and analogues	102063	3.20942e+06	4.49448e+06	5.18002e+06	3.80032e+06	4.03655e+06	3.95346e+06	2.0603e+06	3.75664e+06	6.61119e+06	8.46532e+06	7.75381e+06	4.41096e+06	51208.5	2.55175e+06	3.28409e+06	3.48504e+06	3.48345e+06	0.368256	1.66756	0.737735	0.274126	0.293039	1.25166	0.323841	0.671982	0.488995	2.92472	1.5483	0.023827	0.257361	0.898532	-0.154358	0.891399
M272T330	[M-H-C10H17S2O6N3]-	Glutathione, oxidized	272.078	330.131	HMDB0003337	C00127	Organic acids and derivatives	Carboxylic acids and derivatives	Amino acids, peptides, and analogues	1.07696e+06	2.47236e+06	1.53901e+06	1.56797e+06	1.56866e+06	1.82541e+06	1.65126e+06	796241	1.5821e+06	2.29005e+06	1.36639e+06	1.68289e+06	1.72875e+06	1.99222e+06	1.88012e+06	1.8144e+06	1.92671e+06	1.81916e+06	0.152862	0.975179	-0.0362605	0.924849	0.197013	0.791929	-0.336557	0.514121	0.142135	1.04933	0.0694672	0.873172	0.0929151	1.10077	0.138514	0.703194
M189T395	[M-H]-	Gly-Asp	189.052	395.498			Organic acids and derivatives	Carboxylic acids and derivatives	Amino acids, peptides, and analogues	1.49092e+06	4.13713e+06	3.31435e+06	3.76903e+06	3.46011e+06	3.73955e+06	3.49082e+06	1.06903e+06	2.13434e+06	3.82208e+06	3.41218e+06	8.09152e+06	2.57544e+06	5.04558e+06	3.30462e+06	3.3245e+06	3.32467e+06	3.21146e+06	0.245466	1.22659	0.294656	0.439717	0.283233	0.748589	-0.417754	0.514825	0.25279	1.71383	0.777226	0.276028	0.280524	1.22178	0.288983	0.570667
M131T619	[M-H]-	Gly-Gly	131.037	619.072	HMDB0011733	C02037	Organic acids and derivatives	Carboxylic acids and derivatives	Amino acids, peptides, and analogues	2.56138e+07	1.71475e+07	2.20569e+07	1.60136e+07	2.51329e+07	2.11245e+07	2.85956e+06	1.79943e+07	2.08798e+07	4.01092e+07	2.18614e+07	3.71423e+07	2.92872e+07	6.67248e+07	4.67012e+07	9.17148e+07	8.97563e+07	1.03506e+08	0.676511	0.960705	-0.0578345	0.825327	0.813849	0.643857	-0.635187	0.275933	0.422689	1.52909	0.612676	0.13722	1.69245	2.20175	1.13865	0.0792842
M339T23	[M-H]-	Gly-His-Lys	339.2	22.7093			Organic acids and derivatives	Carboxylic acids and derivatives	Amino acids, peptides, and analogues	8.61243e+08	5.21878e+08	5.81366e+08	6.99451e+08	7.23304e+08	6.81208e+08	5.99115e+08	5.99071e+08	6.63058e+08	4.87466e+08	5.87771e+08	6.95748e+08	8.12687e+08	4.82852e+08	4.22007e+08	6.3829e+08	6.4581e+08	6.45824e+08	3.67442	1.071	0.0989572	0.681747	2.53853	0.947446	-0.0778847	0.763368	3.86429	0.901501	-0.1496	0.621336	2.91189	0.874298	-0.193804	0.634535
M237T622	[M-H]-	Gly-Tyr	237.09	622.39	HMDB0028853		Organic acids and derivatives	Carboxylic acids and derivatives	Amino acids, peptides, and analogues	4.14905e+06	1.78759e+06	3.62331e+06	1.48197e+06	3.59519e+06	3.47601e+06	3.1624e+06	1.63721e+06	3.08705e+06	3.09419e+06	2.28552e+06	2.89347e+06	342559	3.80154e+06	2.96074e+06	6.51553e+06	4.89243e+06	5.11074e+06	0.304775	0.894688	-0.160544	0.751919	0.175951	0.82497	-0.277587	0.556791	0.263272	0.865401	-0.208559	0.600782	0.297449	0.743188	-0.428201	0.552566
M200T585	[M-2H]2-	Glycine, 1,1'-(1,8-dioxo-1,8-octanediyl)bis[glycyl-	200.058	585.18			Organic acids and derivatives	Carboxylic acids and derivatives	Amino acids, peptides, and analogues	1.36645e+07	6.58592e+06	7.35015e+06	5.95102e+06	1.2408e+07	8.88905e+06	1.05861e+07	6.84389e+06	9.07392e+06	1.10437e+07	1.04487e+07	1.44021e+07	1.2319e+07	1.29241e+07	1.39979e+07	1.22393e+07	1.35125e+07	1.21481e+07	0.518692	0.987228	-0.0185444	0.96981	0.241858	0.960266	-0.0584945	0.890491	0.365261	1.3005	0.379063	0.340684	0.430155	1.42174	0.507662	0.16632
M75T509	[M-H]-	Glycolate	75.0088	508.642	HMDB0000115	C00160	Organic acids and derivatives	Hydroxy acids and derivatives	Alpha hydroxy acids and derivatives	1.67069e+08	1.63488e+08	1.02514e+08	1.29554e+08	5.1365e+07	8.5898e+07	8.83951e+07	6.35709e+07	1.42844e+08	2.60705e+08	9.26147e+07	3.19435e+08	1.94213e+08	1.28502e+08	6.40119e+07	1.60479e+08	1.70811e+08	1.77813e+08	2.51051	0.616107	-0.698748	0.146671	1.81581	0.680744	-0.554815	0.216254	0.953225	1.55345	0.635479	0.324148	1.00307	0.892988	-0.163288	0.737735
M345T25	[M-H-C9H8O2]-	Harpagoside	345.098	25.3914		C09783	Lipids and lipid-like molecules	Prenol lipids	Terpene glycosides	166693	34175	67001	1.68537e+06	396066	2.10935e+06	2.83218e+06	702732	1.35115e+06	3.42999e+06	8.22928e+06	8.91343e+06	3.87666e+06	1.17685e+06	1.41199e+06	1.34528e+06	1.345e+06	1.5342e+06	0.3469	15.6449	3.96762	0.0646197	0.381781	18.2405	4.18907	0.0713704	0.608542	76.8012	6.26306	0.0172143	0.487159	24.1367	4.59316	0.075158
M301T3	[M-H]-	Hematoxylin	301.096	3.2226		C09931	Organoheterocyclic compounds	Benzopyrans	1-benzopyrans	296248	306395	301302	260171	490317	594391	368890	238953	60736.7	595794	737152	277386	251406	387483	97331.3	265163	190405	173183	0.0814536	1.48779	0.573171	0.211008	0.0632985	0.739625	-0.435135	0.42957	0.0747144	1.78145	0.833053	0.158422	0.0714856	0.814453	-0.296097	0.541479
M160T222	[M-H-H2O]-	Hippuric acid	160.062	222.145	HMDB0000714	C01586	Benzenoids	Benzene and substituted derivatives	Benzoic acids and derivatives	6.45887e+06	1.51415e+07	1.2002e+07	1.02484e+07	1.56774e+07	1.00115e+07	1.1611e+07	5.06289e+06	1.19021e+07	1.35322e+07	1.73359e+07	1.68091e+07	4.32908e+07	1.82312e+07	1.63532e+07	1.603e+07	1.4778e+07	1.61214e+07	0.295094	1.06949	0.0969204	0.816502	0.491517	0.850414	-0.233763	0.646154	0.341295	1.41886	0.504735	0.169524	1.2168	2.31755	1.2126	0.178161
M285T176_2	[M-H]-	His-Met	285.062	176.245	HMDB0005801	C05903	Phenylpropanoids and polyketides	Flavonoids	Flavones	6.9957e+06	1.48877e+07	1.1224e+07	1.68615e+07	1.40976e+07	1.56783e+07	9.94309e+06	5.62548e+06	9.37062e+06	1.40601e+07	1.51055e+07	1.83824e+07	1.26802e+07	1.60059e+07	1.40922e+07	1.27565e+07	1.24414e+07	1.24425e+07	0.611797	1.40867	0.494336	0.135419	0.524522	0.753282	-0.408737	0.362577	0.372017	1.43617	0.522231	0.140697	0.541221	1.29211	0.369727	0.262754
M167T45	[M-H]-	Homogentisic acid	167.035	44.7962	HMDB0000130	C00544	Benzenoids	Benzene and substituted derivatives	Phenylacetic acids	8.97627e+06	8.08497e+06	9.59218e+06	9.83382e+06	1.05171e+07	1.27609e+07	1.41316e+07	8.76349e+06	1.19893e+07	2.39967e+07	2.66905e+07	2.05794e+07	1.53832e+07	1.01232e+07	1.16972e+07	1.46939e+07	1.4659e+07	1.38495e+07	0.293868	1.24231	0.313026	0.0944918	0.445752	1.30882	0.388264	0.165651	0.866513	2.67383	1.41891	0.0012255	0.57505	1.39583	0.48112	0.0955715
M283T19_2	[M-H]-	Homopterocarpin	283.111	18.7933			Organoheterocyclic compounds	Benzopyrans	1-benzopyrans	2.9257e+06	2.87121e+06	3.1052e+06	3.54505e+06	2.99054e+06	3.33864e+06	2.78185e+06	3.87778e+06	4.62785e+06	3.18225e+06	2.19263e+06	3.12652e+06	3.03058e+06	6.08692e+06	7.05801e+06	3.73136e+06	3.72453e+06	3.77363e+06	0.115468	1.1092	0.149521	0.140386	0.241231	1.26796	0.342504	0.215329	0.193968	0.954987	-0.0664465	0.705266	0.480017	1.81704	0.861592	0.116834
M325T23	[M-H]-	Hydroquinidine	325.184	22.766		C10696				1.25901e+09	7.0152e+08	7.33845e+08	9.43561e+08	9.47324e+08	7.98586e+08	8.08827e+08	7.41526e+08	8.77824e+08	6.59883e+08	7.98471e+08	8.34236e+08	1.05704e+09	6.50711e+08	5.28116e+08	8.45712e+08	8.55534e+08	8.55633e+08	4.77654	0.998181	-0.00262678	0.993455	3.21107	0.901203	-0.150076	0.656397	4.92009	0.850881	-0.232971	0.516302	3.58929	0.829827	-0.269118	0.560791
M181T147	[M-H]-	Hydroxyphenyllactic acid	181.062	147.158	HMDB0000755	C03672	Phenylpropanoids and polyketides	Phenylpropanoic acids		4.83639e+06	6.73815e+06	6.23107e+06	8.51913e+06	7.28685e+06	9.47513e+06	6.56409e+06	3.39274e+06	5.95109e+06	8.1386e+06	9.05404e+06	1.4855e+07	6.63581e+06	5.00665e+06	5.5497e+06	6.95091e+06	6.94707e+06	7.15237e+06	0.421556	1.41984	0.505728	0.0429149	0.25648	0.893422	-0.162587	0.604066	0.369446	1.79986	0.847886	0.0948209	0.214433	0.965548	-0.0505803	0.796893
M288T31_2	[M-H]-	Imazethapyr	288.125	31.2258		C18865	Organic acids and derivatives	Carboxylic acids and derivatives	Amino acids, peptides, and analogues	267964	255955	322383	1.92023e+06	1.71783e+06	1.7051e+06	2.35825e+06	1.52191e+06	2.13587e+06	3.31102e+06	3.06918e+06	3.74768e+06	2.70602e+06	237153	1.60196e+06	1.84905e+06	1.81266e+06	1.81233e+06	0.409426	6.31353	2.65845	3.25466e-05	0.44387	7.10861	2.82957	0.00235471	0.433516	11.9672	3.58102	0.000101095	0.381268	5.37059	2.42508	0.159418
M114T168	[M-H-H2O]-	Iminodiacetic acid	114.031	168.443	HMDB0011753	C19911	Organic acids and derivatives	Carboxylic acids and derivatives	Amino acids, peptides, and analogues	1.03722e+07	4.48789e+07	2.65991e+07	3.29653e+07	3.31879e+07	3.09117e+07	2.59742e+07	1.96742e+07	2.72868e+07	3.87815e+07	2.6265e+07	3.86128e+07	6.2049e+07	1.18324e+07	3.99928e+07	3.10348e+07	3.1123e+07	3.10348e+07	0.830748	1.18588	0.245964	0.638513	0.678668	0.891081	-0.166371	0.786091	0.734837	1.26645	0.340792	0.537559	1.10634	1.39125	0.476382	0.577359
M158T159	[M-H-CO2]-	Indole-3-butyric acid	158.082	158.837	HMDB0002096	C11284	Organoheterocyclic compounds	Indoles and derivatives	Indoles	4.87692e+07	5.22755e+07	5.46755e+07	1.13626e+08	1.0068e+08	9.80179e+07	5.27484e+07	2.99611e+07	4.82067e+07	4.90653e+07	5.29423e+07	6.35597e+07	3.93445e+07	2.79341e+07	3.79855e+07	5.61769e+07	5.64288e+07	5.662e+07	2.27582	2.00568	1.00409	0.000520033	0.767698	0.840714	-0.250312	0.313157	0.660658	1.06324	0.0884614	0.520004	1.54369	0.675982	-0.564943	0.0134854
M202T575	[M-H]-	Indole-3-pyruvic acid	202.049	574.806	HMDB0060484	C00331	Organoheterocyclic compounds	Indoles and derivatives	Indolyl carboxylic acids and derivatives	4.25843e+06	4.55638e+06	3.6066e+06	857554	3.89029e+06	3.76087e+06	4.21873e+06	971747	2.66146e+06	4.81032e+06	4.0016e+06	5.15471e+06	3.59729e+06	6.2571e+06	4.7678e+06	1.90911e+06	2.06898e+06	2.44828e+06	0.376002	0.685004	-0.545816	0.27375	0.357533	0.632129	-0.661709	0.194594	0.124678	1.1244	0.169155	0.308731	0.278812	1.17718	0.235331	0.421117
M186T353	[M-H-H2O]-	Indolelactic acid	186.041	352.539	HMDB0000671	C02043	Organoheterocyclic compounds	Indoles and derivatives	Indolyl carboxylic acids and derivatives	8.759e+06	1.75141e+07	1.44097e+07	1.25241e+07	1.57845e+07	1.25452e+07	2.01122e+07	8.08158e+06	1.01103e+07	1.43106e+07	1.3857e+07	1.54802e+07	1.08417e+07	1.47947e+07	1.13929e+07	1.32363e+07	1.32295e+07	1.29988e+07	0.365598	1.0042	0.00605041	0.984639	0.399968	0.941532	-0.0869175	0.869163	0.377899	1.07289	0.101496	0.723954	0.378675	0.910197	-0.135749	0.690683
M267T354	[M-H]-	Inosine	267.073	354.11	HMDB0000195	C00294	Nucleosides, nucleotides, and analogues	Purine nucleosides		7.43967e+06	1.66376e+07	1.30016e+07	1.70057e+07	1.62844e+07	1.63637e+07	1.21796e+07	7.08699e+06	1.13475e+07	1.96053e+07	2.21429e+07	2.32936e+07	1.65791e+07	1.15321e+07	1.60708e+07	1.46907e+07	1.46922e+07	1.45829e+07	0.574394	1.33914	0.421309	0.193418	0.487897	0.825648	-0.276401	0.525867	0.61545	1.75415	0.81077	0.0320499	0.381748	1.19157	0.25286	0.490034
M203T34	[M-H-C8H8O]-	Isobavachalcone	203.072	34.4127		C08648	Phenylpropanoids and polyketides	Linear 1,3-diarylpropanoids	Chalcones and dihydrochalcones	1.1027e+06	510042	750094	2.89522e+06	438411	3.02392e+06	1.56255e+06	991855	4.20791e+06	6.30129e+06	6.2035e+06	6.27772e+06	1.52645e+06	823913	1.36823e+06	1.76393e+06	1.91367e+06	1.90818e+06	0.293628	2.69064	1.42795	0.195889	0.313104	2.86195	1.517	0.218477	0.571866	7.94914	2.9908	6.17389e-06	0.193396	1.57378	0.654238	0.17401
M193T80	[M-H]-	Isocitric acid	193.023	80.4852	HMDB0000193	C00311	Organic acids and derivatives	Carboxylic acids and derivatives	Tricarboxylic acids and derivatives	2.96669e+06	7.80875e+06	6.19032e+06	7.50372e+06	7.56756e+06	7.1053e+06	5.21816e+06	5.16805e+06	7.12587e+06	6.44479e+06	5.6362e+06	6.52578e+06	7.10844e+06	6.73762e+06	8.56741e+06	6.8836e+06	6.79741e+06	6.88285e+06	0.372381	1.30714	0.386412	0.291441	0.238828	1.0322	0.0457246	0.912821	0.271036	1.09673	0.133202	0.72537	0.352542	1.3211	0.401741	0.300625
M221T298	[M-H-C4H8O4]-	Isomaltose	221.067	297.978	HMDB0002923	C00252	Lipids and lipid-like molecules	Fatty Acyls	Fatty acyl glycosides	1.91228e+07	2.2469e+07	2.12657e+07	2.09792e+07	2.29882e+07	3.82715e+07	5.4079e+06	2.01639e+07	2.17628e+07	2.30167e+07	2.09888e+07	2.40559e+07	2.07588e+07	2.19668e+07	2.23074e+07	3.2542e+07	3.44821e+07	3.68812e+07	0.42217	1.30834	0.387739	0.308882	0.547484	0.753045	-0.409191	0.383946	0.40783	1.08279	0.114756	0.262104	0.157164	1.03461	0.0490877	0.540683
M383T234	[M-H]-	Isorhynchophylline	383.194	233.851		C16980				3.86948e+06	1.85086e+06	2.82988e+06	8.52764e+06	7.93055e+06	7.97108e+06	6.39655e+06	3.6326e+06	6.61803e+06	9.29087e+06	1.03624e+07	1.15488e+07	6.67407e+06	1.74802e+06	4.06535e+06	6.23547e+06	6.08582e+06	6.23519e+06	0.737925	2.85715	1.51458	0.000994348	0.4668	1.94699	0.961244	0.0741485	0.641275	3.64927	1.86761	0.000989822	0.383679	1.46048	0.546444	0.441456
M285T296	[M-H]-	Isosakuranetin	285.055	295.978		C05334	Phenylpropanoids and polyketides	Flavonoids	O-methylated flavonoids	136012	851661	557042	719495	747382	741493	1.08599e+06	303609	841307	622088	740809	879377	473694	629972	426656	697067	697191	689799	0.148113	1.42963	0.515641	0.347137	0.176609	1.44422	0.530286	0.502431	0.104367	1.45158	0.537622	0.351265	0.0492798	0.990683	-0.0135049	0.983387
M147T360	[M+OH]-	Itaconic acid	147.03	360.301	HMDB0002092	C00490	Lipids and lipid-like molecules	Fatty Acyls	Fatty acids and conjugates	2.49978e+07	4.82231e+07	3.73469e+07	4.59152e+07	4.27662e+07	4.16255e+07	3.66879e+07	2.06314e+07	3.08654e+07	4.14483e+07	4.4857e+07	5.0825e+07	3.72542e+07	4.41627e+07	3.82162e+07	4.14265e+07	4.1421e+07	4.04054e+07	0.657554	1.17852	0.236982	0.389964	0.870562	0.797563	-0.32633	0.413708	0.459036	1.24024	0.310616	0.288879	0.447565	1.08199	0.113686	0.690204
M212T313	[M-H]-	Kainic acid	212.093	313.121	HMDB0001431	C12819	Organic acids and derivatives	Carboxylic acids and derivatives	Amino acids, peptides, and analogues	3.23983e+06	6.24659e+06	8.13747e+06	1.04132e+07	8.27835e+06	9.47374e+06	2.80255e+07	6.79707e+06	1.17519e+07	1.80297e+07	1.54704e+07	1.94959e+07	1.89931e+07	4.59515e+06	9.52921e+06	1.19722e+07	1.19655e+07	1.15775e+07	0.507704	1.59813	0.676385	0.0865809	0.905907	2.64269	1.40201	0.215724	0.794125	3.00705	1.58835	0.00309954	0.749667	1.87912	0.910059	0.311171
M316T42	[M-H]-	Kartogenin	316.083	42.161			Benzenoids	Benzene and substituted derivatives	Anilides	89213.6	44221.4	2.19824e+06	1.02157e+06	718854	482781	2.52395e+06	986193	1.20233e+06	3.35794e+06	6.36047e+06	3.34822e+06	1.98765e+06	155299	1.43763e+06	1.45754e+06	1.42436e+06	1.52141e+06	0.0554657	0.95348	-0.0687251	0.962746	0.218872	2.02107	1.01512	0.407297	0.401343	5.60396	2.48645	0.0435882	0.188147	1.53562	0.618822	0.66577
M485T23	[M-H]-	Kendomycin	485.279	23.4642						7.43832e+06	6.81075e+06	4.4789e+06	4.02958e+06	4.14402e+06	4.23004e+06	4.40568e+06	2.16985e+06	2.30988e+06	2.6671e+06	1.58639e+06	3.01352e+06	3.23747e+06	3.3582e+06	3.14334e+06	4.36976e+06	4.37024e+06	4.67373e+06	0.530575	0.662306	-0.594431	0.0796637	0.566091	0.474446	-1.07569	0.0468073	0.550593	0.38803	-1.36576	0.0186268	0.585343	0.520025	-0.943348	0.0293719
M129T56	[M-H]-	Ketoleucine	129.056	55.8306	HMDB0000695	C00233	Organic acids and derivatives	Keto acids and derivatives	Short-chain keto acids and derivatives	1.83164e+07	1.75107e+08	9.1517e+07	1.04486e+08	1.17076e+08	9.49777e+07	7.85937e+07	4.62453e+07	7.7786e+07	1.51856e+08	7.77394e+07	1.26531e+08	1.56701e+08	2.74068e+08	2.25706e+08	1.24345e+08	1.24645e+08	1.24645e+08	1.73599	1.1109	0.151724	0.82919	1.64692	0.711112	-0.491851	0.587094	1.60713	1.24982	0.321725	0.661365	3.7323	2.3039	1.20408	0.0941735
M214T202	[M-H]-	Kinetin	214.073	201.97	HMDB0012245	C08272	Organoheterocyclic compounds	Imidazopyrimidines	Purines and purine derivatives	3.26267e+06	3.95081e+06	4.34723e+06	1.63646e+06	3.27636e+06	3.80347e+06	6.76251e+06	1.7676e+06	3.21956e+06	7.61728e+06	3.79507e+06	3.48476e+06	4.66981e+06	3.62596e+06	2.02299e+06	4.36416e+06	4.33553e+06	4.25508e+06	0.331572	0.753958	-0.407445	0.26123	0.175192	1.01634	0.0233897	0.968869	0.0646107	1.2886	0.365802	0.461267	0.166628	0.892571	-0.163961	0.645043
M141T382	[M-H]-	Kojic acid	141.019	381.8	HMDB0032923	C14516	Organoheterocyclic compounds	Pyrans	Pyranones and derivatives	8.15236e+07	8.54831e+07	8.43284e+07	8.38448e+07	8.20471e+07	7.65363e+07	1.0721e+08	1.12411e+08	8.23252e+07	9.99109e+07	8.13192e+07	1.17613e+08	9.23963e+07	1.02441e+08	8.02206e+07	8.7608e+07	9.07619e+07	8.76045e+07	1.1861	0.964562	-0.052054	0.299571	1.30074	1.20137	0.264681	0.14577	0.274879	1.18902	0.249774	0.20753	0.507304	1.09439	0.130121	0.292625
M529T25	[M-H]-	Kukoamine a	529.306	24.6869	HMDB0030392		Benzenoids	Phenols	Benzenediols	3.7606e+06	2.99182e+06	1.96097e+06	1.66022e+06	2.64815e+06	1.64835e+06	1.8045e+06	1.25525e+06	980285	1.24891e+06	866950	2.00579e+06	1.44048e+06	1.16202e+06	1.29903e+06	1.84789e+06	2.01342e+06	1.84667e+06	0.35022	0.683628	-0.548716	0.211074	0.392027	0.463659	-1.10886	0.0535535	0.348371	0.473025	-1.08001	0.0688972	0.420692	0.447763	-1.15919	0.0383777
M188T194	[M-H]-	Kynurenic acid	188.057	194.266	HMDB0000715	C01717	Organoheterocyclic compounds	Quinolines and derivatives	Quinoline carboxylic acids	7.56896e+06	8.121e+07	4.49436e+07	3.48725e+07	2.9363e+07	3.33528e+07	2.69253e+07	1.37078e+07	1.94516e+07	3.50869e+07	3.00976e+07	3.50575e+07	3.4215e+07	5.65812e+07	4.73592e+07	3.60868e+07	3.55715e+07	3.55614e+07	1.3955	0.729782	-0.454462	0.602329	1.41993	0.449324	-1.15417	0.319273	1.18656	0.749627	-0.415755	0.628373	0.589902	1.03315	0.0470502	0.950187
M381T21_1	[M-H-H3NO]-	L-alaninamide, n-[2-[2-(hydroxyamino)-2-oxoethyl]-4-methyl-1-oxopentyl]-3-methyl-l-valyl-n-(2-aminoethyl)-	381.232	20.8248			Organic acids and derivatives	Carboxylic acids and derivatives	Amino acids, peptides, and analogues	2.07023e+07	1.54956e+07	1.43908e+07	9.9128e+06	1.21617e+07	1.17714e+07	1.46821e+07	1.04438e+07	7.39114e+06	8.71824e+06	8.54142e+06	1.09704e+07	8.90851e+06	9.6903e+06	9.17842e+06	1.26503e+07	1.27845e+07	1.27845e+07	0.91291	0.66904	-0.579836	0.0540186	0.744954	0.642772	-0.637622	0.104062	0.831689	0.55803	-0.841586	0.0237187	0.935904	0.549079	-0.864914	0.0178327
M197T112	(M+Na-2H)-	L-Ascorbic acid	197.007	111.663		C00072				1.17203e+08	3.39821e+08	2.5913e+08	2.33581e+08	1.89739e+08	2.1289e+08	1.12425e+08	5.99699e+07	1.035e+08	1.03793e+08	1.53146e+08	1.51232e+08	6.78265e+07	2.43937e+08	1.75421e+08	1.7124e+08	1.7124e+08	1.72838e+08	2.41483	0.88837	-0.170768	0.708243	3.81378	0.385245	-1.37615	0.0938497	2.97628	0.569949	-0.811096	0.20045	2.83902	0.680279	-0.555801	0.408972
M225T595	[M-H]-	L-Carnosine	225.09	595.358	HMDB0000033	C00386	Organic acids and derivatives	Peptidomimetics	Hybrid peptides	1.11736e+07	1.10783e+06	8.06793e+06	6.83021e+06	1.01254e+07	7.92286e+06	1.79829e+07	7.30544e+06	7.76025e+06	1.35972e+07	1.28475e+07	8.97818e+06	1.08986e+07	1.95272e+07	2.47433e+06	1.06245e+07	1.19811e+07	1.13865e+07	0.514417	1.22257	0.289912	0.654748	0.412087	1.62406	0.699603	0.407977	0.45802	1.74074	0.799699	0.202764	0.474881	1.61676	0.693108	0.507342
M146T396	(M-H)-	L-Glutamate	146.046	396.125	HMDB0000148	C00025	Organic acids and derivatives	Carboxylic acids and derivatives	"Amino acids, peptides, and analogues"	4.85349e+06	3.87036e+06	5.1828e+06	4.23046e+06	3.77253e+06	5.25817e+06	6.14245e+06	5.42331e+06	4.86118e+06	7.42082e+06	4.22526e+06	6.95472e+06	7.21369e+06	5.50588e+06	6.67077e+06	5.13521e+06	5.32674e+06	5.12061e+06	0.264724	0.953584	-0.0685674	0.733907	0.250215	1.18123	0.240289	0.195552	0.0843458	1.33755	0.41959	0.218084	0.397906	1.39432	0.479563	0.0460485
M179T341	[M-H]-	L-sorbose	179.056	340.839		C00247	Organic oxygen compounds	Organooxygen compounds	Carbohydrates and carbohydrate conjugates	2.88123e+08	3.49067e+08	2.77593e+08	3.23552e+08	3.19209e+08	3.02069e+08	2.66823e+08	2.02456e+08	2.58188e+08	2.88427e+08	3.20539e+08	3.68114e+08	2.45743e+08	2.94077e+08	2.77926e+08	3.20407e+08	3.28629e+08	3.28587e+08	1.40798	1.03284	0.0466234	0.688505	2.45049	0.795234	-0.330548	0.106309	1.55418	1.0681	0.0950451	0.553265	2.1714	0.893923	-0.161777	0.288053
M190T279	[M-H]-	L-thiocitrulline	190.062	278.539			Organic acids and derivatives	Carboxylic acids and derivatives	Amino acids, peptides, and analogues	3.73553e+06	7.46897e+06	6.24555e+06	1.55306e+07	1.78348e+07	1.53938e+07	1.11234e+07	7.00061e+06	1.11418e+07	1.71527e+07	1.26033e+07	1.23137e+07	3.2008e+07	2.9973e+06	1.626e+07	1.15341e+07	1.15625e+07	1.15341e+07	1.04708	2.79421	1.48244	0.00152675	0.669981	1.67712	0.745982	0.0890847	0.633525	2.41086	1.26955	0.0127673	1.14875	2.93783	1.55475	0.25342
M135T278	[M-H]-	L-threonate	135.03	277.801	HMDB0000943	C01620	Organic oxygen compounds	Organooxygen compounds	Carbohydrates and carbohydrate conjugates	3.89017e+07	2.46842e+08	1.13809e+08	2.08167e+08	1.67119e+08	1.69022e+08	1.1297e+08	4.42176e+07	9.23485e+07	1.86795e+08	1.76751e+08	2.43568e+08	1.8643e+08	1.31447e+08	1.76065e+08	1.39478e+08	1.39478e+08	1.42289e+08	2.3022	1.36229	0.446037	0.481589	2.17367	0.624538	-0.679138	0.479065	1.85931	1.51948	0.603581	0.342256	1.13837	1.23624	0.305953	0.644222
M339T367_1	[M-H-H2O]-	Lactobionic acid	339.08	367.479			Lipids and lipid-like molecules	Fatty Acyls	Fatty acyl glycosides	407843	3.1037e+07	561660	2.9336e+07	2.97976e+07	3.02526e+07	2.82841e+07	1.10278e+07	2.92409e+07	2.51285e+07	1.41289e+07	2.78999e+07	365559	1.30154e+07	447253	1.99199e+07	2.2094e+07	1.98734e+07	1.35839	2.79275	1.48169	0.133677	1.14141	2.14184	1.09885	0.359451	0.770472	2.09824	1.06918	0.347531	0.60087	0.432045	-1.21075	0.611596
M143T341	[M-H-C6H14O7]-	Lactose	143.035	341.415	HMDB0000186	C00243	Organic oxygen compounds	Organooxygen compounds	Carbohydrates and carbohydrate conjugates	3.15681e+07	2.89711e+07	2.68966e+07	4.08118e+07	2.90192e+07	2.68366e+07	3.06831e+07	1.80672e+07	2.63e+07	3.83648e+07	2.54508e+07	3.51174e+07	2.84558e+07	2.69737e+07	2.38364e+07	3.37335e+07	3.38531e+07	3.20103e+07	0.371357	1.10559	0.144811	0.535588	0.484517	0.858349	-0.220364	0.353545	0.312013	1.1315	0.17823	0.40358	0.518671	0.906562	-0.141522	0.228761
M259T329	[M-H]-	Leu-Glu	259.13	329.02			Organic acids and derivatives	Carboxylic acids and derivatives	Amino acids, peptides, and analogues	1.36978e+06	2.33579e+06	1.85279e+06	936595	1.11088e+06	926477	820718	450556	624327	802071	1.43734e+06	1.19149e+06	364281	1.10701e+07	6.32842e+06	2.00079e+06	1.99199e+06	2.03711e+06	0.34334	0.535042	-0.902276	0.0391463	0.369752	0.341036	-1.552	0.0149994	0.257818	0.617251	-0.696071	0.101421	0.707161	3.1957	1.67613	0.260917
M367T33_2	[M-H]-	Lignoceric acid	367.359	33.4053	HMDB0002003	C08320	Lipids and lipid-like molecules	Fatty Acyls	Fatty acids and conjugates	1.87391e+06	1.3398e+06	1.47815e+06	1.22749e+06	1.59958e+06	1.58093e+06	44671.6	1.14311e+06	495889	981922	133714	626771	596955	723383	970065	346779	300792	301108	0.189833	0.939498	-0.0900385	0.661811	0.333518	0.358849	-1.47855	0.048257	0.274973	0.371368	-1.42908	0.0285513	0.309362	0.488165	-1.03456	0.014525
M455T23	[M-H]-	Lobaric acid	455.172	23.4151						6.1747e+06	83448.8	7.53567e+06	285035	515972	5.31548e+06	2.44037e+06	1.09364e+06	2.64915e+06	1.99559e+07	1.96409e+07	2.34647e+07	5.53994e+06	5.22322e+06	3.38723e+06	5.71781e+06	5.99955e+06	6.0012e+06	0.512687	0.443422	-1.17325	0.415093	0.430961	0.448256	-1.15761	0.339727	0.940771	4.57172	2.19274	0.0032059	0.0717787	1.02585	0.0368194	0.962681
M421T145	[M-H]-	Losartan	421.164	144.984	HMDB0014816	C07072	Benzenoids	Benzene and substituted derivatives	Biphenyls and derivatives	3.18191e+07	1.22651e+08	7.11355e+07	1.04179e+08	8.53069e+07	8.80615e+07	5.68975e+07	3.00576e+07	5.10311e+07	6.94187e+07	7.69011e+07	1.00414e+08	5.04207e+07	6.8307e+07	6.50164e+07	6.83545e+07	6.83485e+07	6.89866e+07	1.41074	1.23023	0.298933	0.555555	1.62565	0.611625	-0.70928	0.348585	1.05724	1.09365	0.129155	0.813202	0.886382	0.814448	-0.296106	0.630929
M285T137	[M-H]-	Loureirin a	285.098	137.365			Phenylpropanoids and polyketides	Linear 1,3-diarylpropanoids	Chalcones and dihydrochalcones	345882	195936	424703	1.33361e+06	2.02616e+06	1.55852e+06	4.64512e+06	1.54895e+06	4.24984e+06	1.07681e+07	8.90178e+06	2.866e+07	6.81656e+06	1.70004e+06	3.43755e+06	4.42482e+06	4.42456e+06	4.21084e+06	0.367735	5.08865	2.34728	0.00357873	0.57384	10.8057	3.43372	0.0316901	0.886249	50.004	5.64397	0.066297	0.659035	12.3682	3.62857	0.0715325
M241T59	[M-H]-	Lumichrome	241.073	58.5324		C01727	Organoheterocyclic compounds	Pteridines and derivatives	Alloxazines and isoalloxazines	2.5168e+07	1.67305e+07	2.36578e+07	3.02398e+07	2.83239e+07	2.69339e+07	1.4928e+07	2.23825e+07	1.58503e+07	1.27496e+07	1.43362e+07	1.30842e+07	1.33757e+07	1.54859e+07	1.45025e+07	1.31481e+07	1.31483e+07	1.337e+07	0.64275	1.30418	0.383147	0.0742994	0.716615	0.810917	-0.302373	0.303243	0.917484	0.612755	-0.706618	0.0328149	0.904142	0.661477	-0.596236	0.0502067
M103T355	[M-H]-	Malonic acid	103.004	354.716	HMDB0000691	C00383	Organic acids and derivatives	Carboxylic acids and derivatives	Dicarboxylic acids and derivatives	2.288e+07	9.20937e+07	5.73956e+07	9.00817e+07	3.98481e+07	7.24889e+07	8.01963e+07	3.09816e+07	2.08836e+07	7.47483e+07	5.76374e+07	4.26905e+07	9.52612e+07	3.14874e+07	7.15965e+07	5.71672e+07	5.79788e+07	5.29398e+07	1.14928	1.17433	0.23184	0.70712	1.03171	0.766154	-0.384295	0.646148	0.975239	1.0157	0.0224805	0.969281	1.00764	1.1507	0.20251	0.767037
M361T64	[M-H]-	Marbofloxacin	361.13	64.3865			Organoheterocyclic compounds	Quinolines and derivatives	Quinoline carboxylic acids	3.09233e+06	2.85663e+06	4.00241e+06	2.89333e+06	2.16902e+06	2.57471e+06	3.54692e+06	1.8867e+06	3.10264e+06	6.87778e+06	7.18075e+06	9.00878e+06	3.62647e+06	86663.4	2.16813e+06	3.23859e+06	2.99295e+06	2.9899e+06	0.32992	0.767437	-0.381879	0.131201	0.155661	0.857798	-0.221291	0.480393	0.449635	2.318	1.21288	0.00435069	0.429589	0.591	-0.75877	0.279264
M503T395	[M-H]-	Melezitose	503.163	394.669	HMDB0011730	C08243	Organic oxygen compounds	Organooxygen compounds	Carbohydrates and carbohydrate conjugates	2.55146e+07	9.01209e+07	5.51984e+07	7.99826e+07	7.47892e+07	8.32533e+07	4.34851e+07	5.14826e+07	5.14941e+07	1.31267e+08	8.44104e+07	6.21162e+07	4.21567e+07	1.75694e+07	3.93586e+07	6.27241e+07	6.96852e+07	6.96666e+07	1.42701	1.39331	0.47852	0.300104	0.676111	0.857334	-0.22207	0.688847	1.12297	1.6261	0.701418	0.266569	1.40835	0.580006	-0.78586	0.302459
M377T195	[M+Cl]-	Melibiose	377.067	194.91	HMDB0000048	C05402	Lipids and lipid-like molecules	Fatty Acyls	Fatty acyl glycosides	2.35323e+07	2.0715e+07	2.869e+07	2.55806e+07	2.15323e+07	2.03282e+07	2.30453e+07	2.0548e+07	2.47515e+07	1.93899e+07	2.28579e+07	2.40296e+07	2.01339e+07	2.37573e+07	2.3278e+07	2.33884e+07	2.33888e+07	2.35398e+07	0.63229	0.924645	-0.113029	0.551886	0.2483	0.937034	-0.093826	0.592394	0.653005	0.90869	-0.13814	0.460056	0.440363	0.920916	-0.118859	0.500153
M275T27	[M-H]-	Menthyl salicylate	275.169	26.6978			Benzenoids	Benzene and substituted derivatives	Benzoic acids and derivatives	1.23145e+07	6.23022e+06	8.51082e+06	7.50824e+06	1.1446e+07	9.26829e+06	1.10315e+07	5.59444e+06	7.08049e+06	7.14924e+06	6.58523e+06	9.78514e+06	7.51999e+06	4.40961e+06	7.79923e+06	8.32022e+06	8.3205e+06	8.41632e+06	0.473705	1.04313	0.0609229	0.862615	0.257971	0.876214	-0.190645	0.666589	0.4582	0.869308	-0.202061	0.59268	0.486302	0.729197	-0.45562	0.305614
M367T146	[M-H]-	Methyl chlorogenate	367.089	146.213			Organic oxygen compounds	Organooxygen compounds	Alcohols and polyols	4.04795e+06	5.04525e+06	3.09034e+06	1.07455e+07	8.58497e+06	7.30095e+06	5.88796e+06	4.42625e+06	4.74444e+06	6.77407e+06	5.23698e+06	9.11547e+06	4.03266e+06	3.96603e+06	3.92585e+06	5.20344e+06	5.50322e+06	5.5016e+06	0.672284	2.18586	1.1282	0.0139391	0.268612	1.23598	0.305659	0.252844	0.28746	1.73402	0.794122	0.0773208	0.084403	0.978742	-0.0310001	0.885998
M315T92	[M+HCO2]-	Methyl hexadecanoate	315.255	92.1364	HMDB0061859	C16995	Lipids and lipid-like molecules	Fatty Acyls	Fatty acid esters	53454.7	49627	45531.1	885481	271608	648126	1.37862e+06	622426	1.1507e+06	618325	2.80878e+06	1.56118e+06	2.12102e+06	718952	1.23679e+06	984614	1.1087e+06	1.06807e+06	0.233382	12.1471	3.60254	0.036593	0.331993	21.2078	4.40652	0.011079	0.277572	33.5657	5.06891	0.0637755	0.399846	27.4321	4.77779	0.0329372
M95T103_2	[M-H]-	Methylphosphonic acid	94.9809	103.197		C20396	Organic acids and derivatives	Organic phosphonic acids and derivatives	Organic phosphonic acids	4.42913e+07	4.6163e+07	3.60217e+07	4.64213e+07	5.34667e+07	4.17227e+07	3.61622e+07	2.57998e+07	3.38189e+07	4.26175e+07	4.3454e+07	4.82408e+07	4.40258e+07	4.70622e+06	2.37166e+09	5.0095e+08	5.04173e+08	5.00956e+08	0.435753	1.11966	0.163066	0.336305	0.952039	0.757305	-0.401053	0.0816713	0.619764	1.06196	0.0867274	0.505414	6.50793	19.1371	4.2583	0.383824
M278T238	[M-H]-	Metolachlor oa	278.115	237.827			Organic acids and derivatives	Carboxylic acids and derivatives	Amino acids, peptides, and analogues	835136	90538.1	419244	752654	144700	86275.3	768718	835136	158122	1.38087e+06	247671	724576	803391	2.81527e+06	1.3094e+06	575003	506192	422379	0.142757	0.731367	-0.451332	0.711324	0.134838	1.3101	0.389676	0.671873	0.0815694	1.74964	0.807056	0.440497	0.360154	3.66421	1.8735	0.136095
M147T123	[M-H]-	Mevalonic acid	147.066	123.224	HMDB0059629	C00418	Lipids and lipid-like molecules	Fatty Acyls	Fatty acids and conjugates	3.39779e+07	1.03196e+08	7.59842e+07	1.49634e+08	1.27383e+08	9.56698e+07	7.86668e+07	3.07221e+07	5.45939e+07	8.76806e+07	1.29321e+08	1.14279e+08	9.58332e+07	6.37905e+07	7.57999e+07	8.3685e+07	7.81437e+07	7.82262e+07	2.15259	1.74841	0.806042	0.105432	1.35058	0.769302	-0.378378	0.53902	1.05244	1.55415	0.63613	0.169535	0.566104	1.10446	0.143337	0.754896
M210T362	[M-H]-	Milrinone	210.054	361.633	HMDB0014380	C07224	Organoheterocyclic compounds	Pyridines and derivatives	Bipyridines and oligopyridines	2.98511e+06	3.64233e+06	1.65092e+07	2.76787e+06	3.86733e+06	5.14642e+06	5.2885e+06	2.76711e+06	3.05368e+06	1.09306e+07	4.09557e+06	4.51832e+06	3.04217e+06	5.66981e+06	3.13834e+06	4.94747e+06	5.22777e+06	5.21766e+06	0.493968	0.509218	-0.973643	0.443489	0.428624	0.480159	-1.05841	0.420871	0.25427	0.844742	-0.243418	0.819929	0.483062	0.512187	-0.965256	0.448853
M443T295_2	[M-H]-	Mitoxantrone	443.193	294.61	HMDB0015335	C11195	Benzenoids	Anthracenes	Anthraquinones	2.3323e+06	1.42302e+07	8.9711e+06	4.73451e+06	3.91569e+06	4.55517e+06	7.34808e+06	4.59908e+06	6.71759e+06	1.29893e+07	1.44585e+07	1.48425e+07	9.58083e+06	1.9551e+07	1.44243e+07	9.86427e+06	1.00104e+07	9.86512e+06	0.708665	0.517175	-0.951275	0.299604	0.465139	0.730986	-0.452084	0.553151	0.498431	1.65626	0.727926	0.184588	0.795601	1.70583	0.770475	0.251663
M301T61	[M-H]-	Morin	301.057	61.0028	HMDB0030796	C10105	Phenylpropanoids and polyketides	Flavonoids	Flavones	2.08077e+06	4.44862e+06	3.30493e+06	4.97024e+06	4.55453e+06	3.95306e+06	2.83309e+06	2.10094e+06	2.86376e+06	4.24915e+06	4.13376e+06	4.87769e+06	2.90546e+06	4.23236e+06	3.77713e+06	3.29581e+06	3.23738e+06	3.29448e+06	0.30353	1.37049	0.454692	0.178255	0.250453	0.792916	-0.33476	0.403707	0.186537	1.3484	0.431249	0.188696	0.189878	1.10988	0.150408	0.670823
M179T365	[M-H]-	Myo-inositol	179.056	365.435	HMDB0000211	C00137	Organic oxygen compounds	Organooxygen compounds	Alcohols and polyols	3.28265e+07	5.85313e+07	4.67047e+07	5.85725e+07	5.79354e+07	5.69497e+07	5.28127e+07	4.39923e+07	5.12032e+07	6.68212e+07	6.25587e+07	7.05505e+07	7.51563e+07	6.02859e+07	7.16309e+07	5.83953e+07	5.88786e+07	5.8877e+07	0.873393	1.25637	0.329262	0.188118	0.71606	1.07204	0.100356	0.696579	0.803593	1.44812	0.534176	0.0569128	1.59039	1.49985	0.584819	0.0569311
M246T183	[M-H]-	N-.alpha.-(tert-butoxycarbonyl)-l-glutamic acid	246.078	182.659			Organic acids and derivatives	Carboxylic acids and derivatives	Amino acids, peptides, and analogues	2.74131e+06	3.84052e+06	3.11339e+06	5.2765e+06	4.82219e+06	5.68011e+06	3.37901e+06	1.39477e+06	1.67913e+06	3.84624e+06	2.07357e+06	1.61103e+06	2.51986e+06	3.25037e+06	3.46248e+06	3.27843e+06	3.10046e+06	3.09584e+06	0.43148	1.62748	0.702641	0.00757994	0.305629	0.665577	-0.587323	0.196724	0.255203	0.776758	-0.364463	0.392717	0.165989	0.952295	-0.0705192	0.738601
M140T162	[M-H-C4H10O]-	N-.alpha.-(tert-butoxycarbonyl)-l-proline	140.035	162.447			Organic acids and derivatives	Carboxylic acids and derivatives	Amino acids, peptides, and analogues	2.29259e+07	4.42683e+07	3.23254e+07	4.73674e+07	4.40733e+07	4.03284e+07	3.55905e+07	2.06208e+07	3.00167e+07	4.41384e+07	4.92838e+07	5.24283e+07	3.63836e+07	3.18542e+07	3.23537e+07	3.69725e+07	3.69749e+07	3.73986e+07	0.881918	1.32405	0.404961	0.173596	0.714136	0.866443	-0.206823	0.589521	0.661979	1.46555	0.551439	0.0803528	0.0819048	1.01077	0.0154573	0.957756
M212T596	[M-H]-	N-(.beta.-ketocaproyl)-dl-homoserine lactone	212.094	596.342		C11839	Organic acids and derivatives	Carboxylic acids and derivatives	Amino acids, peptides, and analogues	8.89072e+06	5.02879e+06	266518	4.56469e+06	7.54165e+06	7.98679e+06	5.90003e+06	5.202e+06	1.6294e+06	2.11464e+07	6.80435e+06	1.55672e+06	1.42326e+06	1.51654e+07	2.44243e+07	9.31633e+06	9.88041e+06	9.30266e+06	0.382763	1.4164	0.502231	0.508548	0.288232	0.897463	-0.156076	0.871974	0.2923	2.08004	1.05661	0.467217	0.819859	2.89108	1.53161	0.278187
M124T596	[M-H-CO2]-	N-(2-furoyl)glycine	124.052	596.243	HMDB0000439		Organic acids and derivatives	Carboxylic acids and derivatives	Amino acids, peptides, and analogues	1.00585e+07	7.08112e+06	8.82202e+06	6.89908e+06	1.06904e+07	7.02262e+06	1.03568e+07	7.18841e+06	6.92774e+06	1.2042e+07	9.7159e+06	8.10761e+06	9.79602e+06	7.85635e+06	9.21659e+06	1.03636e+07	1.08505e+07	1.03014e+07	0.419655	0.948018	-0.0770141	0.78118	0.192251	0.942656	-0.0851972	0.740921	0.255867	1.15037	0.202098	0.414843	0.157296	1.03495	0.0495572	0.785149
M265T300	[M-H]-	N-(4-aminobenzoyl)-l-glutamic acid	265.095	299.909			Organic acids and derivatives	Carboxylic acids and derivatives	Amino acids, peptides, and analogues	2.38741e+06	4.1719e+06	7.10143e+06	3.47938e+06	3.69876e+06	3.70961e+06	5.47698e+06	1.69518e+06	2.6582e+06	1.12398e+07	3.80823e+06	5.18759e+06	4.05749e+06	3.54704e+06	3.31606e+06	3.72733e+06	3.69992e+06	3.69983e+06	0.289973	0.797011	-0.327329	0.538597	0.281127	0.719607	-0.474719	0.513308	0.212352	1.4813	0.566865	0.45691	0.230515	0.799415	-0.322983	0.547406
M150T23	[M-H-H2O]-	N-(phosphonomethyl)glycine	149.994	23.0791		C01705	Organic acids and derivatives	Carboxylic acids and derivatives	Amino acids, peptides, and analogues	3.3622e+08	3.60926e+08	4.74523e+08	3.0678e+08	3.48461e+08	3.4971e+08	3.61301e+08	3.63124e+08	1.29105e+06	3.36728e+08	3.55061e+08	3.47168e+08	3.4435e+08	3.82177e+06	3.43011e+08	3.42056e+08	3.20701e+08	3.42501e+08	2.91738	0.857709	-0.22144	0.283149	3.09248	0.619386	-0.69109	0.30884	2.62936	0.886732	-0.17343	0.360868	4.53133	0.589913	-0.761426	0.256287
M222T617	[M-H]-	N-acetyl-d-galactosaminitol	222.079	617.142			Organic oxygen compounds	Organooxygen compounds	Carbohydrates and carbohydrate conjugates	4.34988e+06	2.57626e+06	3.80189e+06	2.05737e+06	4.34866e+06	3.86243e+06	5.80375e+06	2.69196e+06	3.83531e+06	5.45361e+06	3.534e+06	5.37504e+06	5.49082e+06	5.91661e+06	6.69052e+06	6.05207e+06	4.75977e+06	6.0421e+06	0.276431	0.957162	-0.0631657	0.86911	0.0937351	1.14942	0.200906	0.637361	0.138518	1.3388	0.420936	0.212459	0.474538	1.68698	0.75444	0.0176455
M601T393	[2M-H]-	N-acetyl-d-glucosamine 6-phosphate	601.13	393.486	HMDB0001062	C00357	Organic oxygen compounds	Organooxygen compounds	Carbohydrates and carbohydrate conjugates	4.75073e+06	2.24862e+07	1.43285e+07	2.51173e+07	1.70517e+07	1.79234e+07	9.04629e+06	3.96277e+06	7.07218e+06	1.63559e+07	1.49218e+07	1.84108e+07	1.03648e+07	8.70306e+06	9.29428e+06	1.40672e+07	1.38756e+07	1.40683e+07	0.765627	1.44573	0.531796	0.34158	0.804557	0.483123	-1.04954	0.250575	0.499646	1.19543	0.257526	0.63161	0.509348	0.68235	-0.551417	0.440805
M174T356	[M-H]-	N-acetyl-l-aspartic acid	174.041	356.452	HMDB0000812	C01042	Organic acids and derivatives	Carboxylic acids and derivatives	Amino acids, peptides, and analogues	1.26433e+07	1.18598e+07	1.27579e+07	1.79717e+07	1.70888e+07	1.85735e+07	1.89298e+07	1.17138e+07	1.5703e+07	2.77252e+07	2.77445e+07	2.9911e+07	2.14323e+07	1.65266e+07	1.84784e+07	1.91931e+07	1.93763e+07	1.90234e+07	0.644654	1.43942	0.525483	0.000449754	0.444092	1.24383	0.314794	0.223798	0.89266	2.29142	1.19624	3.27538e-05	0.825346	1.51465	0.598982	0.0117157
M170T262	[M-H-H2O]-	N-acetyl-l-glutamate	170.046	261.68	HMDB0001138	C00624	Organic acids and derivatives	Carboxylic acids and derivatives	Amino acids, peptides, and analogues	4.84848e+07	1.13811e+08	6.10172e+07	1.10334e+08	6.72279e+07	9.94861e+07	6.89145e+07	3.36697e+07	5.85745e+07	8.42934e+07	8.42381e+07	1.69526e+08	1.12101e+08	4.75284e+07	1.03547e+08	7.15562e+07	6.32305e+07	6.33353e+07	1.08303	1.24063	0.311072	0.494199	1.39489	0.721672	-0.470585	0.410862	0.945845	1.51383	0.598202	0.332965	1.12976	1.17851	0.236966	0.665007
M222T34	[M-H]-	N-Acetyl-L-tyrosine	222.078	34.398	HMDB0000866	C01657	Organic acids and derivatives	Carboxylic acids and derivatives	Amino acids, peptides, and analogues	4.83564e+06	557040	455358	4.56468e+06	3.14835e+06	9.42933e+06	5.98037e+06	3.7522e+06	6.05399e+06	3.30642e+07	8.06137e+06	1.38928e+06	8.59044e+06	5.03293e+06	6.37194e+06	5.69701e+06	5.23669e+06	6.39416e+06	0.533216	2.9313	1.55154	0.189996	0.488565	2.69946	1.43267	0.111763	0.620442	7.26994	2.86194	0.27819	0.68338	3.41915	1.77364	0.0568059
M224T336	[M-H]-	N-acetyl-p-fluoro-dl-phenylalanine	224.058	335.601			Organic acids and derivatives	Carboxylic acids and derivatives	Amino acids, peptides, and analogues	1.31349e+06	1.52847e+06	3.19312e+06	1.47438e+06	2.24644e+06	2.16361e+06	3.30437e+06	1.83062e+06	1.94724e+06	3.98423e+06	1.05118e+06	2.48718e+06	2.56673e+06	2.90052e+06	1.84976e+06	1.1988e+06	3.59243e+06	3.63846e+06	0.0847024	0.975037	-0.0364704	0.941447	0.124932	1.17351	0.230831	0.669605	0.0815656	1.24648	0.317857	0.656693	0.109207	1.21241	0.277882	0.55829
M290T29	[M-H-H2O]-	N-acetylneuraminic acid	290.104	29.2272	HMDB0000230	C00270	Organic oxygen compounds	Organooxygen compounds	Carbohydrates and carbohydrate conjugates	572769	179601	223009	481004	476072	600128	702844	542124	494831	1.43707e+07	1.1094e+07	1.5454e+07	3.9972e+06	375296	1.57124e+06	5.0797e+06	5.25314e+06	5.06908e+06	0.129614	1.59651	0.674922	0.212558	0.138367	1.78372	0.834885	0.141727	0.903946	41.9516	5.39065	0.000537996	0.435885	6.09377	2.60733	0.197498
M178T34	[M-H]-	N-acetyltyramine	178.088	34.3953			Benzenoids	Phenols	1-hydroxy-2-unsubstituted benzenoids	811738	2.02277e+06	1.55546e+06	2.56475e+06	2.66045e+06	2.47998e+06	3.68329e+06	3.41376e+06	4.17388e+06	1.42536e+07	1.74105e+07	1.35625e+07	1.91512e+07	868059	1.88199e+07	6.24481e+06	5.85598e+06	5.85384e+06	0.324414	1.75518	0.811619	0.0362132	0.521015	2.56743	1.36033	0.00532433	0.898639	10.3023	3.36489	0.000386118	1.14119	8.84726	3.14523	0.130545
M290T330	[M-H]-	N-fructosyl pyroglutamate	290.089	329.685			Organic acids and derivatives	Carboxylic acids and derivatives	Amino acids, peptides, and analogues	2.54973e+07	5.39836e+07	4.48627e+07	4.24757e+07	4.03477e+07	4.30894e+07	3.36074e+07	2.30026e+07	3.31318e+07	3.84292e+07	3.85472e+07	4.12738e+07	3.23904e+07	4.14175e+07	3.82375e+07	3.81567e+07	3.77437e+07	3.8129e+07	0.726093	1.01262	0.0180912	0.953558	1.04236	0.721724	-0.470481	0.272981	0.821891	0.950995	-0.0724899	0.821857	0.61423	0.901095	-0.150249	0.665733
M211T246	[M-H]-	N-propyl gallate	211.073	246.151	HMDB0033835	C11155	Benzenoids	Benzene and substituted derivatives	Benzoic acids and derivatives	3.21377e+06	4.82353e+06	1.5342e+07	4.77864e+06	4.93643e+06	5.41282e+06	1.67036e+07	2.57049e+06	4.69391e+06	9.90946e+06	8.55059e+06	8.85373e+06	6.29938e+06	5.44381e+06	4.42011e+06	7.77817e+06	1.00504e+07	7.81079e+06	0.427425	0.647064	-0.628019	0.510059	0.293007	1.02518	0.0358775	0.9747	0.136567	1.16829	0.224399	0.748964	0.351196	0.691352	-0.532508	0.565182
M162T65	[M-H]-	N,n-bis(2-hydroxyethyl)glycine	162.079	65.1412	HMDB0011727		Organic acids and derivatives	Carboxylic acids and derivatives	Amino acids, peptides, and analogues	4.80251e+06	7.38376e+06	7.35907e+06	9.51649e+06	7.47792e+06	8.68974e+06	7.1463e+06	5.25153e+06	5.34609e+06	9.05824e+06	8.07252e+06	6.45363e+06	6.23708e+06	6.35813e+06	5.61453e+06	6.54436e+06	6.54585e+06	6.30888e+06	0.346419	1.31408	0.394052	0.120774	0.191391	0.907833	-0.139501	0.599719	0.107082	1.20665	0.271007	0.304661	0.208384	0.931666	-0.102116	0.642008
M413T279	[M-H]-	Nafcillin	413.094	279.108	HMDB0014745	C07250	Organic acids and derivatives	Carboxylic acids and derivatives	Amino acids, peptides, and analogues	1.16948e+08	1.4184e+08	9.24655e+07	1.29727e+08	1.81634e+08	1.09787e+08	1.04092e+08	7.67507e+07	2.00066e+08	1.09058e+08	1.28411e+08	1.30495e+08	1.90428e+08	1.67616e+08	1.03505e+08	1.29178e+08	1.39531e+08	1.2915e+08	0.540209	1.19898	0.261812	0.416323	0.694117	1.08443	0.116931	0.817046	0.96041	1.04757	0.0670512	0.742276	1.44677	1.31401	0.393972	0.283003
M191T397	[M-H-C9H6O3]-	Neochlorogenic acid	191.057	397.009		C17147	Organic oxygen compounds	Organooxygen compounds	Alcohols and polyols	4.64061e+06	6.46729e+06	4.90766e+06	6.0226e+06	8.68623e+06	9.2575e+06	5.91126e+06	3.43415e+06	5.18852e+06	6.96103e+06	7.78891e+06	5.88437e+06	4.35388e+06	5.11276e+06	5.42424e+06	5.87596e+06	5.86399e+06	5.60696e+06	0.402264	1.49644	0.581535	0.0821778	0.2156	0.907488	-0.140049	0.623594	0.0604693	1.28839	0.365571	0.124083	0.231892	0.929776	-0.105045	0.596261
M122T679	[M-H]-	Nicotinate	121.999	678.822	HMDB0001488	C00253	Organoheterocyclic compounds	Pyridines and derivatives	Pyridinecarboxylic acids and derivatives	2.51699e+07	3.62261e+07	6.07754e+07	2.65202e+07	2.75416e+07	4.53748e+07	4.52529e+07	8.85484e+07	3.78327e+07	3.97137e+07	2.24455e+07	3.82255e+07	3.87931e+07	6.23214e+07	2.15392e+07	3.61938e+07	3.67424e+07	4.09532e+07	0.783983	0.81391	-0.297058	0.56731	1.1426	1.40486	0.490428	0.434363	0.788738	0.82167	-0.283369	0.574153	0.588368	1.00395	0.00568389	0.992381
M329T299	[M-H]-	Nornotatic acid	329.088	298.87						542127	1.71658e+06	1.29719e+06	1.43253e+06	1.18653e+06	1.28882e+06	3.03554e+06	1.39565e+06	2.37544e+06	6.1936e+06	8.22098e+06	8.49021e+06	3.72762e+06	4.59512e+06	4.01843e+06	2.94594e+06	3.18384e+06	3.1828e+06	0.150208	1.09899	0.136173	0.754935	0.347929	1.91418	0.936727	0.138831	0.610832	6.44135	2.68736	0.00129887	0.608184	3.47062	1.79519	0.00238442
M261T596	[M-H-CO2]-	O-desmethylmycophenolic acid	261.09	596.128			Benzenoids	Benzene and substituted derivatives	Benzoic acids and derivatives	3.47182e+06	1.60615e+06	2.56004e+06	1.1631e+06	3.694e+06	3.28361e+06	3.92553e+06	1.82945e+06	3.3379e+06	4.15104e+06	2.80725e+06	5.09225e+06	4.34006e+06	3.11172e+06	6.82532e+06	3.88082e+06	4.05297e+06	3.87887e+06	0.23621	1.06582	0.0919587	0.868749	0.0940251	1.19048	0.251541	0.588013	0.183158	1.57771	0.657829	0.160207	0.412595	1.86922	0.902435	0.143356
M140T129	[M-H]-	O-phosphoethanolamine	139.999	128.609	HMDB0000224	C00346	Organic acids and derivatives	Organic phosphoric acids and derivatives	Phosphate esters	1.34374e+07	5.96023e+07	3.32891e+07	3.82544e+07	3.29957e+07	3.34165e+07	2.68457e+07	1.27974e+07	2.35927e+07	3.04192e+07	3.04687e+07	3.63899e+07	2.25683e+07	3.29683e+07	2.90588e+07	2.85295e+07	2.85297e+07	2.87503e+07	0.947395	0.984368	-0.0227305	0.969176	1.1431	0.59472	-0.749718	0.363732	0.865729	0.914878	-0.128349	0.834306	0.644657	0.795602	-0.329881	0.62517
M200T350	[M-H-H2O]-	O-succinyl-l-homoserine	200.057	350.498		C01118	Organic acids and derivatives	Carboxylic acids and derivatives	Amino acids, peptides, and analogues	8.96766e+06	1.15769e+07	1.27271e+07	1.22994e+07	1.31592e+07	1.08345e+07	1.35342e+07	7.89418e+06	9.89444e+06	1.54191e+07	1.50788e+07	1.36151e+07	1.04616e+07	1.26082e+07	9.73807e+06	1.33171e+07	1.45818e+07	1.33071e+07	0.0736667	1.09081	0.125405	0.482635	0.225189	0.941428	-0.0870766	0.760533	0.155064	1.32585	0.406914	0.0437166	0.23227	0.98606	-0.0202522	0.917798
M281T191	[M-H]-	Octyl gallate	281.14	190.777	HMDB0033375		Benzenoids	Benzene and substituted derivatives	Benzoic acids and derivatives	3.12957e+06	8.02211e+06	5.64644e+06	9.14751e+06	7.39619e+06	7.35114e+06	4.79185e+06	2.85513e+06	4.14496e+06	5.37626e+06	5.8034e+06	6.20152e+06	4.1424e+06	2.46196e+06	3.64838e+06	5.07622e+06	5.38468e+06	5.38358e+06	0.447058	1.42247	0.5084	0.197294	0.396038	0.70198	-0.510499	0.334744	0.269114	1.03471	0.0492269	0.898632	0.463711	0.610351	-0.712289	0.218976
M297T23	[M-H]-	Ostruthin	297.153	23.412		C09281	Lipids and lipid-like molecules	Prenol lipids	Terpene lactones	4.55374e+08	2.08514e+08	2.18689e+08	3.31856e+08	3.17749e+08	2.88085e+08	2.78264e+08	2.5222e+08	2.49148e+08	2.31983e+08	2.82265e+08	2.84364e+08	3.49426e+08	1.95296e+08	1.70977e+08	2.83503e+08	2.87451e+08	2.87467e+08	2.89449	1.06245	0.0873883	0.833049	2.18243	0.883359	-0.178928	0.694218	2.83462	0.904864	-0.144227	0.751316	2.13012	0.810921	-0.302367	0.601031
M255T34	[M-H]-	Palmitic acid	255.233	33.7998	HMDB0000220	C00249	Lipids and lipid-like molecules	Fatty Acyls	Fatty acids and conjugates	3.5662e+08	1.31193e+08	1.85673e+08	9.27894e+07	1.28318e+08	3.31635e+08	2.34053e+08	3.57189e+08	1.333e+08	9.08347e+07	1.01048e+08	7.12445e+07	1.17368e+08	4.86644e+08	2.23762e+08	5.80865e+08	5.83372e+08	6.0393e+08	2.85429	0.820718	-0.285042	0.709908	2.73781	1.07581	0.105421	0.864882	3.48167	0.390694	-1.35589	0.116412	2.54746	1.22909	0.29759	0.710615
M175T585	[M-H]-	Pemoline	175.063	585.18		C07899				9.90814e+06	5.48462e+06	8.98942e+06	5.95153e+06	397026	1.01967e+07	9.4498e+06	5.61125e+06	9.08468e+06	5.42468e+06	8.16262e+06	9.33328e+06	8.07152e+06	1.09268e+07	8.74354e+06	1.07823e+07	1.24312e+07	1.05343e+07	0.504942	0.678579	-0.559411	0.452375	0.0965093	0.990302	-0.0140594	0.967534	0.402117	0.940055	-0.0891836	0.79753	0.168256	1.13779	0.186237	0.522478
M252T189	[M-H]-	Penciclovir	252.088	188.807	HMDB0014444	C07417	Organoheterocyclic compounds	Imidazopyrimidines	Purines and purine derivatives	1.94673e+06	1.16308e+06	2.51119e+06	1.19259e+06	2.34731e+06	2.65102e+06	4.58532e+06	1.62196e+06	1.82216e+06	6.88304e+06	5.57591e+06	6.33651e+06	5.73892e+06	1.97272e+06	1.66039e+06	2.70221e+06	2.81866e+06	2.67852e+06	0.123813	1.10139	0.139329	0.764248	0.181458	1.42847	0.514474	0.48045	0.481648	3.3438	1.74149	0.0012833	0.334787	1.66733	0.737537	0.412306
M241T43	[M-H]-	Pentadecanoic acid	241.218	42.8041	HMDB0000826	C16537	Lipids and lipid-like molecules	Fatty Acyls	Fatty acids and conjugates	5.86755e+06	4.30014e+06	2.57436e+06	2.58486e+06	2.58353e+06	3.04228e+06	1.82463e+06	1.6692e+06	1.8397e+06	1.2501e+06	1.12632e+06	1.42229e+06	1.31547e+06	1.62851e+06	2.1243e+06	2.82343e+06	3.0431e+06	3.04979e+06	0.441969	0.644375	-0.634028	0.191919	0.494137	0.418577	-1.25644	0.0605294	0.479805	0.298124	-1.74602	0.0354601	0.516556	0.39776	-1.33003	0.0593695
M352T26	[M-H]-	Pentoxazone	352.076	25.9856		C18592				8.63414e+07	2.48123e+07	1.84362e+06	2.64341e+06	4.09607e+06	358812	556488	101454	564518	187797	325237	659592	498589	2.0449e+06	308934	8.12948e+06	8.17598e+06	8.12926e+06	2.02783	0.0628182	-3.99267	0.234627	1.85906	0.0108185	-6.53036	0.213726	1.6495	0.0103775	-6.5904	0.213559	1.69464	0.0252432	-5.30796	0.21932
M839T218	[M-H]-	Pg 42:11	839.464	217.622			Lipids and lipid-like molecules	Glycerophospholipids	Glycerophosphoglycerols	3.30912e+06	2.06917e+06	3.04846e+06	8.16996e+06	7.39786e+06	7.33561e+06	5.47998e+06	3.44141e+06	5.38359e+06	7.04042e+06	8.33833e+06	9.8836e+06	4.66214e+06	2.68309e+06	3.9924e+06	5.43345e+06	5.39402e+06	5.39392e+06	0.705383	2.71794	1.44252	0.0004792	0.406154	1.69757	0.763468	0.0622895	0.535	2.99788	1.58394	0.00343039	0.279475	1.34543	0.428071	0.234051
M353T22	[M-H]-	Pgf2a	353.216	22.1109		C00639	Lipids and lipid-like molecules	Fatty Acyls	Eicosanoids	1.66492e+07	9.85237e+06	1.04492e+07	1.48421e+07	7.94848e+07	1.32612e+07	1.25817e+07	9.3004e+06	1.41466e+07	1.07726e+07	1.15651e+07	1.19533e+07	1.46818e+07	9.10258e+06	8.17091e+06	1.25876e+07	1.25873e+07	1.23635e+07	1.03943	2.91166	1.54184	0.343301	0.214835	0.975045	-0.0364595	0.911598	0.524059	0.928018	-0.107775	0.707635	0.395379	0.864808	-0.209549	0.60561
M353T30	[M-H]-	Pglu-glu-pro-amide	353.14	29.9282			Organic acids and derivatives	Carboxylic acids and derivatives	Amino acids, peptides, and analogues	2.00667e+06	1.77672e+06	26157.8	185375	194421	195964	830572	451543	942759	7.1153e+06	7.46586e+06	8.20109e+06	2.45278e+06	1.87026e+06	1.15753e+06	2.00829e+06	2.10593e+06	1.95692e+06	0.315335	0.151136	-2.72608	0.159872	0.168157	0.584025	-0.775897	0.45737	0.601464	5.9803	2.58022	0.000842771	0.147218	1.43864	0.524707	0.487383
M147T129	[M-H-NH3]-	Phenylalanine	147.03	129.025	HMDB0000159	C00079	Organic acids and derivatives	Carboxylic acids and derivatives	Amino acids, peptides, and analogues	3.58093e+07	2.4707e+07	3.83606e+07	6.92025e+07	3.11722e+07	7.1545e+07	6.72276e+07	8.45589e+07	7.65053e+07	6.31063e+07	3.32199e+07	6.67898e+07	6.26997e+07	3.15545e+07	7.36735e+07	6.58129e+07	6.65825e+07	6.66468e+07	1.19831	1.73873	0.79803	0.151071	2.2164	2.30885	1.20717	0.00272094	0.630503	1.64969	0.722193	0.134194	1.45149	1.69835	0.764135	0.158402
M163T34	[M-H]-	Phenylpyruvate	163.04	33.8147	HMDB0000205	C00166	Benzenoids	Benzene and substituted derivatives	Phenylpyruvic acid derivatives	1.87909e+06	5.39755e+06	3.32596e+06	1.83174e+06	3.12161e+06	3.03024e+06	3.12118e+06	1.5714e+06	2.77608e+06	6.82284e+06	2.19391e+06	2.62878e+06	7.15517e+06	2.98463e+06	5.56534e+06	3.2292e+06	3.31484e+06	3.22989e+06	0.326452	0.752985	-0.409307	0.472709	0.319887	0.704419	-0.505495	0.405253	0.208373	1.09837	0.135359	0.855837	0.404191	1.48125	0.56682	0.344248
M335T575	[2M-H]-	Phosphoenolpyruvate	334.939	574.806	HMDB0000263	C00074	Organic acids and derivatives	Organic phosphoric acids and derivatives	Phosphate esters	1.39651e+07	1.46932e+07	2.49252e+07	1.64464e+07	1.90759e+07	2.41357e+07	2.30524e+07	1.54411e+07	2.25742e+07	2.05627e+07	2.61067e+07	1.24502e+07	1.63033e+07	1.55984e+07	1.50912e+07	1.37186e+07	1.43827e+07	1.43918e+07	0.057431	1.11337	0.154927	0.654662	0.35124	1.13967	0.188622	0.593743	0.212933	1.10332	0.141851	0.745911	0.398019	0.877004	-0.189344	0.570119
M793T198	[2M-H]-	Phosphonic acid, p-[[4-[(1-oxotetradecyl)amino]phenyl]methyl]-	793.484	197.53			Benzenoids	Benzene and substituted derivatives	Anilides	3.64361e+06	7.86244e+06	5.766e+06	8.06384e+06	7.80977e+06	7.3952e+06	1.52194e+06	1.19838e+06	1.64693e+06	903847	866277	1.01944e+06	2.79471e+06	134039	1.29308e+06	3.06096e+06	2.86903e+06	3.06896e+06	0.394758	1.3472	0.429959	0.180398	0.680556	0.252851	-1.98364	0.0246503	0.611554	0.161508	-2.63033	0.0166634	0.731619	0.244432	-2.0325	0.0392082
M97T392_2	[M-H]-	Phosphoric acid	96.9603	391.583	HMDB0000973	C00009	Homogeneous non-metal compounds	Non-metal oxoanionic compounds	Non-metal phosphates	1.81243e+09	2.67243e+09	2.36762e+09	2.68029e+09	2.3291e+09	2.57447e+09	2.28873e+09	1.69918e+09	2.19358e+09	2.30104e+09	2.55079e+09	2.6992e+09	2.25268e+09	2.41717e+09	2.23853e+09	2.39288e+09	2.39288e+09	2.40031e+09	2.6025	1.10673	0.146307	0.42136	4.651	0.90208	-0.148673	0.511899	3.94708	1.10194	0.140046	0.448268	2.44729	1.00816	0.0117202	0.945937
M122T40	[M-H]-	Picolinic acid	122	40.3564	HMDB0002243	C10164	Organoheterocyclic compounds	Pyridines and derivatives	Pyridinecarboxylic acids and derivatives	3.3317e+07	3.32115e+07	3.34002e+07	3.28362e+07	3.25631e+07	3.39824e+07	3.12483e+07	3.39402e+07	3.60783e+07	3.37786e+07	3.19047e+07	3.4358e+07	3.18453e+07	3.29602e+07	3.46029e+07	3.3329e+07	3.27239e+07	3.27179e+07	0.676058	0.994525	-0.00792015	0.69866	0.346626	1.01339	0.0191908	0.765716	0.678971	1.00113	0.00162444	0.962106	0.281816	0.994794	-0.00753067	0.839532
M355T370_2	[M-H]-	Pioglitazone	355.088	370.051	HMDB0015264	C07675				1.33168e+08	1.63938e+08	1.65013e+08	1.67662e+08	1.66085e+08	1.77613e+08	1.55374e+08	1.28117e+08	1.50344e+08	1.56272e+08	1.55799e+08	1.6406e+08	1.38475e+08	1.59471e+08	1.5962e+08	1.73553e+08	1.71991e+08	1.74113e+08	0.165688	1.10656	0.146077	0.211501	0.721213	0.938796	-0.0911162	0.520026	1.3447	1.03032	0.0430938	0.687126	0.868725	0.990148	-0.0142836	0.909821
M273T178	[M-H]-	Podocarpic acid	273.171	177.524		C09171	Lipids and lipid-like molecules	Prenol lipids	Diterpenoids	6.34958e+06	5.01175e+06	7.35793e+06	1.68754e+07	1.41327e+07	1.43233e+07	9.26568e+06	5.60989e+06	9.29786e+06	1.48569e+07	1.74951e+07	1.97547e+07	1.19098e+07	1.45615e+06	6.44488e+06	1.03899e+07	1.0537e+07	1.05344e+07	0.94345	2.42165	1.27599	0.00135271	0.325974	1.29137	0.368898	0.263873	0.750522	2.78359	1.47695	0.0020908	0.493753	1.05831	0.0817682	0.912058
M737T225	[M-H]-	Polyphyllin vi	737.421	224.942			Lipids and lipid-like molecules	Steroids and steroid derivatives	Steroidal glycosides	785424	3.31312e+06	1.65156e+06	2.52941e+06	2.3398e+06	2.61801e+06	790571	444558	503544	816183	796787	882154	913101	1.98696e+06	1.57573e+06	1.48194e+06	1.5977e+06	1.48416e+06	0.242012	1.3021	0.380843	0.481059	0.347112	0.302373	-1.7256	0.148893	0.290062	0.433927	-1.20448	0.217529	0.181921	0.778384	-0.361446	0.625604
M228T318	[M-H]-	Pro-asn	228.099	318.026			Organic acids and derivatives	Carboxylic acids and derivatives	Amino acids, peptides, and analogues	5.72543e+06	1.88101e+07	1.35048e+07	1.04126e+07	9.58552e+06	9.97998e+06	9.78669e+06	4.89667e+06	7.42095e+06	1.256e+07	1.15779e+07	1.18268e+07	9.44343e+06	1.27463e+07	1.14644e+07	1.10613e+07	1.10612e+07	1.09184e+07	0.646114	0.788061	-0.343621	0.519201	0.699037	0.581077	-0.783199	0.260216	0.487896	0.945437	-0.0809467	0.864771	0.31037	0.884696	-0.176746	0.728049
M73T351	[M-H]-	Propionic acid	73.0296	350.503	HMDB0000237	C00163	Organic acids and derivatives	Carboxylic acids and derivatives	Carboxylic acids	6.5942e+07	1.56582e+08	1.17361e+08	1.7243e+08	1.69204e+08	1.59933e+08	1.39986e+08	1.01008e+08	1.24003e+08	1.89931e+08	1.34885e+08	1.83778e+08	2.43969e+08	1.0322e+08	1.817e+08	1.53103e+08	1.54586e+08	1.5309e+08	2.15487	1.4757	0.561398	0.111837	1.31798	1.07389	0.102841	0.784159	1.48241	1.49637	0.581469	0.14873	2.54513	1.55608	0.637918	0.263305
M353T578	[M-H]-	Prostaglandin f2.alpha.	353.216	578.122		C00639	Lipids and lipid-like molecules	Fatty Acyls	Eicosanoids	2.04727e+07	2.60707e+07	2.3874e+07	2.06392e+07	2.38104e+07	2.32252e+07	2.2815e+07	2.29006e+07	2.23019e+07	2.35641e+07	2.3431e+07	2.61517e+07	2.16778e+07	2.15061e+07	1.95967e+07	1.86387e+07	1.62097e+07	1.86154e+07	0.577151	0.961051	-0.0573144	0.655141	0.204208	0.965919	-0.0500257	0.65106	0.523435	1.03876	0.0548602	0.649276	0.636088	0.891549	-0.165613	0.221549
M243T250	[M-H]-	Pseudouridine	243.063	249.973	HMDB0000767	C02067	Nucleosides, nucleotides, and analogues	Nucleoside and nucleotide analogues		6.97055e+06	1.68196e+07	1.22863e+07	1.52617e+07	1.35319e+07	1.50887e+07	1.09468e+07	5.63377e+06	9.45124e+06	1.22788e+07	1.33511e+07	1.46378e+07	9.52833e+06	1.07487e+07	9.87788e+06	1.18232e+07	1.18232e+07	1.18804e+07	0.464884	1.21637	0.282579	0.420154	0.577941	0.721572	-0.470786	0.361935	0.346113	1.11617	0.158559	0.658035	0.382171	0.83586	-0.258667	0.529303
M357T63	[M-H]-	Psoromic acid	357.08	62.6346						6.14531e+06	1.2909e+07	9.91733e+06	1.54708e+07	1.26505e+07	1.265e+07	7.13491e+06	4.48213e+06	6.98876e+06	6.73216e+06	8.19591e+06	8.45193e+06	6.16134e+06	1.57761e+07	1.1147e+07	8.97376e+06	8.97314e+06	9.20572e+06	0.563266	1.40728	0.492908	0.144261	0.58693	0.642207	-0.63889	0.181348	0.480083	0.806996	-0.309367	0.410241	0.51048	1.14196	0.191514	0.707129
M119T341	[M-H]-	Purine	119.035	341.416	HMDB0001366	C15587	Organoheterocyclic compounds	Imidazopyrimidines	Purines and purine derivatives	2.92155e+07	1.67287e+07	3.46719e+07	4.05695e+07	2.80315e+07	3.28393e+07	4.07005e+07	2.36617e+07	3.37387e+07	7.7823e+07	5.8922e+07	3.22191e+07	4.58123e+07	3.17508e+07	3.19762e+07	6.25419e+07	4.95133e+07	5.03634e+07	0.525626	1.25831	0.331492	0.342104	0.440854	1.21689	0.2832	0.466918	0.93212	2.09591	1.06758	0.107729	0.771255	1.35878	0.442308	0.243749
M495T394	[2M-H]-	Pyridoxamine 5-phosphate	495.113	394.179	HMDB0001555	C00647	Organoheterocyclic compounds	Pyridines and derivatives	Pyridoxamines	1.19505e+06	1.34212e+07	5.91051e+06	1.15714e+07	1.77659e+07	1.2763e+07	6.16311e+06	3.48935e+06	5.38667e+06	1.80836e+07	6.62362e+06	1.54576e+07	1.79307e+07	975947	9.34561e+06	8.93616e+06	8.9378e+06	9.22546e+06	0.798783	2.05099	1.03632	0.149239	0.434954	0.732659	-0.448786	0.642365	0.592979	1.9567	0.968425	0.258087	0.585486	1.37636	0.46086	0.692376
M314T225	[M-H]-	Pyroglu-trp	314.104	225.326			Organic acids and derivatives	Carboxylic acids and derivatives	Amino acids, peptides, and analogues	3.20016e+06	230674	173306	492579	261988	79074.8	630267	153824	534678	1.13551e+07	1.23486e+07	1.71951e+07	5.09808e+06	2.64404e+06	3.46571e+06	3.58469e+06	3.58423e+06	3.78157e+06	0.362234	0.231301	-2.11216	0.410848	0.259683	0.365903	-1.45047	0.492697	0.845136	11.3477	3.50433	0.00381761	0.476593	3.10971	1.63678	0.108901
M584T232	[M+Cl]-	Pyrrolidinium, 1-[(7r)-7-(acetyloxy)-4-hydroxy-4-oxido-3,5,9-trioxa-4-phosphapentacos-1-yl]-1-methyl-, inner salt	584.342	232.418						1.0289e+06	3.55531e+06	2.38594e+06	2.86699e+06	2.23037e+06	2.26557e+06	2.65676e+06	1.52562e+06	2.34084e+06	4.79444e+06	6.65663e+06	6.73793e+06	3.68385e+06	2.04991e+06	3.02394e+06	3.54381e+06	3.54337e+06	3.45898e+06	0.220178	1.05635	0.0790915	0.871362	0.211477	0.93588	-0.0956044	0.862017	0.426494	2.60956	1.3838	0.0180564	0.201079	1.25646	0.329363	0.531348
M71T341	[M-H]-	Pyruvaldehyde	71.0138	340.777	HMDB0001167	C00546	Organic oxygen compounds	Organooxygen compounds	Carbonyl compounds	6.09488e+07	6.19262e+07	9.58561e+07	5.90891e+07	6.65101e+07	9.7765e+07	5.67551e+07	7.32428e+07	9.64976e+07	6.02666e+07	6.0161e+07	5.5724e+07	5.50995e+07	2.43509e+07	5.23662e+07	5.76383e+07	5.93711e+07	5.76617e+07	0.443075	1.02118	0.03024	0.929914	0.235167	1.0355	0.0503239	0.881295	1.21555	0.805334	-0.312341	0.287324	1.86882	0.602642	-0.730626	0.127619
M87T112_2	[M-H]-	Pyruvate	87.0088	111.659	HMDB0000243	C00022	Organic acids and derivatives	Keto acids and derivatives	Alpha-keto acids and derivatives	2.43283e+09	6.4743e+09	4.55714e+09	4.57329e+09	3.76385e+09	3.78032e+09	2.48689e+09	1.59162e+09	2.44357e+09	2.52028e+09	3.37243e+09	3.43697e+09	1.79864e+09	4.77859e+09	3.46925e+09	3.38092e+09	3.4422e+09	3.44225e+09	10.1528	0.899972	-0.152049	0.726739	15.0319	0.4844	-1.04573	0.126755	11.5674	0.692921	-0.529237	0.316174	11.1327	0.746158	-0.422446	0.476311
M179T574	[M-H-C7H6O2]-	Quercetin	178.984	574.354	HMDB0005794	C00389	Phenylpropanoids and polyketides	Flavonoids	Flavones	3.63008e+07	1.98469e+07	3.15266e+07	2.07923e+07	4.15374e+07	2.67915e+07	1.55152e+07	2.04997e+07	1.79232e+07	2.14866e+07	3.03077e+07	1.76613e+07	2.29891e+07	3.73323e+07	1.69695e+07	2.38638e+07	2.26416e+07	2.26563e+07	0.757381	1.0165	0.0236131	0.954053	1.08781	0.615209	-0.700851	0.0919079	0.930296	0.7922	-0.336063	0.379793	0.56648	0.881569	-0.181854	0.67902
M315T304	[M-H]-	Quercetin 3'-methyl ether	315.04	304.417	HMDB0002655	C10084	Phenylpropanoids and polyketides	Flavonoids	Flavones	5.26348e+06	8.42936e+06	6.91041e+06	1.02068e+07	9.95333e+06	9.77508e+06	1.24023e+07	7.62795e+06	1.16115e+07	1.44909e+07	1.42555e+07	1.59282e+07	7.39846e+06	953158	4.2706e+06	9.42922e+06	9.6763e+06	9.67735e+06	0.516993	1.45294	0.538973	0.0280113	0.637491	1.53576	0.618957	0.101584	0.632535	2.16833	1.11658	0.00159288	0.583011	0.612632	-0.706908	0.268737
M447T274	[M-H]-	Quercitrin	447.115	273.904	HMDB0033751	C01750	Phenylpropanoids and polyketides	Flavonoids	Flavonoid glycosides	7.37483e+06	7.41766e+06	4.34567e+06	2.13341e+07	1.82041e+07	1.9313e+07	1.32398e+07	6.92357e+06	1.23471e+07	1.78188e+07	1.69703e+07	2.08063e+07	1.43845e+07	6.31415e+06	1.0526e+07	1.38779e+07	1.37334e+07	1.37334e+07	1.18637	3.07507	1.62062	0.000639658	0.610429	1.69872	0.764452	0.115095	0.794749	2.90495	1.53851	0.00141244	0.644741	1.63154	0.706237	0.188258
M191T302_1	[M-H]-	Quinate	191.055	301.846	HMDB0003072	C00296	Organic oxygen compounds	Organooxygen compounds	Alcohols and polyols	1.29392e+08	4.14658e+08	2.5367e+08	5.49245e+08	4.62263e+08	4.56701e+08	2.83194e+08	1.20141e+08	2.34079e+08	3.72538e+08	3.89393e+08	4.58682e+08	3.43132e+08	2.30034e+08	2.92144e+08	3.1718e+08	3.21451e+08	3.21442e+08	4.68341	1.84051	0.880103	0.0636942	2.58682	0.799045	-0.323652	0.606232	2.33995	1.53013	0.613652	0.179225	0.935416	1.08473	0.117333	0.812256
M191T234	(M-H)-	Quinic acid	191.056	233.855						1.56147e+06	4.11092e+06	2.1607e+06	4.49507e+06	3.40599e+06	3.33629e+06	2.24201e+07	2.3855e+06	1.64961e+07	7.50165e+06	7.46579e+06	8.49832e+06	5.99945e+06	1.88986e+06	6.86477e+06	7.75959e+06	1.15047e+07	7.72897e+06	0.29895	1.4346	0.52065	0.255697	1.03489	5.27272	2.39855	0.136104	0.53384	2.99572	1.5829	0.00344579	0.47258	1.88356	0.91346	0.250169
M160T44	[M-H]-	Quinoline-2,4-diol	160.052	43.8986		C16716	Organoheterocyclic compounds	Quinolines and derivatives	Quinolones and derivatives	4.1215e+06	6.57101e+06	5.76992e+06	6.22573e+06	5.81516e+06	5.99593e+06	5.8943e+06	3.27436e+06	4.83938e+06	4.84963e+06	5.39054e+06	4.86988e+06	9.90145e+06	5.64727e+06	1.02811e+07	5.11718e+06	5.33859e+06	5.11704e+06	0.165742	1.09564	0.131768	0.512393	0.285424	0.85091	-0.232922	0.478786	0.316746	0.917851	-0.123669	0.576536	0.567975	1.56901	0.649858	0.131587
M471T20	[2M-H]-	Rac-trans-3-hydroxy-1-methyl-2-pyrrolidinone-5-(3-pyridinyl)carboxylic acid	471.166	20.141			Organoheterocyclic compounds	Pyridines and derivatives	Pyrrolidinylpyridines	2.05729e+06	2.79354e+06	2.95419e+06	2.79354e+06	2.95419e+06	2.46789e+06	561179	119493	503402	8.69243e+06	8.64083e+06	9.46087e+06	1.42603e+06	2.41185e+06	839628	1.69607e+06	1.69637e+06	1.76335e+06	0.0836567	1.05261	0.0739671	0.682583	0.501784	0.151707	-2.72064	0.00203145	0.595885	3.43293	1.77944	7.83573e-05	0.347843	0.599295	-0.738663	0.123364
M503T421	[M-H]-	Raffinose	503.162	421.221	HMDB0003213	C00492	Organic oxygen compounds	Organooxygen compounds	Carbohydrates and carbohydrate conjugates	3.34115e+07	1.54257e+08	8.42529e+07	1.39328e+08	1.16415e+08	3.74482e+08	6.90676e+07	3.07326e+07	5.76666e+07	9.76201e+07	1.13328e+08	1.29164e+08	6.99036e+07	5.91525e+07	6.70504e+07	8.80505e+07	8.80368e+07	8.96306e+07	2.83694	2.31768	1.21268	0.253399	1.86243	0.57909	-0.78814	0.358754	1.18216	1.25078	0.322825	0.564076	1.13297	0.721189	-0.471551	0.512244
M227T367_2	[M-H]-	Resveratrol	227.068	366.705	HMDB0000253	C03582	Phenylpropanoids and polyketides	Stilbenes		2.04416e+07	4.39601e+07	3.26829e+06	3.1254e+06	3.19099e+06	3.93421e+06	5.69083e+06	1.94933e+06	1.5992e+06	5.01474e+06	6.52568e+07	3.50408e+06	4.38672e+06	3.92702e+06	3.24605e+07	4.9752e+06	5.26568e+06	5.26299e+06	1.27696	0.151479	-2.72281	0.180034	1.24547	0.136536	-2.87265	0.176078	0.23751	1.09023	0.12463	0.935173	0.609444	0.602547	-0.730855	0.584741
M289T585	(M-H)-	Rosolic Acid	289.09	585.273						1.5822e+06	512196	507151	309911	940520	739420	742898	576224	1.56115e+06	929964	370770	1.82689e+06	801650	3.62355e+06	1.93501e+06	1.41337e+06	1.4055e+06	515451	0.212432	0.764872	-0.38671	0.639494	0.0622724	1.10714	0.146834	0.85279	0.105918	1.20222	0.265697	0.767704	0.359011	2.44478	1.2897	0.23388
M779T203	[M-H]-	Saikosaponin a	779.468	203.305		C08975	Lipids and lipid-like molecules	Prenol lipids	Terpene glycosides	8.14676e+06	2.07822e+07	1.51354e+07	2.05744e+07	1.83937e+07	1.85705e+07	7.49905e+06	4.01559e+06	7.46987e+06	3.78273e+06	3.75457e+06	4.74799e+06	9.20274e+06	1.85913e+06	5.71849e+06	1.07135e+07	1.02011e+07	1.0697e+07	0.610622	1.30578	0.384914	0.293882	0.921206	0.430835	-1.21479	0.0946316	0.913544	0.278803	-1.84268	0.0446881	1.01449	0.380814	-1.39284	0.0977104
M194T33	[M-H]-	Salicyluric acid	194.046	33.16	HMDB0000840	C07588	Benzenoids	Benzene and substituted derivatives	Benzoic acids and derivatives	1.11541e+07	1.08253e+07	1.19053e+07	8.30149e+06	1.0621e+07	1.57255e+07	9.10067e+06	1.119e+07	1.22586e+07	1.22605e+07	1.15561e+07	9.87094e+06	1.04458e+07	7.35412e+06	1.02818e+07	1.11182e+07	1.01546e+07	1.00151e+07	0.244911	1.02253	0.0321375	0.914124	0.215333	0.960588	-0.0580102	0.673484	0.386495	0.99418	-0.00842039	0.936697	0.519964	0.828743	-0.271003	0.140365
M175T689	[M-H]-	Ser-Ala	175.063	689.158			Organic acids and derivatives	Carboxylic acids and derivatives	Amino acids, peptides, and analogues	3.651e+06	2.51292e+06	3.75395e+06	2.89156e+06	3.90736e+06	3.45111e+06	5.5706e+06	2.52868e+06	3.33148e+06	5.83988e+06	3.12256e+06	5.76166e+06	4.48313e+06	5.51927e+06	3.58463e+06	7.82664e+06	5.66593e+06	5.62563e+06	0.217102	1.03349	0.0475263	0.833757	0.103075	1.15254	0.204819	0.638359	0.136567	1.4846	0.570077	0.176582	0.27808	1.36996	0.45413	0.149163
M290T2	[M-H]-	Ser-Trp	290.116	1.94239			Organic acids and derivatives	Carboxylic acids and derivatives	Amino acids, peptides, and analogues	512851	170795	329319	246793	282469	591112	658698	129276	219885	802531	486814	347330	619666	531848	117227	481655	359569	485788	0.0924714	1.10603	0.145396	0.819992	0.0151973	0.99496	-0.00729024	0.993318	0.0739731	1.61573	0.692185	0.281174	0.0354447	1.2525	0.324815	0.666811
M175T82	[M-H]-	Serotonin	175.098	82.462	HMDB0000259	C00780	Organoheterocyclic compounds	Indoles and derivatives	Tryptamines and derivatives	8.34303e+06	3.49175e+07	1.90746e+07	2.04488e+07	1.48619e+07	1.24493e+07	1.50779e+07	5.96161e+06	1.03667e+07	1.16591e+07	1.19609e+07	1.31365e+07	8.87869e+06	1.29512e+07	1.08631e+07	1.7874e+07	1.779e+07	1.77139e+07	0.856003	0.766179	-0.384246	0.579789	0.965839	0.503828	-0.988997	0.274803	0.859988	0.589659	-0.762047	0.332015	0.902389	0.524471	-0.931065	0.274377
M155T124_2	[M-H-H2O]-	Shikimate	155.035	123.619	HMDB0003070	C00493	Organic oxygen compounds	Organooxygen compounds	Alcohols and polyols	2.22408e+07	1.16944e+07	1.2296e+07	7.33926e+08	6.49241e+08	3.23086e+06	1.36299e+09	7.17117e+08	1.22488e+09	2.8842e+09	3.16572e+09	1.15929e+07	1.63064e+09	1.03758e+07	9.13842e+08	1.18733e+09	1.18756e+09	1.20775e+09	5.83951	29.9884	4.90633	0.124986	11.0535	71.4882	6.15963	0.00522098	9.33232	131.113	7.03467	0.117493	9.97499	55.2627	5.78823	0.149021
M209T22	[M-H]-	Sinapyl alcohol	209.085	22.0826	HMDB0013070	C02325	Benzenoids	Phenols	Methoxyphenols	4.13008e+06	1.42069e+07	8.15952e+06	3.97821e+06	3.8975e+06	6.3799e+06	4.7885e+06	1.86987e+06	2.01675e+06	6.43245e+06	7.11466e+06	1.25126e+06	1.44128e+06	1.95422e+06	1.49011e+06	4.8093e+06	4.00387e+06	3.97495e+06	0.688368	0.538019	-0.894272	0.250575	0.748957	0.327406	-1.61085	0.125851	0.535515	0.558503	-0.840363	0.323319	0.890974	0.184387	-2.43919	0.0699787
M214T366	[M-H]-	sn-Glycerol 3-phosphoethanolamine	214.049	366.06			Lipids and lipid-like molecules	Glycerophospholipids	Glycerophosphoethanolamines	2.06062e+07	1.5022e+08	8.35304e+07	8.8027e+07	8.33409e+07	7.85669e+07	5.1947e+07	2.43196e+07	4.26533e+07	5.5653e+07	5.84061e+07	6.41603e+07	4.36512e+07	1.19604e+08	8.7663e+07	7.24362e+07	7.18169e+07	7.24423e+07	1.61386	0.982616	-0.0253003	0.970548	1.96968	0.467532	-1.09686	0.303741	1.6343	0.700668	-0.513197	0.535722	1.19563	0.986481	-0.0196362	0.980204
M911T251	[M-H]-	Soyasaponin ii	911.496	250.649		C12081	Lipids and lipid-like molecules	Prenol lipids	Terpene glycosides	1.24562e+06	3.89893e+06	2.2586e+06	2.71625e+06	2.51459e+06	2.62706e+06	1.70772e+06	1.4561e+06	2.12906e+06	1.77321e+06	2.63737e+06	3.19412e+06	1.7202e+06	2.2313e+06	2.02008e+06	2.24129e+06	2.18158e+06	2.24013e+06	0.21203	1.06143	0.0860039	0.85451	0.236953	0.714949	-0.484087	0.427619	0.170111	1.02722	0.0387505	0.942594	0.174074	0.806629	-0.310024	0.577083
M665T449	[M-H]-	Stachyose	665.215	448.62	HMDB0003553	C01613	Organic oxygen compounds	Organooxygen compounds	Carbohydrates and carbohydrate conjugates	1.30482e+06	6.06576e+06	2.96989e+06	7.71809e+06	7.53169e+06	5.66481e+06	3.00328e+06	819850	2.25516e+06	4.44033e+06	5.42691e+06	6.43279e+06	2.8112e+06	1.00512e+06	2.18146e+06	3.53349e+06	3.45347e+06	3.45537e+06	0.579582	2.0226	1.01621	0.0841458	0.37139	0.587815	-0.766565	0.407055	0.278496	1.57633	0.656574	0.258343	0.315912	0.58003	-0.785802	0.38686
M283T6	(M-H)-	Stearic acid	283.265	6.46814	HMDB0000827	C01530	Lipids and lipid-like molecules	Fatty Acyls	Fatty acids and conjugates	5.44954e+06	2.1147e+06	6.17501e+06	4.77726e+06	6.34535e+06	6.21058e+06	5.39058e+06	7.05653e+06	8.77713e+06	4.88844e+06	6.27818e+06	2.94414e+06	5.74251e+06	6.19856e+06	8.86034e+06	6.74216e+06	6.74424e+06	7.15973e+06	0.28332	1.26158	0.335232	0.424098	0.430313	1.54479	0.627409	0.191034	0.268731	1.02704	0.0384921	0.941309	0.351408	1.51401	0.598377	0.211371
M641T259	[M-H]-	Steviolbioside	641.327	258.519			Lipids and lipid-like molecules	Prenol lipids	Terpene glycosides	907708	3.63492e+06	2.33695e+06	2.68116e+06	2.1916e+06	2.25075e+06	2.41798e+06	776752	2.67854e+06	3.60517e+06	4.48071e+06	5.03788e+06	3.41399e+06	584423	2.31246e+06	2.72686e+06	2.73416e+06	2.73417e+06	0.231154	1.03546	0.0502698	0.924173	0.259077	0.853726	-0.228154	0.751121	0.297207	1.90764	0.93179	0.07976	0.211565	0.917335	-0.12448	0.875941
M173T284	[M-H]-	Suberic acid	173.057	283.716	HMDB0000893	C08278	Lipids and lipid-like molecules	Fatty Acyls	Fatty acids and conjugates	1.02976e+07	2.76358e+07	1.69281e+07	1.6178e+07	2.74526e+07	1.60353e+07	2.07859e+07	1.08332e+07	1.44547e+07	2.74906e+07	2.35263e+07	2.51191e+07	2.27053e+07	1.91979e+07	1.94791e+07	2.72529e+07	2.9224e+07	2.90421e+07	0.401244	1.08757	0.121112	0.812168	0.573936	0.839821	-0.251847	0.641676	0.517807	1.38779	0.472786	0.242884	0.24629	1.11886	0.16203	0.69604
M317T24	[M-H]-	Substance p (9-11)	317.143	24.2013			Organic acids and derivatives	Carboxylic acids and derivatives	Amino acids, peptides, and analogues	1.03513e+07	4.99938e+06	5.71346e+06	1.43471e+07	1.26665e+07	1.22082e+07	240115	4.31771e+06	6.50187e+06	8.28033e+06	7.16529e+06	7.89359e+06	407980	3.89583e+06	5.08551e+06	3.16014e+06	1.72613e+06	1.56699e+06	0.718186	1.86202	0.896866	0.0282027	0.549017	0.525049	-0.929477	0.250922	0.347299	1.10801	0.147967	0.680212	0.608841	0.445749	-1.1657	0.149836
M117T351	[M-H]-	Succinate	117.019	350.5	HMDB0000254	C00042	Organic acids and derivatives	Carboxylic acids and derivatives	Dicarboxylic acids and derivatives	2.28232e+08	6.20303e+08	4.58162e+08	6.81313e+08	6.59412e+08	6.4885e+08	5.47357e+08	3.98214e+08	4.8515e+08	7.6542e+08	5.16852e+08	7.31853e+08	9.91331e+08	3.819e+08	7.37036e+08	6.07735e+08	6.07693e+08	6.02758e+08	4.5125	1.5226	0.606536	0.11689	2.76356	1.09491	0.130818	0.751149	3.15784	1.54139	0.624229	0.162307	5.25018	1.61496	0.691501	0.271496
M101T362	[M-H]-	Succinic semialdehyde	101.025	361.584	HMDB0001259	C00232	Lipids and lipid-like molecules	Fatty Acyls	Fatty acids and conjugates	1.11495e+08	2.46842e+08	2.23377e+08	6.8255e+08	1.90816e+08	1.35876e+08	2.789e+08	1.07216e+08	1.83131e+08	1.64778e+08	4.49094e+08	1.9672e+08	2.23983e+08	4.35412e+08	1.77404e+08	3.45134e+08	3.44407e+08	2.64123e+08	2.42806	1.73495	0.79489	0.469925	1.80507	0.978569	-0.0312544	0.952012	0.506825	1.39346	0.478667	0.484515	2.98609	1.43851	0.524571	0.396843
M341T415	[M-H]-	Sucrose	341.109	414.623	HMDB0000258	C00089	Organic oxygen compounds	Organooxygen compounds	Carbohydrates and carbohydrate conjugates	1.05401e+08	3.9131e+09	2.63124e+09	3.80214e+09	5.68543e+08	3.49874e+09	1.1279e+09	1.25396e+08	5.52972e+08	1.04321e+09	3.21486e+09	3.33362e+08	8.17973e+08	2.97194e+08	2.3491e+08	1.17079e+09	1.60594e+09	1.0675e+09	8.70631	1.18342	0.24296	0.802487	11.858	0.27163	-1.88029	0.234925	6.96175	0.690467	-0.534355	0.653139	11.9908	0.203027	-2.30026	0.194195
M197T312	[M-H]-	Syringic acid	197.046	312.151	HMDB0002085	C10833	Benzenoids	Benzene and substituted derivatives	Benzoic acids and derivatives	6.79519e+06	6.61129e+06	8.64443e+06	9.84206e+06	8.7309e+06	8.74953e+06	1.3909e+07	7.21173e+06	1.19588e+07	2.17153e+07	2.18542e+07	2.73612e+07	1.01254e+07	6.46273e+06	5.4047e+06	1.0964e+07	1.14744e+07	1.09522e+07	0.228624	1.23906	0.309251	0.0780309	0.557667	1.50014	0.585099	0.15371	0.934723	3.21668	1.68557	0.00116477	0.224744	0.997365	-0.00380615	0.990753
M400T73	[M-H-CHNO]-	Tetracycline	400.14	72.6401	HMDB0014897	C06570				1.25168e+06	39465.9	1.80049e+06	950317	1.80049e+06	1.14138e+06	58145.2	39833.4	79090.5	3.01158e+06	3.3183e+06	3.63631e+06	4.21378e+06	825856	2.28773e+06	891751	859720	859550	0.136456	1.25894	0.332209	0.669614	0.296097	0.0572736	-4.12599	0.135304	0.32783	3.2236	1.68867	0.0141259	0.384403	2.37006	1.24493	0.272469
M437T206	[M-H]-	Thaxtomin a	437.123	206.226			Organic acids and derivatives	Carboxylic acids and derivatives	Amino acids, peptides, and analogues	772317	2.18428e+06	1.7253e+06	1.59595e+06	1.17822e+06	1.21147e+06	942297	631951	1.19522e+06	1.8982e+06	2.12385e+06	2.45687e+06	897422	1.20069e+06	838425	1.63188e+06	1.58065e+06	1.57615e+06	0.204659	0.851287	-0.232283	0.623402	0.241709	0.591527	-0.757485	0.226634	0.14315	1.38382	0.46866	0.250723	0.233085	0.627209	-0.672981	0.248124
M359T362	[M-H]-	Thieno[2,3-b]pyridine-5-carbonitrile, 6,7-dihydro-4-hydroxy-3-(2'-hydroxy[1,1'-biphenyl]-4-yl)-6-oxo-	359.045	362.468			Benzenoids	Benzene and substituted derivatives	Biphenyls and derivatives	588529	5.08092e+06	2.34908e+06	7.11741e+06	9.33181e+06	7.6216e+06	7.50212e+06	3.59679e+06	7.31787e+06	1.77942e+07	8.20425e+06	1.64027e+07	3.42972e+07	1.63758e+06	1.72782e+07	9.1416e+06	9.21876e+06	9.14e+06	0.740674	3.0019	1.58588	0.021902	0.630833	2.29678	1.19961	0.130176	0.803837	5.2879	2.40269	0.0246625	1.32959	6.63625	2.73037	0.188749
M241T196	[M-H]-	Thiopental	241.12	195.744	HMDB0014737	C07521	Organoheterocyclic compounds	Diazines	Pyrimidines and pyrimidine derivatives	2.62593e+06	4.45182e+06	3.08268e+06	3.89574e+06	2.79461e+06	3.55165e+06	5.10196e+06	954580	1.7496e+06	3.44405e+06	1.91194e+06	3.26985e+06	2.59365e+06	3.60086e+06	2.81176e+06	2.50107e+06	2.50506e+06	2.25278e+06	0.16063	1.00803	0.0115369	0.968034	0.247331	0.768289	-0.380279	0.601055	0.256568	0.848964	-0.236224	0.523043	0.221899	0.886405	-0.173962	0.573318
M183T23	[M-H]-	Thiouric acid	183.013	22.7815	HMDB0060417	C16613	Organoheterocyclic compounds	Imidazopyrimidines	Purines and purine derivatives	1.58089e+07	7.93595e+06	8.56485e+06	1.16454e+07	1.19602e+07	1.08769e+07	1.06109e+07	8.90837e+06	9.72206e+06	8.37662e+06	9.93941e+06	9.79624e+06	1.34501e+07	7.98122e+06	6.07308e+06	1.01856e+07	1.03614e+07	1.03651e+07	0.529987	1.06725	0.0938969	0.790203	0.364101	0.905033	-0.143958	0.711339	0.543337	0.870088	-0.200767	0.615722	0.367588	0.851275	-0.232303	0.658145
M276T261	[M-H]-	Thr-Gly-Thr	276.1	260.827			Organic acids and derivatives	Carboxylic acids and derivatives	Amino acids, peptides, and analogues	278080	204427	275784	305932	121584	389782	678970	64126.5	304310	1.01492e+06	383638	690678	569469	727860	78580.4	459848	458909	384179	0.0338865	1.07782	0.10811	0.823946	0.069892	1.38127	0.465998	0.621739	0.13221	2.75519	1.46215	0.073314	0.113526	1.81449	0.859562	0.354869
M125T70	[M-H]-	Thymine	125.036	70.1094	HMDB0000262	C00178	Organoheterocyclic compounds	Diazines	Pyrimidines and pyrimidine derivatives	1.36853e+07	4.57858e+07	3.15946e+07	3.04054e+07	2.67853e+07	2.66065e+07	1.81928e+07	1.32684e+07	1.87631e+07	2.33618e+07	2.5099e+07	2.98224e+07	1.80322e+07	9.64205e+07	6.20916e+07	3.07305e+07	3.07322e+07	3.13619e+07	0.856536	0.920183	-0.120007	0.80871	1.09572	0.551516	-0.858525	0.223112	0.81641	0.859632	-0.218208	0.676559	1.8735	1.93865	0.955049	0.309735
M311T23_2	[M-H]-	Thymol-beta-d-glucoside	311.169	22.8284			Lipids and lipid-like molecules	Prenol lipids	Terpene glycosides	1.27412e+09	6.1273e+08	7.03183e+08	8.72966e+08	8.71287e+08	7.75431e+08	7.61713e+08	7.05834e+08	7.03832e+08	5.98812e+08	7.80076e+08	7.68185e+08	9.97113e+08	5.98984e+08	4.95493e+08	7.9454e+08	8.01487e+08	8.01544e+08	5.09803	0.972839	-0.0397276	0.916284	3.97275	0.83836	-0.254359	0.538853	5.08639	0.828975	-0.270599	0.530264	3.67931	0.807554	-0.30837	0.553749
M919T251_2	[M-H]-	Timosaponin b ii	919.482	250.649			Lipids and lipid-like molecules	Steroids and steroid derivatives	Steroidal glycosides	1.56594e+06	3.66067e+06	2.55611e+06	3.12846e+06	2.62357e+06	2.94272e+06	1.78056e+06	1.61573e+06	1.92509e+06	2.67396e+06	2.70111e+06	3.34389e+06	2.32308e+06	2.35144e+06	2.23783e+06	2.40246e+06	2.33749e+06	2.33756e+06	0.187585	1.11718	0.159868	0.650959	0.263996	0.683743	-0.548474	0.250839	0.160679	1.1203	0.163882	0.653004	0.130569	0.888166	-0.171098	0.657088
M171T288	[M-H]-	Trans-1,4-cyclohexanedicarboxylic acid	171.041	287.584			Organic acids and derivatives	Carboxylic acids and derivatives	Dicarboxylic acids and derivatives	9.857e+06	3.01162e+07	2.17747e+07	1.83116e+07	2.09359e+07	1.67047e+07	1.43657e+07	9.10286e+06	1.24837e+07	1.59223e+07	1.43413e+07	1.65523e+07	1.36772e+07	1.74914e+07	1.51651e+07	1.60068e+07	1.59326e+07	1.59321e+07	0.679395	0.906138	-0.142197	0.763835	0.881554	0.582242	-0.78031	0.229997	0.753598	0.758176	-0.399395	0.447465	0.620694	0.750368	-0.414329	0.438843
M99T553	[M-H]-	Trans-2,3-dimethylacrylic acid	99.0202	552.799	HMDB0001470	C08279	Lipids and lipid-like molecules	Fatty Acyls	Fatty acids and conjugates	5.33427e+07	4.53165e+07	4.25344e+07	5.83334e+07	5.55305e+07	4.44014e+07	5.74718e+07	4.63609e+07	9.39629e+07	5.65855e+07	5.40359e+07	3.48741e+07	4.00939e+07	6.1474e+07	4.92792e+07	4.12937e+07	4.4678e+07	4.48441e+07	0.658027	1.12091	0.164669	0.347265	1.02832	1.40088	0.486335	0.269693	0.740065	1.03047	0.0432986	0.859157	0.568959	1.06837	0.095412	0.669127
M173T401	[M-H]-	Trans-aconitic acid	173.008	401.366	HMDB0000958	C02341	Organic acids and derivatives	Carboxylic acids and derivatives	Tricarboxylic acids and derivatives	4.11499e+07	1.66137e+08	1.02759e+08	1.37219e+08	1.30368e+08	1.21772e+08	7.79438e+07	4.65172e+07	7.03771e+07	1.00247e+08	8.8175e+07	1.02862e+08	1.22501e+08	5.26207e+07	8.89752e+07	9.59365e+07	9.48983e+07	9.59323e+07	1.69292	1.25581	0.328619	0.507403	1.83664	0.628417	-0.670206	0.36144	1.46206	0.939485	-0.0900574	0.8718	1.0063	0.851798	-0.231417	0.729799
M159T364	[M+OH]-	Trans,trans-muconic acid	159.03	363.736	HMDB0002349		Lipids and lipid-like molecules	Fatty Acyls	Fatty acids and conjugates	1.42405e+08	1.43586e+08	1.54009e+08	1.5022e+08	1.19599e+08	8.0537e+07	1.70473e+08	1.06658e+08	1.40732e+08	1.68043e+08	1.47921e+08	1.56703e+08	1.47758e+08	1.09057e+08	1.47822e+08	1.41341e+08	1.06153e+08	1.41794e+08	2.08882	0.796263	-0.328682	0.218667	0.510439	0.949689	-0.0744722	0.714723	1.08404	1.07424	0.103322	0.189332	1.39597	0.919632	-0.120872	0.429578
M683T341_2	[2M-H]-	Trehalose	683.225	340.899	HMDB0000975	C01083	Organic oxygen compounds	Organooxygen compounds	Carbohydrates and carbohydrate conjugates	5.57692e+09	9.00817e+09	7.11078e+09	8.37452e+09	8.05996e+09	7.69638e+09	6.77533e+09	5.22734e+09	6.46304e+09	7.26131e+09	8.06665e+09	8.03738e+09	6.45706e+09	7.29574e+09	7.09166e+09	7.25842e+09	7.18758e+09	7.25772e+09	5.99827	1.11223	0.153459	0.467278	10.1666	0.851116	-0.232572	0.382759	7.76989	1.07695	0.10695	0.616623	6.63507	0.960758	-0.0577557	0.795398
M362T39	[M-H]-	Trh, free acid	362.125	39.0164			Organic acids and derivatives	Carboxylic acids and derivatives	Amino acids, peptides, and analogues	1.18381e+06	946883	1.53131e+06	558109	366015	776725	1.24231e+06	386094	1.33558e+06	2.65741e+06	3.30904e+06	4.03722e+06	1.42543e+06	1.06808e+06	766760	932273	933401	965035	0.284489	0.46446	-1.10637	0.0342842	0.113787	0.80939	-0.305093	0.538752	0.317658	2.73175	1.44983	0.00815913	0.10617	0.890298	-0.16764	0.627297
M366T355	[M-H]-	Trp-Tyr	366.141	355.045			Organic acids and derivatives	Carboxylic acids and derivatives	Amino acids, peptides, and analogues	866645	2.71109e+06	1.57293e+06	1.47705e+06	875094	1.38545e+06	1.02206e+06	206040	877410	907949	1.23375e+06	1.16457e+06	772429	1.64753e+06	1.22899e+06	408157	720582	718847	0.248487	0.725653	-0.462648	0.454298	0.318838	0.408784	-1.29059	0.162217	0.233131	0.641911	-0.639555	0.323421	0.211161	0.708444	-0.497275	0.446653
M111T80	[M-H]-	Uracil	111.02	80.3892	HMDB0000300	C00106	Organoheterocyclic compounds	Diazines	Pyrimidines and pyrimidine derivatives	1.41381e+08	4.33614e+08	3.19521e+08	4.61112e+08	4.54073e+08	4.13189e+08	3.1276e+08	2.57791e+08	3.44766e+08	4.74497e+08	3.35752e+08	4.72188e+08	5.16215e+08	3.47593e+08	5.10902e+08	3.73646e+08	3.78623e+08	3.78572e+08	3.56197	1.48502	0.570481	0.16923	2.04762	1.02325	0.033165	0.941475	2.42776	1.43367	0.519709	0.251787	3.80349	1.53682	0.619948	0.189781
M189T373	[M-H]-	Ureidoglutaric acid	189.052	372.726	HMDB0062795		Organic acids and derivatives	Carboxylic acids and derivatives	Amino acids, peptides, and analogues	2.62067e+06	2.18765e+06	2.59707e+06	2.88451e+06	2.45516e+06	2.64366e+06	3.03111e+06	1.32902e+06	1.66017e+06	3.43084e+06	2.50175e+06	2.76332e+06	2.25347e+06	2.44771e+06	2.54298e+06	2.5864e+06	2.63644e+06	2.56194e+06	0.15113	1.07804	0.108415	0.362535	0.154923	0.812961	-0.298741	0.440464	0.0899836	1.17427	0.231762	0.237891	0.085967	0.978228	-0.031757	0.76009
M279T22	[M-H]-	Val-Tyr	279.128	22.1344			Organic acids and derivatives	Carboxylic acids and derivatives	Amino acids, peptides, and analogues	5.22764e+06	8.80589e+06	6.07728e+06	1.05519e+07	8.73468e+06	8.96598e+06	6.35433e+06	3.5023e+06	5.66064e+06	7.00504e+06	7.02489e+06	7.72556e+06	5.9527e+06	2.32063e+06	4.46428e+06	7.63265e+06	7.63301e+06	7.46547e+06	0.456215	1.40485	0.490413	0.0903695	0.386788	0.771589	-0.374096	0.32919	0.224391	1.08178	0.113409	0.645847	0.547311	0.633372	-0.658876	0.178648
M211T306	[M-H]-	Volemitol	211.083	306.318		C08260	Organic oxygen compounds	Organooxygen compounds	Carbohydrates and carbohydrate conjugates	2.41866e+06	2.86302e+06	2.67043e+06	2.90235e+06	3.60471e+06	3.17805e+06	2.33909e+06	2.31277e+06	1.75158e+06	2.97663e+06	1.99182e+06	3.25813e+06	5.69195e+06	3.06925e+06	5.02743e+06	3.44386e+06	3.49985e+06	3.35638e+06	0.126772	1.21793	0.284431	0.0749579	0.219653	0.805251	-0.31249	0.0889386	0.135512	1.03452	0.0489548	0.832301	0.468967	1.73396	0.794069	0.0712823
M262T320_1	[M-H-C2H3O2]-	Vulpinic acid	262.057	319.961			Organoheterocyclic compounds	Dihydrofurans	Furanones	1.49403e+06	3.85498e+06	2.93174e+06	3.08972e+06	2.70849e+06	2.23411e+06	3.01608e+06	1.13771e+06	1.72257e+06	3.05148e+06	2.69887e+06	2.79472e+06	2.04605e+06	2.83382e+06	2.62277e+06	3.0427e+06	3.34947e+06	3.34999e+06	0.221381	0.969999	-0.0439449	0.915164	0.274689	0.709641	-0.494839	0.415434	0.19779	1.03192	0.0453317	0.905228	0.150198	0.906034	-0.142363	0.739
M268T108	[M-H-CH3]-	Wogonin	268.014	108.387		C10197	Phenylpropanoids and polyketides	Flavonoids	O-methylated flavonoids	2.61841e+07	5.87931e+07	4.16041e+07	5.49012e+07	5.08929e+07	5.01123e+07	4.25061e+07	2.47493e+07	3.79653e+07	5.40789e+07	5.483e+07	6.04459e+07	3.39141e+07	4.67502e+07	4.31196e+07	4.44137e+07	4.49721e+07	4.47313e+07	0.864086	1.23167	0.300615	0.36319	0.888634	0.83125	-0.266646	0.546434	0.660585	1.33791	0.419985	0.212827	0.515738	0.977901	-0.0322402	0.93131
M233T33	[M-H-C8H8O]-	Xanthohumol	233.082	33.1587	HMDB0037479	C16417	Phenylpropanoids and polyketides	Linear 1,3-diarylpropanoids	Chalcones and dihydrochalcones	2.21672e+06	1.45564e+06	1.97067e+06	3.45145e+06	3.69809e+06	3.8895e+06	1.55823e+07	6.19255e+06	7.11549e+06	1.0464e+07	2.36648e+07	1.34933e+07	7.81044e+06	2.7927e+06	5.68728e+06	8.29113e+06	8.1559e+06	8.2921e+06	0.408108	1.95622	0.968072	0.00221276	0.858298	5.11965	2.35605	0.0609315	0.848647	8.4391	3.07709	0.0249084	0.641823	2.88682	1.52948	0.0733867
M331T27	[M-H]-	Zanamivir	331.121	26.6916		C08095	Organic acids and derivatives	Carboxylic acids and derivatives	Carboxylic acid derivatives	1.68237e+06	1.44027e+06	1.59228e+06	2.31897e+06	531837	1.26171e+06	1.18865e+06	525021	1.11437e+06	5.24203e+06	3.856e+06	6.41765e+06	1.19242e+06	1.48694e+06	1.79543e+06	1.21745e+06	1.36774e+06	1.24575e+06	0.135772	0.872236	-0.19721	0.720846	0.244381	0.599806	-0.737432	0.0468862	0.429042	3.29076	1.71842	0.00839314	0.0895039	0.94907	-0.0754137	0.692002
M286T230	[M-H]-	Zolmitriptan	286.141	229.75	HMDB0014460	C07218	Organoheterocyclic compounds	Indoles and derivatives	Tryptamines and derivatives	1.1476e+07	6.32347e+06	6.0727e+06	1.77373e+07	1.69363e+07	1.60776e+07	1.21008e+07	6.55148e+06	1.11594e+07	2.05475e+07	2.41388e+07	2.71759e+07	1.20755e+07	2.06107e+07	1.87982e+07	1.54265e+07	1.55175e+07	1.54264e+07	0.911587	2.12596	1.08811	0.00798743	0.234885	1.24881	0.32055	0.465645	0.905287	3.01029	1.5899	0.0035504	0.967871	2.15666	1.1088	0.0426432
nM249T53	[M+H]+	Glu-Thr	249.123	52.5869	HMDB0028829		Organic acids and derivatives	Carboxylic acids and derivatives	Amino acids, peptides, and analogues	672933	216714	425899	1.88076e+07	1.59489e+07	1.67664e+07	5.39801e+07	2.78939e+07	4.68875e+07	1.12576e+08	1.17593e+08	1.19979e+08	6.19988e+07	327876	8.69103e+07	8.33526e+07	6.71634e+07	6.71416e+07	1.14509	39.1647	5.29148	4.11585e-05	1.9672	97.8769	6.6129	0.00549012	2.85098	266.161	8.05616	7.47273e-07	1.72604	113.441	6.8258	0.127859
nM413T198	[M+Na]+	Erysubin f	413.171	197.858			Phenylpropanoids and polyketides	Isoflavonoids	Isoflav-2-enes	1.71856e+06	2.31218e+06	2.20784e+06	4.04384e+06	3.78843e+06	3.23294e+06	5.18959e+06	3.78819e+06	5.24169e+06	4.48107e+07	4.6231e+07	4.76495e+07	3.58127e+07	1.71407e+06	1.33694e+07	1.07769e+07	1.13996e+07	1.13877e+07	0.303159	1.77367	0.82674	0.00592597	0.504142	2.27928	1.18858	0.00644433	1.75018	22.2312	4.47452	7.83062e-07	0.883353	8.15831	3.02827	0.211119
nM207T87	[M+H]+	Acetyleugenol	207.113	87.3601	HMDB0034122	C14567				1.32025e+07	1.03907e+07	1.22003e+07	2.52938e+07	2.35226e+07	2.24899e+07	4.99966e+07	2.72942e+07	4.29571e+07	1.13869e+08	1.15147e+08	1.27672e+08	5.55365e+07	8.12257e+06	2.82883e+07	4.19658e+07	4.17423e+07	4.16204e+07	0.838308	1.99216	0.994335	0.000520816	1.58061	3.35949	1.74824	0.014092	2.70316	9.96517	3.31689	1.82468e-05	0.879145	2.56883	1.36111	0.245418
nM297T40	[M+H-C2H5N]+	Methylergonovine	297.145	39.9526	HMDB0014497		Alkaloids and derivatives	Ergoline and derivatives	Lysergic acids and derivatives	794475	298980	1.12693e+06	1.5134e+06	2.16048e+06	2.02567e+06	3.72802e+06	2.59402e+06	1.75915e+06	1.83501e+07	2.00986e+07	2.0957e+07	3.29789e+06	2.19796e+06	2.43181e+06	2.42591e+06	2.42102e+06	2.54455e+06	0.254319	2.56692	1.36004	0.0203121	0.416071	3.63955	1.86376	0.0343438	1.14754	26.7547	4.74172	1.87553e-05	0.377835	3.5704	1.83609	0.00990373
nM285T78	[M+H]+	Glu-His	285.121	77.6707	HMDB0028821		Organic acids and derivatives	Carboxylic acids and derivatives	Amino acids, peptides, and analogues	1.29205e+06	1.22669e+06	1.73173e+06	3.43036e+06	3.20626e+06	2.87936e+06	5.90652e+06	2.80655e+06	4.94491e+06	2.23898e+07	2.56957e+07	2.33161e+07	7.87695e+06	2.26669e+06	5.29024e+06	7.05166e+06	6.63646e+06	7.0645e+06	0.333448	2.23881	1.16273	0.00146336	0.519761	3.21329	1.68405	0.0279714	1.2384	16.7985	4.07026	2.33336e-05	0.478365	3.63111	1.86041	0.0839938
nM270T96	[M+H-H2O]+	Galanthamine	270.134	96.4213	HMDB0014812	C08526				2.1536e+06	2.13884e+06	2.68486e+06	2.70728e+06	2.86841e+06	3.26009e+06	5.73869e+06	3.10775e+06	7.89543e+06	2.1365e+07	1.85791e+07	2.13456e+07	9.34871e+06	2.44376e+06	6.06873e+06	9.31849e+06	1.048e+07	1.03134e+07	0.080562	1.26636	0.340689	0.0635645	0.49927	2.39948	1.26272	0.0801066	1.10812	8.78415	3.1349	4.33222e-05	0.431882	2.5599	1.35609	0.144211
nM264T33	[M+H-C2H4O]+	4h-1-benzopyran-4-one, 2-(4-morpholinyl)-8-phenyl-	264.123	33.489		C15195	Organoheterocyclic compounds	Benzopyrans	1-benzopyrans	3.28645e+06	5.73617e+06	3.9752e+06	4.49505e+07	4.40181e+07	4.27894e+07	9.06071e+07	5.75757e+07	8.74373e+07	4.41015e+08	4.93185e+08	5.2888e+08	1.3163e+08	8.50387e+06	1.03437e+08	1.54555e+08	1.58192e+08	1.58228e+08	1.75568	10.1369	3.34155	2.07628e-06	2.63389	18.1277	4.18012	0.00215073	5.80758	112.564	6.8146	4.57883e-05	2.15395	18.7394	4.228	0.108051
nM432T205	[M+Na]+	Linustatin	432.165	204.869	HMDB0014465	C08333	Organic oxygen compounds	Organooxygen compounds	Carbohydrates and carbohydrate conjugates	675008	403976	908643	3.16784e+07	3.08804e+07	2.97316e+07	2.00849e+08	1.21279e+08	1.82771e+08	7.36533e+08	7.57909e+08	8.71374e+08	2.48609e+08	530203	1.25942e+08	2.25804e+08	2.26706e+08	2.26707e+08	1.54073	46.4325	5.53706	8.45443e-07	3.94948	254.021	7.9888	0.00223881	7.42523	1190.27	10.2171	4.68276e-05	2.6426	188.708	7.56001	0.157471
nM236T44	[M+H]+	Pentylone	236.128	44.4625			Benzenoids	Benzene and substituted derivatives	Butyrophenones	1.79416e+06	871045	1.44711e+06	7.53735e+06	6.10931e+06	5.90085e+06	8.86171e+06	5.89679e+06	8.96643e+06	3.19396e+07	3.59428e+07	3.81921e+07	1.64692e+07	2.12146e+06	9.24222e+06	1.1095e+07	1.10937e+07	1.13148e+07	0.610516	4.75341	2.24896	0.000894882	0.775296	5.76924	2.52838	0.00328974	1.53281	25.7944	4.68898	5.14456e-05	0.669254	6.76817	2.75877	0.129492
nM222T33	[M+H-H2O]+	Monalide	222.113	33.4816		C19053	Benzenoids	Benzene and substituted derivatives	Anilides	3.28724e+06	1.15708e+06	1.67379e+06	4.81995e+07	4.62119e+07	4.31416e+07	9.19386e+07	6.29805e+07	9.29228e+07	1.84949e+08	1.93644e+08	2.22749e+08	7.96891e+07	273579	6.25945e+07	7.91752e+07	8.0908e+07	8.09133e+07	1.85107	22.4829	4.49076	1.07101e-05	2.74788	40.5096	5.34019	0.00121239	3.72045	98.2888	6.61896	6.50446e-05	1.60547	23.3009	4.54231	0.132681
nM234T60	[M+H]+	Metolachlor-morpholinone	234.149	60.4875			Organoheterocyclic compounds	Oxazinanes	Morpholines	1.61162e+06	794853	1.37749e+06	7.04249e+06	6.21682e+06	6.01351e+06	1.34722e+07	7.03797e+06	1.08938e+07	5.1313e+07	6.18813e+07	5.39228e+07	2.38455e+07	1.14053e+06	1.19597e+07	1.74838e+07	1.83313e+07	1.74897e+07	0.617311	5.09329	2.3486	0.000202621	0.911122	8.29923	3.05298	0.00814005	1.93637	44.1646	5.46482	6.89225e-05	0.770926	9.76376	3.28744	0.167325
nM263T33	[M+H-C13H21NO8]+	Streptomycin a	263.139	33.4787	HMDB0015214	C00413	Organic oxygen compounds	Organooxygen compounds	Carbohydrates and carbohydrate conjugates	3.06625e+06	1.82679e+06	2.06264e+06	1.12637e+07	1.01543e+07	9.40984e+06	815622	1.35461e+07	1.67719e+07	5.97894e+07	6.78072e+07	7.34983e+07	2.79869e+07	2.82562e+06	1.71138e+07	2.06109e+07	1.84727e+07	8.74141e+06	0.76219	4.43204	2.14797	0.000270022	0.806135	4.476	2.16221	0.17438	2.11663	28.9109	4.85354	8.49324e-05	0.870784	6.89025	2.78456	0.13453
nM231T33_2	[M+H-CO]+	Yangonin	231.113	32.8929	HMDB0034144	C09980				3.96192e+06	4.1732e+06	4.90117e+06	6.90465e+06	5.59468e+06	4.88678e+06	9.66922e+06	4.2651e+06	5.68699e+06	2.0709e+07	2.25944e+07	2.44855e+07	1.25193e+07	4.66099e+06	6.32493e+06	8.53271e+06	8.53767e+06	8.67906e+06	0.21253	1.33367	0.415403	0.091593	0.407404	1.50513	0.589889	0.252299	1.09967	5.20002	2.37852	8.4975e-05	0.400933	1.80306	0.850449	0.220832
nM223T114	[M+H]+	1-methyl-3-isobutylxanthine	223.108	114.34		C13708	Organoheterocyclic compounds	Imidazopyrimidines	Purines and purine derivatives	1.547e+06	1.92554e+06	2.04087e+06	7.12116e+06	1.42444e+07	5.93805e+06	2.48203e+07	7.00183e+06	1.14608e+07	2.96109e+07	3.19338e+07	3.66544e+07	2.22886e+07	1.59239e+06	1.18571e+07	1.17495e+07	1.17836e+07	1.17836e+07	0.675416	4.95222	2.30808	0.0490478	1.00463	7.85049	2.97278	0.0784436	1.46026	17.811	4.15469	0.000119076	0.736846	6.48203	2.69645	0.167118
nM288T25	[M+H]+	Noroxymorphone	288.123	25.0522	HMDB0061073					664927	737221	1.01451e+06	3.62664e+06	1.14806e+06	1.31322e+06	5.92148e+06	3.73601e+06	7.15497e+06	5.22512e+07	5.6521e+07	6.61609e+07	2.25786e+07	920674	1.31559e+07	1.3451e+07	1.45506e+07	1.34521e+07	0.218718	2.51915	1.33294	0.204071	0.659397	6.95691	2.79845	0.00881877	2.00046	72.3864	6.17765	0.000152139	0.804459	15.1677	3.92293	0.142866
nM262T28	[M+H]+	Flumequine	262.107	28.288	HMDB0041895		Organoheterocyclic compounds	Quinolines and derivatives	Quinoline carboxylic acids	1.74395e+06	4.8051e+06	2.43857e+06	2.12761e+07	1.78115e+07	1.57513e+07	3.62881e+07	2.70892e+07	4.36306e+07	1.3498e+08	1.33943e+08	1.64867e+08	7.65567e+07	1.63702e+06	4.99101e+07	4.11586e+07	4.11698e+07	4.06743e+07	1.07022	6.1016	2.60919	0.00119381	1.75295	11.9062	3.57364	0.00257677	3.14198	48.2654	5.59292	0.000154999	1.49491	14.2534	3.83323	0.144667
nM301T88	[M+H]+	Tectorigenin	301.08	88.0655	HMDB0042024	C10534	Phenylpropanoids and polyketides	Isoflavonoids	Isoflav-2-enes	2.98701e+06	2.70302e+06	2.37322e+06	5.09557e+06	4.48034e+06	4.3924e+06	7.0725e+06	4.55115e+06	6.47897e+06	1.94283e+07	2.10679e+07	2.44239e+07	1.31e+07	2.77137e+06	7.61654e+06	7.88345e+06	8.00051e+06	7.88381e+06	0.318362	1.73234	0.792725	0.00226064	0.54838	2.24508	1.16677	0.0128239	1.13293	8.05137	3.00923	0.000214828	0.504898	2.91296	1.54248	0.160497
nM264T109	[M+H-C2H2O]+	Zaleplon	264.123	109.378	HMDB0015097	C07484	Organoheterocyclic compounds	Diazines	Pyrimidines and pyrimidine derivatives	2.61906e+06	2.29048e+06	3.17719e+06	2.70016e+07	2.19495e+07	2.7298e+07	2.98135e+07	2.01013e+07	3.229e+07	8.76709e+07	9.08384e+07	1.11493e+08	5.29758e+07	2.70608e+06	3.14822e+07	3.58346e+07	3.49548e+07	3.58368e+07	1.31891	9.42892	3.23709	0.000205224	1.51587	10.1654	3.34559	0.00269059	2.55187	35.8615	5.16436	0.000230218	1.21438	10.7787	3.43011	0.144579
nM214T333	[M+H]+	(-)-.alpha.-kainic acid	214.108	333.293	HMDB0001431	C12819	Organic acids and derivatives	Carboxylic acids and derivatives	Amino acids, peptides, and analogues	2.82366e+07	3.98795e+07	4.29597e+07	5.70862e+07	5.60637e+07	6.12267e+07	3.95531e+07	7.26843e+07	6.18641e+07	9.00346e+07	9.26914e+07	9.49819e+07	1.24187e+08	2.42162e+07	7.60065e+07	5.71806e+07	5.73439e+07	4.69356e+07	1.00172	1.56989	0.650662	0.0113408	1.23227	1.56741	0.648384	0.121973	1.8281	2.50017	1.32202	0.000294866	1.23965	2.02033	1.01459	0.265555
nM205T34	[M+H]+	7-ethoxy-4-methylcoumarin	205.097	34.1086	HMDB0035095					1.26406e+06	4.2784e+06	5.54206e+06	2.41332e+07	2.34301e+07	2.38218e+07	4.33405e+07	2.50153e+07	4.09849e+07	1.44805e+08	1.71301e+08	1.96079e+08	9.76412e+07	4.66581e+06	6.05211e+07	5.36072e+07	5.4739e+07	5.47489e+07	1.23779	6.44006	2.68707	9.75952e-05	1.74143	9.86426	3.30221	0.00513492	3.3992	46.2073	5.53005	0.000356682	1.7108	14.6897	3.87673	0.13485
nM200T286	[M+H]+	6-tert-butyl-3-methylsulfanyl-2h-1,2,4-triazin-5-one	200.103	285.929			Organosulfur compounds	Thioethers	Aryl thioethers	2.57317e+08	3.7859e+08	2.8367e+08	6.95161e+08	6.19942e+08	6.06456e+08	6.06109e+08	3.67804e+08	5.56373e+08	1.15582e+09	1.19617e+09	1.40621e+09	8.1657e+08	3.46736e+08	5.99666e+08	6.39235e+08	6.43638e+08	6.43681e+08	4.67373	2.08961	1.06324	0.00191376	4.31023	1.66412	0.734759	0.0666795	7.90262	4.08688	2.031	0.000386255	3.87395	1.91716	0.938967	0.11631
nM282T33	[M+H]+	Coumarin 106	282.134	33.066						2.40388e+06	3.01685e+06	3.01383e+06	5.40826e+06	4.64494e+06	3.75528e+06	7.10431e+06	4.49341e+06	9.29937e+06	2.72348e+07	3.3029e+07	3.71092e+07	1.44922e+07	2.7324e+06	1.12974e+07	1.09723e+07	1.1811e+07	1.10001e+07	0.295039	1.63713	0.71117	0.0260686	0.59748	2.47756	1.30892	0.0416001	1.41986	11.5445	3.52914	0.000496972	0.603614	3.38156	1.75769	0.129637
nM251T33	[M+H]+	Methaqualone	251.128	33.2454	HMDB0240285	C07560	Organoheterocyclic compounds	Diazanaphthalenes	Benzodiazines	2.44365e+06	8.35878e+06	1.12742e+07	2.87235e+07	2.41882e+07	1.80361e+07	3.35938e+07	2.66141e+07	4.55224e+07	1.99642e+08	2.50663e+08	2.77864e+08	7.70551e+07	1.05059e+07	5.41246e+07	9.69682e+07	9.49529e+07	9.69713e+07	1.01979	3.21371	1.68424	0.0157321	1.60669	4.78925	2.2598	0.0102569	4.02334	32.9838	5.04369	0.000520401	1.54886	6.41791	2.6821	0.112873
nM271T56	[M+H-C4H8O4]+	Polydatin	271.105	56.1748	HMDB0030564	C10275	Phenylpropanoids and polyketides	Stilbenes	Stilbene glycosides	1.45884e+06	244400	1.51713e+06	1.5989e+07	1.45405e+07	1.4198e+07	3.1597e+07	2.14762e+07	3.71433e+07	9.87652e+07	1.26298e+08	1.38906e+08	6.61997e+07	383684	1.51109e+07	1.78017e+07	1.86377e+07	1.86219e+07	1.03406	13.8889	3.79587	3.60967e-05	1.63629	28.0143	4.80809	0.00325042	2.87988	113.021	6.82045	0.000532525	1.15974	25.368	4.66494	0.259937
nM182T286	[M+2H]2+	Ser-Glu-Lys	182.092	285.882			Organic acids and derivatives	Carboxylic acids and derivatives	Amino acids, peptides, and analogues	1.97833e+07	2.66548e+07	1.89609e+07	3.7934e+07	3.31316e+07	3.46184e+07	3.38713e+07	2.05296e+07	2.92051e+07	5.90748e+07	5.70265e+07	6.71597e+07	4.09929e+07	2.30424e+07	2.92836e+07	3.55477e+07	3.55362e+07	3.44121e+07	0.838563	1.61599	0.692417	0.00891653	0.694503	1.2784	0.354338	0.258161	1.57534	2.8022	1.48656	0.000567914	0.579668	1.42692	0.5129	0.18381
nM314T337	[M+H]+	Ethylmorphine	314.153	337.205	HMDB0015509	C07537	Alkaloids and derivatives	Morphinans		702593	687325	731866	2.04181e+07	1.75223e+07	1.7399e+07	2.11686e+07	1.22307e+07	1.99904e+07	1.98358e+07	2.25511e+07	2.80282e+07	1.1166e+07	349943	5.78503e+06	1.21821e+07	1.24187e+07	1.24147e+07	1.17738	26.0816	4.70496	5.62347e-05	1.25526	25.1627	4.65321	0.00366433	1.25182	33.1868	5.05254	0.00069979	0.514819	8.15398	3.02751	0.180446
nM304T97	[M+H]+	Fenamiphos	304.094	96.8987	HMDB0031787	C18659	Benzenoids	Benzene and substituted derivatives	Phenoxy compounds	1.47292e+06	516403	1.66021e+06	2.26533e+06	1.90572e+06	2.49016e+06	5.15091e+06	3.55195e+06	5.12075e+06	2.11525e+07	3.00349e+07	2.55765e+07	1.45411e+07	2.08005e+06	6.65012e+06	5.2258e+06	5.38609e+06	5.23841e+06	0.194271	1.82522	0.86807	0.0629985	0.552975	3.78777	1.92135	0.00595016	1.28068	21.0339	4.39465	0.000709303	0.608133	6.37649	2.67276	0.148184
nM263T50	[M+H]+	Met-Ile	263.139	49.6338			Organic acids and derivatives	Carboxylic acids and derivatives	Amino acids, peptides, and analogues	3.13983e+06	1.00968e+06	2.86602e+06	6.67502e+06	7.74628e+06	7.50571e+06	1.61837e+07	8.39865e+06	1.76709e+07	5.09889e+07	7.0703e+07	7.23102e+07	4.24154e+07	2.18231e+06	2.40724e+07	1.86307e+07	2.0727e+07	1.86626e+07	0.570652	3.12549	1.64408	0.00260512	1.0045	6.02281	2.59044	0.0164142	2.05774	27.6532	4.78938	0.000826227	1.05803	9.78829	3.29106	0.152451
nM312T315	[M+H]+	Imazaquin	312.138	315.105		C05076	Organoheterocyclic compounds	Quinolines and derivatives	Quinoline carboxylic acids	847077	191084	58123.2	2.36701e+07	2.06798e+07	3.04041e+07	2.66205e+07	1.82649e+07	2.42587e+07	4.06062e+07	4.14217e+07	2.78324e+07	1.23613e+07	285159	1.10558e+07	1.58084e+07	1.56081e+07	1.56084e+07	1.38197	68.1886	6.09146	0.00104703	1.46058	63.0713	5.97891	0.000816476	1.55896	100.212	6.6469	0.00119021	0.661594	21.6205	4.43433	0.120817
nM251T152	[M+H]+	Citrinin	251.103	152.378	HMDB0041857	C16765				4.58159e+06	5.13335e+06	7.32239e+06	5.90732e+06	8.22325e+06	8.76729e+06	1.71632e+07	1.0753e+07	7.83545e+06	3.78818e+07	2.72584e+07	3.06668e+07	1.85e+07	5.34944e+06	8.60407e+06	1.79158e+07	1.81182e+07	1.57199e+07	0.146637	1.34398	0.426514	0.182338	0.741373	2.09843	1.06931	0.0961762	1.29878	5.62336	2.49143	0.00126279	0.496078	1.90484	0.929673	0.272499
nM181T58	[M+H]+	Isopropyl 4-hydroxybenzoate	181.097	58.1296		C20343	Benzenoids	Benzene and substituted derivatives	Benzoic acids and derivatives	2.91795e+06	1.9904e+06	2.46521e+06	3.49255e+06	3.03575e+06	2.79021e+06	4.45931e+06	4.8254e+06	3.47787e+06	1.67439e+07	2.28746e+07	2.43771e+07	2.7778e+07	1.30193e+06	1.8741e+07	9.88588e+06	9.08551e+06	9.09835e+06	0.179181	1.26377	0.337737	0.127319	0.384151	1.73086	0.791486	0.0205269	1.11852	8.67905	3.11754	0.00130413	0.840623	6.48547	2.69721	0.15792
nM164T106	[M+H]+	Deoxygalactonojirimycin	164.082	106.302	HMDB0035359	C16843	Organoheterocyclic compounds	Piperidines		5.11106e+07	5.25293e+07	5.73688e+07	7.64521e+07	7.60922e+07	8.58691e+07	7.7648e+07	5.15536e+07	5.9808e+07	8.82159e+07	9.79383e+07	1.0736e+08	8.32079e+07	5.78389e+07	5.67991e+07	6.92969e+07	6.9316e+07	7.0541e+07	0.979741	1.48075	0.566327	0.00226735	0.894785	1.17391	0.231321	0.304447	1.47473	1.82297	0.866291	0.0016406	0.555565	1.22879	0.297239	0.237164
nM260T110	[M+H]+	Skimmianine	260.089	110.061		C10740	Organoheterocyclic compounds	Quinolines and derivatives	Furanoquinolines	1.27905e+06	278339	836413	2.5972e+07	2.18309e+07	2.32963e+07	4.63568e+07	3.64387e+07	6.18432e+07	1.37076e+08	1.47494e+08	2.10296e+08	9.59489e+07	1.36067e+06	5.30761e+07	4.8819e+07	4.8273e+07	4.88179e+07	1.3373	29.7014	4.89246	5.1618e-05	2.099	60.4223	5.91701	0.00304448	3.35448	206.729	7.6916	0.00199535	1.67381	62.8231	5.97322	0.145575
nM271T292	[M+H-C3H6]+	Triptophenolide	271.14	291.728			Lipids and lipid-like molecules	Steroids and steroid derivatives	Oxosteroids	7.71091e+07	1.04205e+08	8.67123e+07	1.75224e+08	1.55195e+08	1.57539e+08	1.46262e+08	1.05156e+08	1.50016e+08	2.61789e+08	3.06798e+08	3.67301e+08	2.34868e+08	1.6025e+08	2.08644e+08	1.79597e+08	1.77616e+08	1.7761e+08	2.1123	1.82056	0.864382	0.00194385	2.06846	1.49774	0.582791	0.0535642	3.75891	3.49177	1.80396	0.00213512	2.88972	2.25262	1.1716	0.00856361
nM209T121_1	[M+H-H2O]+	Genipin	209.081	121.133	HMDB0035830	C09780	Lipids and lipid-like molecules	Prenol lipids	Monoterpenoids	2.04712e+06	2.55432e+06	2.88871e+06	2.65579e+06	3.11831e+06	2.75521e+06	7.80474e+06	3.32333e+06	4.17372e+06	2.00179e+07	2.24956e+07	3.05093e+07	1.11819e+07	2.4626e+06	7.06144e+06	8.03998e+06	8.51096e+06	8.04074e+06	0.0816245	1.13874	0.187435	0.286881	0.462248	2.04292	1.03063	0.13553	1.20779	9.74917	3.28528	0.00233992	0.478614	2.76442	1.46698	0.156637
nM184T112	[M+H]+	(.+/-.)-4-fluoroephedrine	184.108	112.042			Benzenoids	Benzene and substituted derivatives	Phenylpropanes	6.0226e+07	9.77083e+07	8.29086e+07	1.40836e+08	1.22184e+08	1.2745e+08	1.02176e+08	6.35545e+07	9.69241e+07	1.75446e+08	1.94133e+08	2.20938e+08	2.02664e+08	1.26512e+08	1.73675e+08	1.36197e+08	1.41145e+08	1.36202e+08	1.64785	1.62126	0.697119	0.01513	0.804776	1.09056	0.125073	0.678297	2.66221	2.45188	1.29389	0.00243204	2.49939	2.08788	1.06204	0.0241756
nM238T110	[M+H]+	Sepiapterin	238.107	110.023	HMDB0000238	C00835	Organoheterocyclic compounds	Pteridines and derivatives	Pterins and derivatives	6.34229e+06	4.65136e+06	7.60188e+06	9.53755e+07	8.10438e+07	8.17423e+07	1.51058e+08	9.7548e+07	1.49707e+08	2.91389e+08	4.43651e+08	5.00327e+08	2.43775e+08	5.96167e+06	1.47172e+08	1.55732e+08	1.57508e+08	1.5999e+08	2.48561	13.883	3.79525	7.29359e-05	3.43568	21.4198	4.42087	0.00199629	5.22878	66.4336	6.05384	0.00288844	2.67141	21.3443	4.41578	0.141872
nM229T89	[M+H]+	2-hydroxy-4-methoxybenzophenone	229.095	88.5945	HMDB0015497	C14285	Benzenoids	Benzene and substituted derivatives	Benzophenones	1.05036e+07	9.47658e+06	1.40637e+07	7.34084e+06	5.85164e+06	1.04727e+07	1.3024e+07	9.34832e+06	1.18634e+07	3.01676e+07	3.0563e+07	3.98192e+07	2.00394e+07	1.11406e+07	9.82352e+06	1.18589e+07	1.18589e+07	1.19376e+07	0.595273	0.695138	-0.524628	0.150043	0.225261	1.00564	0.00811037	0.972794	1.14194	2.95354	1.56244	0.00300317	0.376755	1.20443	0.268356	0.5433
nM245T117	[M+H]+	Biotin	245.09	116.544	HMDB0000030	C00120				753930	1.63183e+06	1.87253e+06	2.64036e+06	2.26513e+06	7.10744e+06	5.56814e+06	3.48718e+06	1.37781e+07	1.3858e+07	1.66835e+07	2.30192e+07	1.20394e+07	1.56502e+06	7.12099e+06	5.16802e+06	5.17541e+06	5.3449e+06	0.38139	2.82107	1.49624	0.179781	0.68642	5.36211	2.4228	0.121619	1.04698	12.578	3.65283	0.00383475	0.557809	4.86709	2.28306	0.145749
nM305T197	[M+Na]+	Artemisinin	305.15	197.098		C09538	Lipids and lipid-like molecules	Prenol lipids	Terpene lactones	424386	349412	2.28127e+06	840533	699567	1.34333e+06	3.58001e+06	2.28979e+06	3.34753e+06	1.68103e+07	1.82953e+07	2.71406e+07	9.42816e+06	1.1098e+06	6.88462e+06	5.52007e+06	5.36738e+06	6.28453e+06	0.0643387	0.943818	-0.0834196	0.935218	0.411364	3.01706	1.59314	0.051235	1.14604	20.3747	4.34871	0.00387168	0.522357	5.70284	2.51168	0.132524
nM289T353_1	[M+H]+	Imazamethabenz-methyl	289.151	352.882	HMDB0034913	C11083	Benzenoids	Benzene and substituted derivatives	Benzoic acids and derivatives	5.72559e+06	1.37356e+07	9.55249e+06	2.27823e+07	1.83604e+07	1.7912e+07	1.31759e+07	6.47963e+06	1.29238e+07	2.8151e+07	3.10086e+07	3.87339e+07	2.07993e+07	1.39394e+07	1.84754e+07	1.69124e+07	1.70581e+07	1.69132e+07	0.781072	2.03541	1.02532	0.0228911	0.340915	1.1229	0.167227	0.728048	1.21792	3.37405	1.75448	0.00422787	0.746198	1.8341	0.875076	0.0581837
nM270T143	[M+H]+	Mepronil	270.134	142.633		C18548	Benzenoids	Benzene and substituted derivatives	Anilides	3.55968e+06	4.05429e+06	4.21182e+06	3.61488e+06	4.43503e+06	3.16167e+06	5.96009e+06	4.42587e+06	4.06871e+06	2.62807e+07	2.46124e+07	3.89995e+07	3.34875e+07	3.24848e+06	1.94624e+07	9.28966e+06	9.61936e+06	9.62102e+06	0.258214	0.948062	-0.0769466	0.652383	0.281871	1.2223	0.289598	0.22578	1.30531	7.6014	2.92627	0.00461565	0.882276	4.75219	2.24859	0.165807
nM175T378	[M+H]+	Arginine	175.12	377.627	HMDB0000517	C00062	Organic acids and derivatives	Carboxylic acids and derivatives	Amino acids, peptides, and analogues	3.08687e+07	2.64129e+07	3.01437e+07	6.88555e+07	5.67427e+07	5.8923e+07	6.8976e+07	3.01998e+07	4.46312e+07	5.24487e+07	5.97193e+07	7.18492e+07	4.53193e+07	3.48761e+07	4.15573e+07	3.90702e+07	3.90181e+07	3.96689e+07	1.40401	2.11061	1.07766	0.00123813	1.16407	1.64491	0.718012	0.174544	1.28571	2.10485	1.07372	0.00523205	0.574825	1.39265	0.477833	0.0269168
nM435T34	[2M+H]+	L-propionylcarnitine	435.294	33.5767	HMDB0062514		Lipids and lipid-like molecules	Fatty Acyls	Fatty acid esters	1.04639e+07	1.33841e+06	1.73522e+06	2.34451e+07	2.12216e+07	2.30989e+07	1.16867e+07	8.78882e+06	1.19552e+07	1.97091e+07	2.22326e+07	2.45327e+07	364610	3.03223e+06	1.71837e+07	1.83367e+07	1.97189e+07	1.8341e+07	1.10372	5.00576	2.32359	0.00409559	0.680894	2.39562	1.2604	0.115849	1.03705	4.91038	2.29583	0.00581755	0.509769	1.52026	0.604319	0.715927
nM276T110	[M+H]+	Paraoxon	276.063	110.091	HMDB0013035	C06606	Benzenoids	Benzene and substituted derivatives	Nitrobenzenes	1.43184e+06	223759	2.1395e+06	5.80381e+06	3.84146e+06	4.4479e+06	9.85802e+06	8.02702e+06	9.66259e+06	2.2653e+07	2.57597e+07	3.96729e+07	1.81366e+07	1.64036e+06	9.85667e+06	8.38735e+06	8.49991e+06	8.38787e+06	0.466437	3.71353	1.89279	0.0130533	0.861117	7.25875	2.85972	0.000602428	1.36158	23.2104	4.5367	0.00592994	0.692434	7.80842	2.96503	0.146871
nM471T232	[M+Na]+	Luteolin 7-glucoside	471.105	232.233	HMDB0035588	C03951	Phenylpropanoids and polyketides	Flavonoids	Flavonoid glycosides	1.48772e+07	560234	1.32768e+07	674331	737066	304065	8.96835e+06	4.12129e+06	7.45153e+06	5.10185e+07	6.83004e+07	8.62379e+07	1.79325e+07	1.36857e+07	8.48715e+06	1.19437e+07	1.23147e+07	1.19576e+07	0.901093	0.0597426	-4.0651	0.117972	0.540422	0.715366	-0.483247	0.596984	1.91658	7.15871	2.8397	0.00610396	0.296914	1.39671	0.482028	0.512507
nM414T217	[M+H]+	Noscapine	414.155	216.573	HMDB0033441	C09592				525111	1.69863e+06	660852	2.91636e+06	241237	1.36037e+06	1.54425e+06	576946	1.3292e+06	1.7852e+07	2.28263e+07	3.33308e+07	1.50633e+07	866186	6.63463e+06	5.90693e+06	5.45734e+06	5.90991e+06	0.103307	1.56624	0.647303	0.560918	0.122211	1.19615	0.258392	0.710233	1.25829	25.6567	4.68126	0.00660927	0.594653	7.82228	2.96759	0.188162
nM268T157	[M+H]+	Adenosine	268.104	157.496	HMDB0000050	C00212	Nucleosides, nucleotides, and analogues	Purine nucleosides		8.17086e+06	1.28181e+07	9.509e+06	1.76551e+07	1.94871e+07	1.93264e+07	6.51423e+06	1.57899e+07	1.32683e+07	2.92996e+07	3.04926e+07	4.33386e+07	3.23781e+07	1.48888e+08	1.09626e+08	3.14619e+07	3.22652e+07	3.22614e+07	0.735245	1.85155	0.888735	0.00447762	0.364088	1.16638	0.222043	0.613697	1.23065	3.38156	1.75769	0.0067463	2.41708	9.53805	3.25369	0.0643834
nM181T191	[M+2H]2+	Val-Ser-Arg	181.108	190.952			Organic acids and derivatives	Carboxylic acids and derivatives	Amino acids, peptides, and analogues	7.16566e+08	7.84449e+08	8.86051e+08	2.59414e+08	3.52062e+08	2.24299e+08	6.81497e+08	2.5449e+08	6.9576e+08	4.93233e+08	3.66396e+08	5.06627e+08	1.46237e+08	9.19204e+08	5.04493e+08	3.35112e+08	4.86394e+08	4.85449e+08	7.22316	0.350127	-1.51405	0.00114847	4.20115	0.683579	-0.548821	0.175016	5.74311	0.572358	-0.80501	0.00689933	4.23501	0.657684	-0.604534	0.299504
nM216T278	[M+H-CH3]+	Visnagin	216.048	278.382		C09049	Organoheterocyclic compounds	Benzopyrans	1-benzopyrans	9.28881e+07	8.39654e+07	9.95677e+07	6.23748e+07	6.66563e+07	7.28527e+07	7.2516e+07	8.66268e+07	5.75048e+07	7.06821e+07	6.79417e+07	6.94195e+07	5.95274e+07	7.21466e+07	6.33806e+07	8.22213e+07	7.54509e+07	8.22827e+07	1.75426	0.730348	-0.453344	0.0103321	1.13721	0.783758	-0.351519	0.105156	1.66028	0.752631	-0.409985	0.007665	1.66291	0.705642	-0.502991	0.00983263
nM142T261	[M+H]+	Ethosuximide	142.086	260.921	HMDB0014731	C07505	Organoheterocyclic compounds	Pyrrolidines	Pyrrolidones	7.40675e+07	6.89924e+07	7.39548e+07	1.55493e+08	1.40878e+08	1.45818e+08	1.10308e+08	6.85677e+07	1.18193e+08	1.13023e+08	1.35747e+08	1.56635e+08	1.01885e+08	4.70095e+07	7.9875e+07	1.01343e+08	1.01337e+08	1.03642e+08	2.1524	2.0376	1.02687	8.30614e-05	1.36003	1.36889	0.453006	0.159989	1.71484	1.8681	0.901574	0.00779986	0.367673	1.05416	0.0761	0.818945
nM869T301	[M+H]+	Solamargine	868.505	301.465		C10819	Lipids and lipid-like molecules	Steroids and steroid derivatives	Steroidal glycosides	1.96247e+07	2.86588e+07	3.15329e+07	9.38609e+07	9.69559e+07	8.56792e+07	3.78504e+07	2.41443e+07	3.87752e+07	5.7101e+07	4.67412e+07	6.24647e+07	5.78191e+07	1.34349e+07	3.61878e+07	4.85882e+07	4.85925e+07	4.90565e+07	2.18056	3.46415	1.7925	0.00018308	0.734761	1.26252	0.336307	0.30465	1.2399	2.08362	1.05909	0.0078602	0.466136	1.34611	0.428797	0.527001
nM202T260	[M+2H]2+	Pro-Met-Arg	202.119	260.12			Organic acids and derivatives	Carboxylic acids and derivatives	Amino acids, peptides, and analogues	2.21913e+07	4.11525e+07	3.15188e+07	4.78519e+07	4.09705e+07	4.28702e+07	3.63006e+07	2.08699e+07	3.0879e+07	5.51917e+07	6.53483e+07	6.54887e+07	7.09414e+07	4.40946e+07	6.05639e+07	4.53267e+07	4.4695e+07	4.53249e+07	0.675247	1.38825	0.473264	0.103643	0.39214	0.928179	-0.107525	0.765036	1.3119	1.96103	0.971615	0.00922344	1.35006	1.8511	0.888381	0.0478131
nM455T232	[M+H]+	Resveratrol dimer	455.131	232.233		C10289				3.48392e+07	5.5921e+07	3.82171e+07	1.74029e+06	1.6107e+06	1.60732e+06	2.30002e+07	8.96282e+06	2.17473e+07	1.25026e+08	1.4484e+08	2.06573e+08	4.84482e+07	3.50925e+07	2.34513e+07	3.24499e+07	3.24723e+07	3.36371e+07	1.95431	0.0384433	-4.70112	0.00320034	1.47916	0.416433	-1.26384	0.0340328	2.68478	3.69398	1.88517	0.010355	0.808665	0.829542	-0.269613	0.493711
nM280T57	[M+H]+	Dibenz(a,h)acridine	280.118	56.8921		C19219	Organoheterocyclic compounds	Quinolines and derivatives	Benzoquinolines	3.0562e+06	1.34522e+06	2.62779e+06	1.92493e+07	1.67556e+07	1.62503e+07	7.96715e+07	4.84074e+07	5.20945e+07	1.74291e+08	2.00426e+08	3.42499e+08	1.17689e+08	2.19127e+06	7.4402e+07	5.57046e+07	6.4849e+07	5.58377e+07	1.06756	7.43401	2.89414	0.000141941	2.3139	25.6321	4.67988	0.00427824	3.9482	102.034	6.6729	0.0105811	1.88382	27.6393	4.78865	0.137575
nM211T71	[M+H]+	Pyocyanin	211.108	71.1604		C01748	Organoheterocyclic compounds	Diazanaphthalenes	Benzodiazines	9.3196e+07	1.99332e+08	1.4017e+08	2.4201e+08	2.13448e+08	2.37186e+08	1.85185e+08	1.3004e+08	1.87007e+08	3.00986e+08	3.44857e+08	4.23034e+08	2.8291e+08	3.14591e+08	3.50649e+08	2.20135e+08	2.23913e+08	2.23877e+08	2.18511	1.60076	0.678755	0.053425	1.57552	1.1607	0.214993	0.554201	3.5945	2.47026	1.30466	0.0107904	3.64361	2.19125	1.13176	0.00917961
nM198T103	[M+H]+	Benzanilide	198.08	102.941			Benzenoids	Benzene and substituted derivatives	Anilides	2.92723e+07	4.51135e+07	3.95391e+07	7.9768e+07	7.55594e+07	7.02263e+07	5.0434e+07	3.24826e+07	4.6845e+07	6.23628e+07	5.74369e+07	6.79081e+07	6.66937e+07	1.46141e+07	4.82161e+07	5.13818e+07	5.29044e+07	5.29036e+07	1.53959	1.97985	0.985388	0.00232311	0.701241	1.13901	0.18778	0.503178	1.10293	1.64765	0.720406	0.0113263	0.146591	1.13692	0.185136	0.760542
nM279T68	[M+H]+	Oxadixyl	279.134	67.6513		C18753	Benzenoids	Benzene and substituted derivatives	Anilides	6.38734e+06	4.21246e+06	6.46609e+06	9.1256e+06	9.14201e+06	1.08837e+07	1.92277e+07	1.13111e+07	9.61972e+06	1.46426e+08	6.61931e+07	1.37267e+08	2.35486e+07	5.3462e+06	1.59183e+07	2.24616e+07	2.1675e+07	2.16841e+07	0.405251	1.70816	0.772443	0.0128383	0.814091	2.35314	1.23459	0.0652083	2.65556	20.5021	4.3577	0.011936	0.659679	2.62589	1.39281	0.157634
nM206T180	[M+H-C5H12O2]+	Isopropalin	206.092	179.595		C19063	Benzenoids	Benzene and substituted derivatives	Aniline and substituted anilines	1.95989e+07	1.12808e+07	1.51107e+07	2.51644e+07	2.99618e+07	2.33274e+07	2.58184e+07	2.70228e+07	3.91977e+07	4.44313e+07	3.23871e+07	5.48147e+07	6.63726e+07	1.88324e+07	5.60583e+07	3.13391e+07	3.10981e+07	3.13399e+07	0.730692	1.70587	0.770508	0.0254358	1.13731	2.00126	1.00091	0.0351612	1.23992	2.86219	1.51712	0.0144896	1.31342	3.07158	1.61898	0.0958406
nM510T33	[M+Na]+	4-[[4-hydroxy-2-(2-methylpropyl)-1-oxo-3,3a-dihydro-2h-imidazo[1,2-a]indol-4-yl]methyl]-1-methyl-2,4-dihydro-1h-pyrazino[2,1-b]quinazoline-3,6-dione	510.212	33.4816			Organoheterocyclic compounds	Diazanaphthalenes	Benzodiazines	5.97325e+06	1.09736e+07	8.02802e+06	176991	722415	347553	3.58746e+06	2.14847e+06	2.67867e+06	2.67889e+07	1.90663e+07	3.35898e+07	9.43788e+06	7.89737e+06	8.3927e+06	7.18828e+06	7.44416e+06	7.45201e+06	0.85317	0.0499286	-4.32399	0.00562706	0.697375	0.336923	-1.56951	0.0216947	1.04921	3.18099	1.66948	0.0149748	0.13394	1.03015	0.0428593	0.876875
nM263T76	[M+H-H2O]+	Solstitialin a	263.139	76.083			Lipids and lipid-like molecules	Prenol lipids	Terpene lactones	6.52504e+06	2.00024e+06	6.13707e+06	6.65563e+07	6.33184e+07	5.19982e+07	4.47116e+07	2.47826e+07	4.39323e+07	4.74049e+08	2.71817e+08	6.69558e+08	1.48232e+08	1.00081e+07	6.4907e+07	1.09962e+08	9.57975e+07	9.56658e+07	2.06797	12.4041	3.63274	0.000276408	1.71626	7.73591	2.95157	0.00786509	5.49445	96.5345	6.59297	0.0152719	1.9789	15.2191	3.92781	0.158984
nM551T207	[M+H]+	Manumycin a	551.28	206.799		C12111	Organic oxygen compounds	Organooxygen compounds	Carbonyl compounds	7.93453e+07	2.12857e+08	1.81657e+08	3.81537e+08	3.46852e+08	3.40926e+08	2.26852e+08	1.33331e+08	2.09536e+08	3.20506e+08	3.39116e+08	4.12319e+08	2.06607e+08	1.94811e+08	2.07109e+08	2.57213e+08	2.5877e+08	2.58769e+08	3.5982	2.25661	1.17416	0.00933467	1.80085	1.2023	0.265792	0.55382	3.42727	2.26215	1.1777	0.0153489	1.37603	1.28419	0.360862	0.33009
nM114T271	[M+H-H2O]+	Hydroxyproline	114.055	271.365	HMDB0000725	C01157	Organic acids and derivatives	Carboxylic acids and derivatives	Amino acids, peptides, and analogues	1.964e+07	1.08796e+07	1.16137e+07	2.46103e+07	2.46908e+07	2.58838e+07	2.18865e+07	2.99669e+07	3.86938e+07	5.30931e+07	3.09063e+07	4.33773e+07	8.41441e+07	2.07975e+07	6.36214e+07	2.71425e+07	2.62082e+07	2.69506e+07	0.691911	1.78445	0.835479	0.0177662	1.17152	2.14906	1.10371	0.0450671	1.24453	3.02318	1.59607	0.0154134	1.55952	4.0007	2.00025	0.0892822
nM403T30	[M+H]+	Nobiletin	403.138	30.2388	HMDB0029540	C10112	Phenylpropanoids and polyketides	Flavonoids	O-methylated flavonoids	8.81787e+07	2.28931e+06	5.43998e+07	1.76572e+08	1.65465e+08	1.71323e+08	1.33115e+08	569966	1.2171e+08	1.39152e+08	1.54128e+08	1.53722e+08	1.00915e+08	1.46045e+06	5.97194e+07	1.17056e+08	1.17039e+08	1.1559e+08	2.7998	3.54365	1.82524	0.00817943	0.980009	1.76295	0.817991	0.495756	2.35978	3.08558	1.62554	0.0167441	0.298517	1.11892	0.162103	0.887677
nM189T510	[M+H]+	N,n,n-trimethyllysine	189.16	509.556	HMDB0001325	C03793	Organic acids and derivatives	Carboxylic acids and derivatives	Amino acids, peptides, and analogues	8.5779e+07	2.3549e+08	1.2298e+08	3.17981e+08	3.33681e+08	3.0723e+08	3.17161e+08	1.97789e+08	3.01558e+08	5.29506e+08	3.27705e+08	4.98966e+08	7.16597e+08	2.90255e+08	4.84572e+08	3.13212e+08	3.119e+08	3.11899e+08	3.35203	2.15846	1.11	0.0198172	3.41525	1.83795	0.878099	0.101442	4.31697	3.05274	1.6101	0.0170387	4.92304	3.35718	1.74725	0.0563548
nM146T334	[M+H]+	G-guanidinobutyrate	146.092	333.89	HMDB0003464	C01035	Organic acids and derivatives	Carboxylic acids and derivatives	Amino acids, peptides, and analogues	1.5325e+08	2.97138e+08	2.23494e+08	4.6461e+08	4.83003e+08	4.53209e+08	2.95457e+08	1.73713e+08	2.62446e+08	4.08188e+08	3.67469e+08	4.12368e+08	5.65537e+08	6.41553e+07	3.03323e+08	3.35762e+08	3.32676e+08	3.32696e+08	3.99653	2.07874	1.05571	0.00465244	1.43809	1.08567	0.118591	0.744938	3.05567	1.76296	0.817999	0.0175363	1.24431	1.38454	0.469408	0.597039
nM454T205	[M+Na]+	Pseurotin a	454.147	204.86			Organic oxygen compounds	Organooxygen compounds	Carbonyl compounds	92494.1	4.39504e+07	2.7658e+07	2.79627e+06	2.41455e+06	2.00288e+06	2.32706e+07	1.56293e+07	2.5768e+07	8.82172e+07	1.03738e+08	1.55916e+08	3.44616e+07	102183	1.92413e+07	2.75995e+07	2.84338e+07	2.84212e+07	1.23909	0.100608	-3.31318	0.168418	0.744083	0.901912	-0.148941	0.867247	2.4455	4.8517	2.27849	0.0189022	0.448444	0.750411	-0.414248	0.731456
nM358T385	[M+H]+	Danofloxacin	358.161	385.218			Organoheterocyclic compounds	Quinolines and derivatives	Quinoline carboxylic acids	1.07844e+07	2.20878e+07	1.27653e+07	4.39293e+07	3.35768e+07	3.40555e+07	2.18246e+07	9.79804e+06	1.90256e+07	3.1044e+07	3.37311e+07	4.68086e+07	2.49287e+07	7.81017e+06	1.60791e+07	1.98816e+07	1.99182e+07	2.0212e+07	1.20338	2.44451	1.28955	0.0105743	0.335588	1.10979	0.150293	0.756722	1.14586	2.445	1.28984	0.0213695	0.0398594	1.06969	0.0971912	0.869361
nM256T211	[M+H]+	(methylenecyclopropyl)acetyl-l-carnitine	256.166	211.373						3.72191e+07	5.50782e+07	4.99722e+07	8.31833e+07	8.0756e+07	7.70216e+07	4.94785e+07	3.3763e+07	4.75148e+07	6.41274e+07	8.1191e+07	8.67063e+07	4.48627e+07	5.5278e+07	5.17959e+07	5.45812e+07	5.4025e+07	5.40225e+07	1.3767	1.69369	0.760172	0.0042081	0.431533	0.919074	-0.121747	0.624842	1.14107	1.63088	0.705652	0.0256123	0.181027	1.06795	0.0948439	0.626894
nM222T65	[M+H]+	Hydrocotarnine	222.113	65.1381	HMDB0033701	C00353				987556	1.03979e+06	1.2887e+06	3.47354e+06	3.63063e+06	3.48342e+06	5.15441e+06	1.02225e+07	8.30706e+06	4.3429e+07	4.14767e+07	1.4186e+07	2.08024e+07	1.12949e+06	1.09645e+07	6.94416e+06	7.16795e+06	6.96504e+06	0.416676	3.19284	1.67484	2.15763e-05	0.767355	7.14223	2.83638	0.0101368	1.36783	29.8825	4.90123	0.0277327	0.738413	9.92034	3.31039	0.157576
nM395T208	[M+H]+	Brucine	395.19	207.513	HMDB0060665	C09084				5.87455e+08	8.91342e+08	7.28954e+08	1.2295e+09	1.34849e+09	1.301e+09	8.00694e+08	5.61455e+08	8.89859e+08	1.08111e+09	1.12174e+09	1.42812e+09	7.51439e+08	6.97245e+08	1.51822e+09	8.69398e+08	9.22953e+08	9.22721e+08	5.78205	1.75699	0.813104	0.00411897	1.29249	1.02005	0.0286348	0.916149	4.70412	1.64465	0.717777	0.0277951	3.27171	1.34386	0.42638	0.416088
nM117T338	[M+H-H2O]+	2-deoxy-d-ribose	117.066	337.987		C01801	Organic oxygen compounds	Organooxygen compounds	Carbonyl compounds	1.86015e+07	3.10803e+07	2.5426e+07	3.52803e+07	4.12822e+07	3.962e+07	4.49102e+07	3.79794e+07	4.30794e+07	6.3136e+07	3.85639e+07	5.3449e+07	1.14156e+08	2.53229e+07	7.81985e+07	4.32171e+07	4.19489e+07	4.32058e+07	0.825311	1.54688	0.629359	0.0272763	1.29533	1.67717	0.746033	0.0151688	1.15771	2.06568	1.04662	0.0290262	1.60391	2.8982	1.53516	0.142159
nM122T562	[M+H]+	Tris(hydroxymethyl)aminomethane	122.081	562.229	HMDB0240288	C07182	Organic nitrogen compounds	Organonitrogen compounds	Amines	2.84686e+08	2.86996e+08	2.6834e+08	2.97003e+08	2.73284e+08	3.1143e+08	2.94626e+08	2.87953e+08	2.87186e+08	2.9971e+08	2.9861e+08	3.00432e+08	2.91215e+08	2.76878e+08	5.42469e+07	2.25773e+08	2.33493e+08	2.25727e+08	1.54378	1.04964	0.0698887	0.33107	1.42962	1.03541	0.0501994	0.192295	1.58579	1.06992	0.0974967	0.0293589	2.4384	0.740861	-0.432725	0.399015
nM180T290	[M+H]+	Phenanthridine	180.074	289.536		C06975	Organoheterocyclic compounds	Quinolines and derivatives	Benzoquinolines	3.45439e+07	5.78673e+07	4.4626e+07	7.37354e+07	6.5373e+07	6.63381e+07	5.22811e+07	2.67785e+07	4.22025e+07	6.4329e+07	7.09226e+07	7.14756e+07	6.02263e+07	4.08886e+07	5.23583e+07	5.53586e+07	5.5877e+07	5.53587e+07	1.05516	1.4992	0.584195	0.0346948	0.53095	0.884884	-0.17644	0.627803	1.03404	1.50855	0.59316	0.0311768	0.14099	1.11994	0.163418	0.566558
nM153T249	[M+H]+	Nudifloramide	153.066	249.058	HMDB0004193	C05842	Organoheterocyclic compounds	Pyridines and derivatives	Pyridinecarboxylic acids and derivatives	7.70538e+07	5.97661e+07	1.14811e+08	1.34075e+08	1.16385e+08	1.17654e+08	1.09891e+08	7.21078e+07	1.27519e+08	1.30486e+08	1.37773e+08	1.47514e+08	1.28848e+08	9.09611e+07	1.16137e+08	1.16397e+08	1.18273e+08	1.2028e+08	1.06057	1.46291	0.548842	0.087203	0.860982	1.23005	0.298713	0.449619	1.32158	1.65231	0.724485	0.0322364	0.944818	1.33508	0.416921	0.226828
nM148T363	[M+H]+	Glutamic acid	148.06	362.625	HMDB0000148	C00025	Organic acids and derivatives	Carboxylic acids and derivatives	Amino acids, peptides, and analogues	2.3858e+07	9.9966e+07	5.90497e+07	1.25608e+08	1.32421e+08	1.24096e+08	1.12701e+08	6.01304e+07	1.06972e+08	2.28337e+08	1.26237e+08	2.4979e+08	3.84141e+08	5.11641e+07	1.99418e+08	1.23534e+08	1.235e+08	1.25319e+08	2.05181	2.08956	1.0632	0.039946	1.72315	1.53004	0.613565	0.306478	2.91633	3.30481	1.72457	0.0331281	2.81577	3.47083	1.79528	0.20205
nM378T305	[M+H+2i]+	Oxaziclomefone	378.08	305.317		C18571	Benzenoids	Benzene and substituted derivatives	Phenylpropanes	2.31254e+08	2.21639e+08	2.32988e+08	2.12561e+08	2.03019e+08	2.17346e+08	2.24724e+08	2.67775e+08	2.47865e+08	1.95914e+08	2.17115e+08	1.92325e+08	6.5734e+08	2.36117e+08	2.33706e+08	2.00733e+08	2.06873e+08	2.06847e+08	2.07681	0.922791	-0.115924	0.0325113	1.41226	1.07943	0.110275	0.232859	2.20197	0.882593	-0.180179	0.0342792	2.37463	1.64338	0.716666	0.355304
nM166T172	[M+H]+	Methionine sulfoxide	166.072	171.827		C02989	Organic acids and derivatives	Carboxylic acids and derivatives	Amino acids, peptides, and analogues	1.19703e+07	1.20785e+07	1.29311e+07	2.37224e+07	2.17575e+07	2.24142e+07	1.55079e+07	1.07162e+07	1.74065e+07	2.82746e+07	2.56862e+07	4.84422e+07	2.90393e+07	2.79411e+07	3.33542e+07	2.07699e+07	2.0771e+07	2.05108e+07	0.77502	1.83598	0.876547	9.39707e-05	0.369416	1.17985	0.238598	0.332722	1.06359	2.76915	1.46944	0.0388126	1.16381	2.4428	1.28854	0.000450325
nM130T363	[M+H-NH3]+	D-glutamine	130.05	362.623	HMDB0003423	C00064	Organic acids and derivatives	Carboxylic acids and derivatives	Amino acids, peptides, and analogues	8.42481e+06	3.5859e+07	2.07339e+07	3.96995e+07	3.93653e+07	4.43704e+07	4.15313e+07	2.20745e+07	3.72762e+07	8.0599e+07	4.24685e+07	8.88552e+07	1.33767e+08	1.90115e+07	7.21648e+07	5.20036e+07	5.19814e+07	5.53129e+07	1.11168	1.89849	0.92485	0.0739449	1.04909	1.55161	0.633765	0.293323	1.71094	3.25946	1.70463	0.0400767	1.68548	3.45973	1.79066	0.192947
nM192T279	[M+H]+	N-acetyl-l-methionine	192.077	278.892	HMDB0011745	C02712	Organic acids and derivatives	Carboxylic acids and derivatives	Amino acids, peptides, and analogues	9.15819e+06	2.84921e+07	2.57289e+07	5.20707e+07	7.91517e+07	6.93876e+07	4.4689e+07	3.29789e+07	2.98394e+07	6.43126e+07	3.62127e+07	5.41492e+07	9.69961e+07	1.12719e+07	6.48677e+07	4.04373e+07	4.04228e+07	4.27331e+07	1.76372	3.16524	1.66231	0.0100761	1.17574	1.69626	0.762354	0.122863	1.27007	2.44046	1.28715	0.0405314	1.31632	2.73175	1.44982	0.228001
nM158T290_4	[M+H-NH3]+	DL-arginine	158.092	289.788		C00792	Organic acids and derivatives	Carboxylic acids and derivatives	Amino acids, peptides, and analogues	9.36818e+09	1.41563e+10	1.21391e+10	1.73267e+10	1.57384e+10	1.55987e+10	1.32501e+10	8.79416e+09	1.25329e+10	1.53057e+10	1.63483e+10	1.87368e+10	1.42298e+10	1.14107e+10	1.29952e+10	1.38135e+10	1.38901e+10	1.38138e+10	12.6144	1.36453	0.448399	0.0441333	3.9477	0.969537	-0.0446318	0.862279	13.232	1.41295	0.498707	0.0461865	4.84379	1.08334	0.115485	0.571596
nM408T310	[M+H]+	Sitagliptin	408.111	309.909	HMDB0015390		Organic acids and derivatives	Carboxylic acids and derivatives	Amino acids, peptides, and analogues	9.59008e+07	1.43468e+08	1.17431e+08	1.95522e+08	1.69314e+08	1.6826e+08	1.32662e+08	7.83089e+07	1.29878e+08	1.49412e+08	1.8226e+08	2.07062e+08	1.03622e+08	8.80804e+07	1.01141e+08	1.35499e+08	1.35502e+08	1.36527e+08	1.66372	1.49411	0.579282	0.0230543	0.351749	0.955294	-0.0659838	0.823972	1.52601	1.50991	0.594458	0.0486276	1.70968	0.82075	-0.284986	0.217304
nM160T261	[M+H]+	Betonicine	160.097	261.185	HMDB0029412	C08269	Organic acids and derivatives	Carboxylic acids and derivatives	Amino acids, peptides, and analogues	1.9913e+08	1.83655e+08	1.92379e+08	4.33288e+08	3.74742e+08	3.94211e+08	2.89122e+08	1.81144e+08	3.2078e+08	3.08143e+08	6.3702e+08	4.29736e+08	2.76079e+08	1.23518e+08	2.1308e+08	2.70363e+08	2.7039e+08	2.75005e+08	3.59997	2.09026	1.06368	0.000299984	2.21794	1.37534	0.45979	0.165713	3.49975	2.39045	1.25728	0.0501432	0.52276	1.06522	0.0911537	0.792597
nM246T66	[M+H]+	7-diethylamino-3-formylcoumarin	246.113	65.8992						3.29373e+06	2.31551e+06	3.41734e+06	8.48425e+06	3.92717e+06	419243	1.44272e+07	9.19937e+06	2.03888e+07	1.70918e+07	7.28383e+07	7.27958e+07	2.49495e+07	2.5848e+06	2.20117e+07	1.49002e+07	1.50713e+07	1.49005e+07	0.266587	1.42143	0.507345	0.619642	1.00272	4.8762	2.28576	0.0230171	1.70085	18.0274	4.17212	0.050971	0.863719	5.4889	2.45652	0.126901
nM344T287	[M+H+2i]+	Propiconazole	344.095	287.221		C11121	Benzenoids	Benzene and substituted derivatives	Halobenzenes	5.68679e+07	4.89029e+07	5.00792e+07	5.17342e+07	6.71378e+07	4.07161e+07	7.16462e+07	2.15008e+08	1.38631e+08	6.59417e+07	1.17355e+08	9.59115e+07	2.05141e+08	5.43552e+07	4.61684e+07	1.50909e+08	1.05434e+08	1.50547e+08	0.922279	1.02399	0.0341952	0.884546	2.57983	2.72881	1.44827	0.0963786	1.25671	1.79152	0.841186	0.052962	1.42365	1.96127	0.97179	0.389113
nM167T124	[M+H]+	Cyromazine	167.093	123.712	HMDB0029862	C14147	Organoheterocyclic compounds	Triazines	Aminotriazines	4.15217e+07	8.52537e+07	6.24259e+07	9.53184e+07	8.8965e+07	8.43852e+07	4.63961e+07	3.05544e+07	4.56903e+07	2.60348e+07	2.92422e+07	3.33864e+07	2.27416e+07	4.71059e+07	3.18193e+07	5.27165e+07	5.16401e+07	5.16382e+07	1.01198	1.42001	0.505906	0.111645	1.3188	0.648203	-0.625483	0.179265	1.72145	0.468619	-1.09351	0.0589939	1.57138	0.537347	-0.896074	0.114354
nM527T342	[M+Na]+	Maltotriose	527.158	342.417	HMDB0001262	C01835	Organic oxygen compounds	Organooxygen compounds	Carbohydrates and carbohydrate conjugates	7.95327e+07	7.11914e+07	7.56817e+07	6.32877e+07	6.94211e+07	7.42827e+07	7.2804e+07	8.38403e+07	7.72316e+07	6.90911e+07	6.88312e+07	6.96191e+07	7.43035e+07	7.46826e+07	7.71216e+07	7.20828e+07	7.18018e+07	7.18019e+07	1.17424	0.91425	-0.129339	0.180234	0.793808	1.03299	0.0468322	0.568396	1.18995	0.916679	-0.125511	0.0602455	0.626453	0.998684	-0.00190055	0.97098
nM411T211	[M+Na]+	Nisoldipine	411.165	210.742	HMDB0014545	C07699	Organoheterocyclic compounds	Pyridines and derivatives	Hydropyridines	5.07262e+07	8.4142e+07	7.28732e+07	1.35289e+08	1.97306e+08	1.22225e+08	7.48004e+07	9.99138e+07	8.48014e+07	1.05388e+08	1.77577e+08	2.45935e+08	7.37002e+07	7.12553e+07	7.63428e+07	9.73079e+07	9.79983e+07	1.0955e+08	2.16489	2.18936	1.13051	0.0306627	1.10296	1.24923	0.321033	0.231102	2.32481	2.54595	1.34821	0.0623552	0.352811	1.06526	0.0912038	0.672489
nM149T513	[M+H-C4H10O]+	Monoisobutyl phthalate	149.023	513.23	HMDB0002056		Benzenoids	Benzene and substituted derivatives	Benzoic acids and derivatives	1.24914e+09	1.22797e+09	8.26847e+08	8.68287e+08	9.8149e+08	2.00522e+09	1.31497e+09	8.33888e+08	9.90078e+08	3.58937e+08	8.62721e+08	6.42855e+08	9.0184e+08	2.73007e+08	7.46686e+08	5.01255e+08	7.08258e+08	7.12885e+08	1.00921	1.16678	0.222537	0.659647	2.72323	0.950054	-0.073919	0.794274	6.28349	0.564328	-0.825395	0.0747577	6.55094	0.581586	-0.781936	0.119988
nM103T330_1	[M+H]+	2-imidazolidinethione	103.039	330.034		C14398	Organoheterocyclic compounds	Azolidines	Imidazolidines	3.68393e+07	7.51923e+07	6.44333e+07	9.99857e+07	1.06148e+08	9.92108e+07	7.10615e+07	4.11473e+07	5.43357e+07	1.04085e+08	7.66679e+07	9.66604e+07	9.37462e+07	6.20788e+07	8.3619e+07	7.61082e+07	7.74889e+07	7.74762e+07	1.55466	1.73034	0.791058	0.0209502	0.656909	0.943783	-0.0834735	0.828832	1.17852	1.57206	0.652655	0.0748013	0.975195	1.35689	0.440308	0.227818
nM194T305	[M+H-H2O]+	Isoproterenol	194.118	305.121	HMDB0015197	C07056	Benzenoids	Phenols	Benzenediols	9.37031e+07	9.30028e+07	9.47508e+07	1.00894e+08	8.72506e+07	9.40017e+07	8.98817e+07	9.04434e+07	1.02839e+08	9.1238e+07	9.16522e+07	9.31076e+07	9.19004e+07	9.58163e+07	1.11433e+08	9.16384e+07	9.12996e+07	9.12995e+07	1.1164	1.00245	0.00352923	0.956632	0.75683	1.00607	0.00872493	0.900152	1.15302	0.980605	-0.0282561	0.0751227	0.478536	1.06286	0.0879571	0.380415
nM190T294	[M+H]+	Castanospermine	190.107	293.722		C02256				1.40526e+08	4.11914e+08	2.48366e+08	6.34601e+08	6.84072e+08	6.04023e+08	3.76908e+08	2.60398e+08	3.91452e+08	1.21568e+09	3.93986e+08	1.06528e+09	1.51212e+09	1.02259e+09	1.30404e+09	6.43404e+08	6.33211e+08	6.33242e+08	5.02948	2.40095	1.26361	0.0104511	2.76785	1.28465	0.361379	0.441962	5.72447	3.34032	1.73998	0.0775984	9.16175	4.7936	2.26111	0.00336299
nM373T257	[M+Na]+	5-heptenoic acid, 7-[(1r,4s,5s,6r)-6-[(1e,3s)-3-hydroxy-1-octen-1-yl]-2-oxabicyclo[2.2.1]hept-5-yl]-, (5z)-	373.244	256.863			Lipids and lipid-like molecules	Fatty Acyls	Eicosanoids	1.06373e+08	4.19778e+08	2.81104e+08	1.962e+08	1.76485e+08	1.8115e+08	1.06127e+08	6.46975e+07	9.99044e+07	4.67302e+07	6.01657e+07	6.46832e+07	3.65228e+07	7.52845e+07	5.73439e+07	1.30071e+08	1.30073e+08	1.31533e+08	2.73726	0.686071	-0.543569	0.405179	3.71277	0.33537	-1.57617	0.122569	4.05144	0.212547	-2.23415	0.0800069	4.0304	0.209539	-2.25471	0.0804153
nM87T333	[M+H]+	Diacetyl	87.0441	332.662	HMDB0003407	C00741	Organic oxygen compounds	Organooxygen compounds	Carbonyl compounds	5.14487e+07	1.01931e+08	7.94263e+07	1.20157e+08	1.10285e+08	1.09904e+08	8.44204e+07	5.08397e+07	7.73842e+07	1.06476e+08	1.12401e+08	1.17624e+08	8.80712e+07	7.34251e+07	8.49829e+07	9.0461e+07	9.15643e+07	9.15695e+07	1.25469	1.46193	0.547877	0.0749532	0.684591	0.913398	-0.130685	0.725309	1.21459	1.44541	0.531482	0.0818823	0.290727	1.05873	0.0823381	0.780156
nM162T330_3	[M+H]+	Carnitine	162.112	330.033		C00487	Organic nitrogen compounds	Organonitrogen compounds	Quaternary ammonium salts	4.7878e+09	9.80345e+09	7.83953e+09	1.2345e+10	1.23137e+10	1.22495e+10	8.35595e+09	5.07761e+09	7.1627e+09	1.20336e+10	9.83733e+09	1.16817e+10	1.1957e+10	7.84837e+09	9.9124e+09	9.55177e+09	9.56057e+09	9.59982e+09	16.3578	1.64543	0.718463	0.0297502	7.02071	0.918214	-0.123097	0.743768	12.4907	1.49583	0.580949	0.0827366	10.2107	1.32487	0.405847	0.266035
nM102T307	[M+H-C6H4Cl2O]+	Ethanol, 2-[[3-(2,3-dichlorophenoxy)propyl]amino]-	102.091	307.106			Benzenoids	Benzene and substituted derivatives	Halobenzenes	5.59107e+07	2.12353e+08	1.40894e+08	3.74803e+08	4.57456e+08	3.76645e+08	2.96112e+08	1.92735e+08	2.61599e+08	5.89055e+08	2.0309e+08	4.53384e+08	1.04252e+09	2.40826e+08	6.65013e+08	3.80096e+08	3.70253e+08	3.70347e+08	4.30461	2.95462	1.56297	0.00723327	3.31854	1.83413	0.875093	0.105043	3.77563	3.04413	1.60603	0.0838742	5.71424	4.76188	2.25153	0.0953157
nM425T198	[M+H]+	Clindamycin	425.181	198.391	HMDB0015321	C06914	Organic acids and derivatives	Carboxylic acids and derivatives	Amino acids, peptides, and analogues	7.9165e+07	6.26987e+07	7.62814e+07	1.70012e+08	1.40393e+08	1.46275e+08	8.18695e+07	5.56259e+07	9.14328e+07	9.22005e+07	1.07598e+08	1.60065e+08	6.41055e+07	9.45254e+07	9.33011e+07	8.32508e+07	8.48886e+07	8.52842e+07	2.18062	2.09347	1.06589	0.00156083	0.643561	1.04943	0.0696072	0.776708	1.16738	1.64965	0.722161	0.0893625	0.223363	1.15488	0.207747	0.370114
nM500T74	[M+Na]+	Cytochalasin a	500.228	73.7848		C19953	Alkaloids and derivatives	Cytochalasans	Cytochalasins	5.06582e+06	1.06492e+07	6.28096e+06	5.9812e+06	36988.4	1.15318e+07	1.8446e+06	1.03691e+06	2.27463e+06	1.71163e+07	1.88342e+07	4.33255e+07	1.02609e+07	5.16502e+06	2.44928e+06	4.54528e+06	4.54762e+06	4.61511e+06	0.420134	0.79787	-0.325775	0.711187	0.696972	0.234412	-2.09288	0.0317409	1.01128	3.60411	1.84964	0.0914489	0.300654	0.812655	-0.299286	0.654895
nM203T482	[M+H]+	Ng,ng-dimethyl-l-arginine	203.15	482.441	HMDB0001539	C03626	Organic acids and derivatives	Carboxylic acids and derivatives	Amino acids, peptides, and analogues	1.51762e+08	4.42651e+08	2.69021e+08	5.69179e+08	5.72802e+08	5.34663e+08	3.97205e+08	2.53958e+08	3.76722e+08	5.38019e+08	4.04509e+08	5.77895e+08	8.9773e+08	2.7478e+08	6.00973e+08	4.26808e+08	4.32485e+08	4.32488e+08	4.09048	1.94183	0.957418	0.0336836	2.4159	1.19046	0.251521	0.597087	3.44082	1.7609	0.816314	0.0924168	3.92014	2.05399	1.03843	0.201646
nM154T334	[M+H-H3N3]+	2,2'-azobis-2-methylpropanimidamide	154.134	333.892			Organic nitrogen compounds	Organonitrogen compounds	Azo compounds	4.60269e+08	7.96212e+08	6.20392e+08	8.76709e+08	8.38533e+08	8.34215e+08	7.21515e+08	5.13907e+08	7.05018e+08	8.88227e+08	7.68897e+08	9.48898e+08	1.13499e+09	6.30419e+07	6.73973e+08	7.07533e+08	7.06753e+08	7.05415e+08	2.88921	1.35835	0.441859	0.083959	1.87394	1.03387	0.0480528	0.865871	2.97852	1.38849	0.473519	0.0926712	1.13115	0.997408	-0.00374386	0.996261
nM744T274	[M+Na]+	Fumonisin b1	744.4	273.675	HMDB0034702	C19241	Organic acids and derivatives	Carboxylic acids and derivatives	Fumonisins	4.73872e+07	8.33277e+07	6.14381e+07	9.78687e+07	8.64624e+07	8.98057e+07	6.32097e+07	3.89824e+07	5.8856e+07	8.83568e+07	8.14599e+07	1.03981e+08	7.31612e+07	4.08082e+07	5.63978e+07	6.77247e+07	6.89216e+07	6.77472e+07	1.08969	1.42666	0.51264	0.0677523	0.806028	0.838125	-0.254763	0.464771	1.042	1.42489	0.510853	0.0931762	0.85984	0.886622	-0.173608	0.631855
nM249T32_2	[M+H]+	Parthenolide	249.123	31.5602		C07609	Lipids and lipid-like molecules	Prenol lipids	Terpene lactones	1.48046e+06	961808	820194	2.00448e+07	1.34916e+07	1.31268e+07	1.6813e+07	9.46853e+06	1.32356e+07	3.06913e+06	3.6999e+07	4.03412e+07	4.16885e+07	995742	1.32045e+07	2.70772e+07	2.04766e+07	2.70114e+07	1.03712	14.3031	3.83825	0.00304177	1.0534	12.1127	3.59845	0.00476023	1.15578	24.6468	4.62333	0.0969375	0.958175	17.1309	4.09853	0.219404
nM223T200	[M+H]+	Zectran	223.144	200.323		C18952	Benzenoids	Benzene and substituted derivatives	Phenyl methylcarbamates	1.87638e+07	1.48209e+08	8.21684e+07	2.40519e+07	2.20838e+07	2.23528e+07	5.8567e+06	3.19909e+06	5.03195e+06	4.2842e+06	2.69544e+06	759067	1.95702e+06	2.27779e+07	1.22294e+07	2.48353e+07	2.51895e+07	2.47882e+07	2.15125	0.274898	-1.86303	0.182435	2.45155	0.0565452	-4.14445	0.104104	2.41313	0.0310615	-5.00873	0.0977123	2.12879	0.148367	-2.75276	0.135057
nM401T351	[M+Na]+	.alpha.-carboxybenzylpenicillin	401.067	350.82	HMDB0014717	C06869	Organic acids and derivatives	Carboxylic acids and derivatives	Amino acids, peptides, and analogues	1.78763e+07	1.47325e+07	1.58051e+07	1.39494e+07	1.52786e+07	1.45892e+07	1.52711e+07	2.18266e+07	1.63722e+07	1.38985e+07	1.53775e+07	1.39851e+07	1.49311e+07	1.5865e+07	1.54498e+07	1.57258e+07	1.57266e+07	1.55332e+07	0.574147	0.905055	-0.143922	0.199983	0.437543	1.10443	0.143308	0.491282	0.581455	0.893568	-0.16235	0.173872	0.351514	0.955221	-0.0660936	0.494066
nM853T259	[M+H]+	.alpha.-chaconine	852.51	259.476		C10796	Lipids and lipid-like molecules	Steroids and steroid derivatives	Steroidal glycosides	5.46656e+07	1.21062e+08	1.02992e+08	2.51732e+08	2.64066e+08	2.31918e+08	1.0374e+08	7.60296e+07	1.11483e+08	1.39693e+08	1.08629e+08	1.42021e+08	1.5799e+08	4.86378e+07	1.05867e+08	1.35486e+08	1.35201e+08	1.35486e+08	3.29721	2.68268	1.42367	0.00204379	0.885237	1.04497	0.0634568	0.862053	1.13795	1.40049	0.485928	0.174338	0.544739	1.12118	0.165017	0.777725
nM649T27	[M+H-NH3]+	.beta.-nicotinamide adenine dinucleotide, reduced(NADH)	649.124	26.9902	HMDB0001487	C00004				2.80244e+06	163139	3.86497e+06	3.68988e+06	4.67619e+06	6.1538e+06	4.73162e+06	687308	158303	2.93337e+06	2.60485e+06	2.15877e+06	126620	3.98919e+06	5.01503e+06	7.20576e+06	7.60248e+06	7.6004e+06	0.301007	2.12573	1.08796	0.122634	0.296399	0.816514	-0.292451	0.829323	0.215566	1.12685	0.172293	0.809748	0.0533416	1.33677	0.418746	0.699935
nM411T30_2	[M+H]+	.beta.-tocotrienol	411.326	29.8262		C14154	Lipids and lipid-like molecules	Prenol lipids	Quinone and hydroquinone lipids	6.80208e+06	8.7759e+06	1.18421e+07	2.00899e+07	2.30431e+07	1.90515e+07	3.97073e+06	3.2945e+06	4.66406e+06	3.81078e+06	5.48771e+06	3.85582e+06	4.54582e+06	1.22527e+07	4.20933e+06	8.42491e+06	8.64721e+06	8.64939e+06	0.850599	2.26784	1.18132	0.00359969	0.644819	0.435056	-1.20073	0.0272742	0.646609	0.479733	-1.0597	0.0385765	0.404163	0.766147	-0.384307	0.516628
nM104T367	[M+H]+	.gamma.-aminobutyric acid	104.07	366.82	HMDB0000112	C00334	Organic acids and derivatives	Carboxylic acids and derivatives	Amino acids, peptides, and analogues	3.58855e+07	2.46904e+07	8.05232e+07	9.39588e+07	9.14668e+07	9.14054e+07	6.42659e+07	6.0199e+07	7.47378e+07	8.54288e+07	6.79035e+07	1.13186e+08	2.09159e+07	3.55265e+07	1.90223e+07	8.28231e+07	8.28248e+07	8.50831e+07	1.37149	1.96196	0.972298	0.0569967	0.985222	1.41179	0.497529	0.332798	1.06366	1.88887	0.917527	0.124448	1.43797	0.534835	-0.902834	0.28717
nM273T79	[M+H-H2O]+	(-)-catechin	273.085	78.5901		C14079	Phenylpropanoids and polyketides	Flavonoids	Flavans	942758	722902	625129	1.78487e+06	1.5211e+06	2.65327e+06	2.76992e+06	1.82443e+06	3.54199e+06	1.73793e+07	1.09234e+07	1.39838e+07	6.26914e+06	682053	4.17301e+06	2.90262e+06	3.10092e+06	3.09537e+06	0.262423	2.60139	1.37928	0.0261089	0.412891	3.55177	1.82854	0.0182257	0.941998	18.4594	4.20628	0.00203365	0.394855	4.85606	2.27978	0.145566
nM269T654	[M+H-H2O]+	(.+/-.)-cromakalim	269.151	654.448		C11819	Organoheterocyclic compounds	Benzopyrans	1-benzopyrans	2.80203e+06	668671	3.09862e+06	3.10055e+06	2.87717e+06	3.20775e+06	4.28905e+06	3.14669e+06	2.92872e+06	4.23478e+06	2.66676e+06	5.3185e+06	2.99774e+06	3.28066e+06	3.09043e+06	3.51679e+06	3.18581e+06	3.55785e+06	0.182389	1.39824	0.48361	0.321535	0.307672	1.57771	0.65783	0.221296	0.236637	1.86017	0.895434	0.157711	0.122965	1.42615	0.512126	0.292168
nM315T130_2	[M+H]+	(.+/-.)-nuarimol	315.069	130.242		C11185	Benzenoids	Benzene and substituted derivatives	Diphenylmethanes	3.24193e+07	1.58405e+07	1.99007e+07	2.79311e+07	2.65144e+07	2.99795e+07	2.63385e+07	2.17986e+07	2.6341e+07	1.48395e+07	2.58485e+07	2.28003e+07	1.55302e+07	1.71028e+07	3.92061e+07	1.93764e+07	1.99819e+07	1.99723e+07	0.510202	1.23862	0.308735	0.346804	0.631052	1.09269	0.127881	0.706943	0.708311	0.931454	-0.102443	0.807131	0.573375	1.05397	0.0758344	0.899621
nM275T389_2	[M+H]+	(+)-chlorpheniramine	275.135	389.261	HMDB0001944	C06946	Organoheterocyclic compounds	Pyridines and derivatives	Pheniramines	1.49541e+07	9.65014e+07	4.78417e+07	9.48202e+07	1.03899e+08	9.80372e+07	5.44616e+07	3.05002e+07	4.76404e+07	8.48322e+07	7.02279e+07	1.02478e+08	1.5594e+08	1.86149e+07	8.4502e+07	6.57017e+07	6.58591e+07	6.91732e+07	1.63907	1.86291	0.897556	0.126932	0.94388	0.83242	-0.264616	0.737237	1.41351	1.61672	0.693067	0.267704	0.998059	1.62625	0.701548	0.511388
nM683T307	[M+Na]+	(1s,3r,4s,5r)-4-[(4-carboxy-3-hydroxy-3-methylbutanoyl)oxy]-3,5-bis({[(2e)-3-(3,4-dihydroxyphenyl)prop-2-enoyl]oxy})-1-hydroxycyclohexane-1-carboxylic acid	683.164	307.051			Organic acids and derivatives	Carboxylic acids and derivatives	Pentacarboxylic acids and derivatives	1.00442e+07	3.82782e+06	6.9576e+06	2.00972e+07	1.79238e+07	9.49019e+06	7.5474e+06	4.1102e+06	7.58829e+06	1.09039e+07	1.31257e+07	8.69533e+06	2.87033e+06	8.04412e+06	3.68856e+06	5.98673e+06	5.54899e+06	5.5565e+06	0.732373	2.28094	1.18963	0.0740173	0.340735	0.923967	-0.114086	0.816692	0.448895	1.57107	0.651751	0.14635	0.362642	0.70107	-0.512369	0.437337
nM291T166	[M+Na]+	(2e)-2-[hydroxy(phenyl)methylidene]-6-methoxy-1-benzofuran-3-one	291.049	166.001						525244	3.63898e+06	1.73236e+06	5.50655e+06	5.50518e+06	4.82371e+06	2.96324e+06	1.94454e+06	3.30055e+06	4.74608e+06	3.36289e+06	5.87016e+06	6.44828e+06	699466	4.18884e+06	2.49239e+06	2.6078e+06	2.4916e+06	0.473285	2.68553	1.42521	0.0239002	0.280487	1.39205	0.477208	0.481405	0.407587	2.37071	1.24532	0.081036	0.255426	1.92257	0.943034	0.394386
nM329T144	[M+Na]+	(2e)-n-(4-acetamidobutyl)-3-(4-hydroxy-3-methoxyphenyl)prop-2-enamide	329.147	143.836			Phenylpropanoids and polyketides	Cinnamic acids and derivatives	Hydroxycinnamic acids and derivatives	1.55159e+06	564325	1.29718e+06	5.33879e+06	3.89049e+06	3.7283e+06	2.11679e+06	1.50076e+06	2.96642e+06	4.09882e+06	6.11287e+06	1.01927e+07	2.57629e+06	1.24438e+06	2.95823e+06	2.57067e+06	2.80032e+06	2.79705e+06	0.464627	3.79643	1.92464	0.00576772	0.269995	1.92903	0.947876	0.110784	0.565605	5.97825	2.57972	0.0356143	0.204906	1.98614	0.989969	0.133804
nM439T404	[M+Na]+	(2r,3s,4s,5r,6r)-5-[(2s,3r,4r)-3,4-dihydroxy-4-(hydroxymethyl)oxolan-2-yl]oxy-2-(hydroxymethyl)-6-(2-phenylethoxy)oxane-3,4-diol	439.142	404.003			Organic oxygen compounds	Organooxygen compounds	Carbohydrates and carbohydrate conjugates	1.19432e+07	6.60501e+07	2.27506e+07	4.00718e+07	3.07922e+07	2.99454e+07	1.27266e+07	3.88455e+06	1.06123e+07	2.52822e+07	2.8953e+07	3.82399e+07	1.88833e+07	1.64021e+07	1.77507e+07	2.22039e+07	2.24871e+07	2.2483e+07	0.624287	1.00065	0.00093908	0.999027	1.29868	0.270224	-1.88777	0.217162	0.830925	0.917923	-0.123554	0.878888	0.859504	0.526445	-0.925644	0.390949
nM146T294	M+	(3-Carboxypropyl)trimethylammonium cation	146.118	294.317						1.00863e+07	5.50283e+06	3.4945e+06	7.81346e+06	9.08755e+06	7.80035e+06	5.55264e+06	2.50956e+06	4.56007e+06	1.45853e+07	4.24675e+06	1.3036e+07	2.02667e+07	1.6348e+07	1.81532e+07	8.20226e+06	8.84137e+06	8.22521e+06	0.288553	1.29438	0.372257	0.401456	0.435564	0.661419	-0.596363	0.37247	0.326153	1.66992	0.739781	0.320841	0.898266	2.8699	1.521	0.00619712
nM571T117	[M+Na]+	(3r,5r,6r,7s,9s,10r,13r,17r)-17-((r)-5-methoxy-5-oxopentan-2-yl)-10,13-dimethylhexadecahydro-1h-cyclopenta[a]phenanthrene-3,6,7-triyl triacetate	571.345	117.268			Lipids and lipid-like molecules	Steroids and steroid derivatives	Bile acids, alcohols and derivatives	858426	5.38345e+06	3.21231e+06	2.6293e+06	2.54326e+06	2.1736e+06	1.84361e+06	1.19889e+06	1.70726e+06	1.72851e+06	1.359e+06	2.35512e+06	1.75615e+06	783801	1.33859e+06	1.88453e+06	1.90364e+06	1.92438e+06	0.245751	0.777027	-0.363963	0.621177	0.327409	0.502397	-0.993099	0.300956	0.337365	0.575685	-0.796649	0.374346	0.332946	0.410246	-1.28544	0.23675
nM475T152	[M+Na]+	(3r,7r,9s,10s,12s,13r,14s,17r)-17-((2r)-6,7-dihydroxy-6-methylheptan-2-yl)-10,13-dimethylhexadecahydro-1h-cyclopenta[a]phenanthrene-3,7,12-triol	475.326	151.861	HMDB0002180		Lipids and lipid-like molecules	Steroids and steroid derivatives	Bile acids, alcohols and derivatives	3.38438e+07	1.70939e+07	1.09328e+06	290580	719955	194980	147622	7.57535e+06	361959	2.80418e+06	257375	68867.8	266046	402251	2.82579e+06	4.00954e+06	4.00911e+06	4.07974e+06	1.07901	0.0231692	-5.43165	0.147683	1.09204	0.155387	-2.68606	0.207974	1.01679	0.0601646	-4.05494	0.161208	1.16764	0.0671541	-3.89638	0.163479
nM321T321	[M+H-CO2]+	(s)-10-hydroxycamptothecin	321.131	321.428		C17939				640215	1.39544e+06	1.21716e+06	1.36374e+06	1.55061e+06	1.33307e+06	874744	804038	775895	1.34612e+06	1.04021e+06	1.13822e+06	808982	875978	876469	1.20243e+06	1.20338e+06	1.12823e+06	0.0788964	1.30577	0.384898	0.235779	0.118516	0.754631	-0.406157	0.311403	0.0704132	1.08354	0.115749	0.730459	0.144523	0.787449	-0.344741	0.371196
nM733T211	[M+Na]+	[17-(2,6-dihydroxy-6-methyl-3-oxoheptan-2-yl)-3-hydroxy-4,4,9,13,14-pentamethyl-2-[3,4,5-trihydroxy-6-(hydroxymethyl)oxan-2-yl]oxy-2,3,7,8,10,11,12,15,16,17-decahydro-1h-cyclopenta[a]phenanthren-16-yl] acetate	733.422	211.409			Lipids and lipid-like molecules	Steroids and steroid derivatives	Steroidal glycosides	1.20515e+06	2.57667e+06	525118	3.24728e+06	3.00967e+06	2.47591e+06	1.77108e+06	1.35875e+06	2.3298e+06	3.22547e+06	3.16171e+06	7.20435e+06	2.20676e+06	312841	1.81698e+06	2.15405e+06	2.16347e+06	2.25685e+06	0.274639	2.02762	1.01979	0.0841113	0.168883	1.26763	0.342139	0.594761	0.408247	3.15573	1.65797	0.102509	0.117397	1.00688	0.00989408	0.991128
nM705T340	[M+H]+	[4,5-diacetyloxy-6-[7-hydroxy-5-methoxy-4-oxo-2-[4-[3,4,5-trihydroxy-6-(hydroxymethyl)oxan-2-yl]oxyphenyl]chromen-6-yl]oxan-3-yl] acetate	705.184	340.284			Phenylpropanoids and polyketides	Flavonoids	Flavonoid glycosides	3.80536e+06	8.7148e+06	6.15176e+06	7.57086e+06	7.65192e+06	8.08099e+06	5.81896e+06	5.41712e+06	5.54608e+06	6.76469e+06	7.2948e+06	7.91192e+06	5.98224e+06	6.28129e+06	7.02501e+06	7.08344e+06	6.94299e+06	6.94298e+06	0.218681	1.24807	0.319693	0.33999	0.154295	0.898792	-0.153941	0.680813	0.213411	1.17671	0.234757	0.492044	0.054959	1.03302	0.0468733	0.894216
nM655T367	[M-H+2Na]+	1-(1,2-dihexanoylphosphatidyl)inositol-4-phosphate	655.168	367.328			Lipids and lipid-like molecules	Glycerophospholipids	Glycerophosphoinositol phosphates	2.12142e+06	1.02588e+06	2.0661e+06	5.20428e+06	4.9321e+06	4.55106e+06	2.31287e+06	1.27587e+06	2.85022e+06	388602	8.69903e+06	4.31985e+06	1.87633e+06	2.36876e+06	1.34673e+06	3.03362e+06	3.03438e+06	2.90373e+06	0.457957	2.81724	1.49428	0.00143951	0.130697	1.23508	0.304602	0.522418	0.273481	2.57173	1.36274	0.323283	0.0837362	1.07259	0.101093	0.798623
nM236T305_1	[M+H]+	1-(benzo[d][1,3]dioxol-4-yl)-2-(methylamino)pentan-1-one	236.149	304.759			Benzenoids	Benzene and substituted derivatives	Butyrophenones	8.66376e+07	2.15352e+08	1.39744e+08	3.14573e+08	3.25676e+08	2.98537e+08	1.97094e+08	1.15391e+08	1.8046e+08	2.60112e+08	1.51611e+08	2.42683e+08	3.51138e+08	1.32311e+08	2.57872e+08	2.19484e+08	2.20221e+08	2.19485e+08	3.29427	2.12523	1.08762	0.0122431	1.39622	1.11593	0.158251	0.723138	1.65276	1.48145	0.567009	0.231241	2.1051	1.67821	0.746922	0.246251
nM246T346	[M+H]+	1-[5-(trifluoromethyl)-2-pyridinyl]-4-piperidinamine	246.108	346.12			Organic nitrogen compounds	Organonitrogen compounds	Amines	3.10455e+07	4.06351e+07	7.30478e+07	5.98166e+07	8.73887e+07	3.74321e+07	2.81767e+07	2.12946e+07	6.87068e+07	9.36809e+07	3.75715e+07	4.45462e+07	5.88158e+07	3.8276e+07	4.93201e+07	6.00903e+07	5.98167e+07	5.22509e+07	0.561408	1.27575	0.351346	0.527349	0.557595	0.81655	-0.292386	0.673473	0.115591	1.21468	0.280575	0.658845	0.866059	1.01163	0.0166848	0.970002
nM164T595	[M+H]+	1-deoxynojirimycin	164.093	594.647		C16843	Organoheterocyclic compounds	Piperidines		4.41977e+07	3.5656e+07	5.49244e+06	3.34463e+07	3.56805e+07	6.14729e+07	8.22073e+07	4.40127e+07	6.93171e+07	6.26773e+07	3.97553e+07	6.38669e+07	7.19176e+07	5.27767e+07	6.89031e+07	1.10142e+08	7.07132e+07	7.35814e+07	0.421351	1.53024	0.613753	0.365395	1.62935	2.29111	1.19604	0.0864912	0.970329	1.94853	0.962386	0.1286	1.5026	2.26838	1.18166	0.051781
nM124T606	[M+H-CH2O2]+	1-methyl-l-histidine	124.087	606.366	HMDB0000001	C01152	Organic acids and derivatives	Carboxylic acids and derivatives	Amino acids, peptides, and analogues	7.07095e+08	3.37159e+08	6.59049e+08	8.96632e+08	8.47916e+08	6.92519e+08	8.15587e+08	9.00125e+08	5.23785e+08	6.0261e+08	4.84934e+08	7.14236e+08	8.68437e+08	7.17668e+08	6.95515e+08	8.19457e+08	7.83424e+08	9.55821e+08	3.50461	1.43079	0.516811	0.13626	3.9076	1.3148	0.394839	0.33375	2.85813	1.05782	0.0810875	0.818111	1.55566	1.33953	0.421723	0.207136
nM170T232	[M+H]+	1-methylhistidine	170.081	231.563	HMDB0000001	C01152	Organic acids and derivatives	Carboxylic acids and derivatives	Amino acids, peptides, and analogues	8.7825e+06	3.679e+07	2.03184e+07	1.89705e+07	1.79309e+07	1.68995e+07	1.58261e+07	8.6596e+06	1.57512e+07	1.39872e+07	1.71631e+07	2.0769e+07	1.36695e+07	6.70683e+06	1.14614e+07	1.43802e+07	1.49149e+07	1.49122e+07	0.633289	0.816514	-0.29245	0.646844	0.763804	0.610659	-0.711561	0.369653	0.71871	0.787957	-0.343811	0.607151	0.846132	0.483188	-1.04934	0.247136
nM101T205	[M+H]+	1-methylpiperazine	101.107	205.44			Organoheterocyclic compounds	Diazinanes	Piperazines	2.92814e+07	2.34618e+07	1.47471e+07	1.45785e+07	1.62138e+07	1.45128e+07	1.51598e+07	1.37143e+07	1.2397e+07	1.4608e+07	1.49334e+07	1.23992e+07	1.47111e+07	1.66092e+07	1.47698e+07	1.75181e+07	1.75275e+07	1.70573e+07	0.845379	0.671283	-0.575007	0.157571	0.838382	0.611511	-0.709549	0.111775	0.860163	0.62143	-0.686335	0.118575	0.81337	0.682914	-0.550224	0.170049
nM578T176	[M+K]+	1-o-hexadecyl-2-deoxy-2-thio-s-acetyl-sn-glyceryl-3-phosphorylcholine	578.329	175.684			Organic nitrogen compounds	Organonitrogen compounds	Quaternary ammonium salts	4.10682e+06	2.4334e+07	1.32788e+07	8.76979e+06	6.87053e+06	7.4721e+06	7.10293e+06	7.10772e+06	1.03606e+07	6.25038e+06	5.40078e+06	7.58463e+06	8.94311e+06	1.29621e+06	5.4971e+06	9.02798e+06	9.04706e+06	7.78143e+06	0.704175	0.553994	-0.852057	0.350586	0.609697	0.588961	-0.763756	0.390917	0.767672	0.461073	-1.11693	0.271598	0.715461	0.377195	-1.40662	0.23817
nM548T163	[M+K]+	1-o-octadecyl-sn-glyceryl-3-phosphorylcholine	548.342	163.345	HMDB0011149		Lipids and lipid-like molecules	Glycerophospholipids	Glycerophosphocholines	1.62845e+06	3.80627e+06	2.59047e+06	4.19811e+06	3.28678e+06	3.57602e+06	1.41662e+06	811829	1.92981e+06	943324	1.20716e+06	2.00293e+06	2.15324e+06	78888.2	1.27094e+06	1.75852e+06	1.74978e+06	1.75824e+06	0.185111	1.37827	0.462863	0.21371	0.32103	0.518152	-0.948552	0.142829	0.331582	0.517548	-0.950235	0.141557	0.342674	0.436509	-1.19592	0.158489
nM751T109	[M+H]+	1-palmitoyl-2-thiopalmitoyl phosphatidylcholine	750.549	108.77			Organic nitrogen compounds	Organonitrogen compounds	Quaternary ammonium salts	404684	2.74199e+06	2.25149e+06	1.74022e+06	2.20185e+06	1.81679e+06	493607	386332	507808	110216	197598	418543	364121	260972	260492	909573	816475	910266	0.113886	1.06682	0.0933135	0.876462	0.313754	0.257078	-1.95972	0.133912	0.339826	0.134556	-2.89372	0.0957572	0.330389	0.164053	-2.60777	0.102329
nM313T30	[M+H-H2O]+	1-palmitoylglycerol	313.274	30.2244			Lipids and lipid-like molecules	Glycerolipids	Monoradylglycerols	2.74277e+07	3.8357e+07	2.77047e+07	3.65793e+07	3.04644e+07	3.22475e+07	2.07639e+07	1.85676e+07	3.02754e+07	1.91003e+07	1.99869e+06	2.67965e+07	2.08194e+07	2.84612e+07	3.36023e+07	2.55434e+07	2.60795e+07	2.60796e+07	0.416443	1.06206	0.0868621	0.656373	0.791051	0.744543	-0.425572	0.192483	1.05782	0.512309	-0.964913	0.136139	0.722641	0.886548	-0.17373	0.531672
nM691T253	[2M+H]+	1-piperidinecarboxamide, n-phenyl-4-(3-quinolinylmethyl)-	691.359	252.642						9.04638e+06	4.05173e+06	6.38535e+06	1.30197e+07	1.22314e+07	1.24343e+07	8.58441e+06	4.03795e+06	5.70207e+06	6.18665e+06	7.33912e+06	8.22931e+06	2.90011e+06	1.08446e+07	8.38079e+06	7.33638e+06	7.33761e+06	6.92412e+06	0.550893	1.93423	0.951759	0.014263	0.329163	0.940513	-0.0884808	0.853426	0.330528	1.11659	0.159103	0.652648	0.137895	1.13561	0.183464	0.76528
nM324T144	[M+H-H2O]+	1-pyrrolidineheptanoic acid, 2-(3-hydroxyoctyl)-5-oxo-	324.244	144.432			Lipids and lipid-like molecules	Fatty Acyls	Fatty acids and conjugates	169993	152296	80991	473634	73333.5	276431	322213	80873.1	363719	282802	344386	146815	83589.2	178700	345474	1.56473e+06	1.56481e+06	1.51651e+06	0.0594447	2.04175	1.02981	0.303531	0.0759653	1.90142	0.927077	0.259414	0.0701747	1.91927	0.940555	0.127413	0.0726194	1.50705	0.591728	0.448614
nM832T201	[M-H+2Na]+	1-stearoyl-2-linoleoyl-sn-glycero-3-phospho-l-serine	832.491	201.04	HMDB0012380		Lipids and lipid-like molecules	Glycerophospholipids	Glycerophosphoserines	2.07618e+06	638008	1.84948e+06	5.60864e+06	5.29164e+06	5.12048e+06	4.87652e+06	3.13597e+06	6.00183e+06	5.50793e+06	6.91419e+06	1.02276e+07	3.51201e+06	5.02117e+06	3.11463e+06	4.32641e+06	4.37756e+06	4.48822e+06	0.512509	3.5105	1.81168	0.00123533	0.508154	3.07085	1.61864	0.0290708	0.594732	4.96305	2.31123	0.0147897	0.365579	2.55229	1.35179	0.0321652
nM341T30	[M+H-H2O]+	1-stearoyl-rac-glycerol	341.305	30.2134			Lipids and lipid-like molecules	Glycerolipids	Monoradylglycerols	4.57832e+07	5.71459e+07	4.71776e+07	5.62504e+07	4.62425e+07	5.17726e+07	3.60714e+07	4.10121e+07	6.19696e+07	2.99854e+07	2.80152e+07	5.07846e+07	3.66428e+07	4.70198e+07	6.18808e+07	5.32917e+07	5.39596e+07	5.39516e+07	0.69932	1.02771	0.0394275	0.778247	0.62625	0.926361	-0.110353	0.693947	1.12565	0.724719	-0.464506	0.164871	0.731169	0.9696	-0.0445389	0.861046
nM795T107	[M+Na]+	1,2-dioleoyl-sn-glycero-3-phosphoethanolamine-n,n-dimethyl	794.555	106.674	HMDB0010564		Lipids and lipid-like molecules	Glycerophospholipids	Glycerophosphoethanolamines	2.04638e+06	4.94049e+06	5.75865e+06	5.55726e+06	5.81698e+06	5.52118e+06	1.54564e+06	1.53088e+06	1.76359e+06	1.36359e+06	1.19921e+06	1.41265e+06	1.58298e+06	719634	1.17027e+06	2.30373e+06	2.26643e+06	2.26592e+06	0.144926	1.3256	0.406642	0.288047	0.44041	0.379749	-1.39688	0.0798283	0.479094	0.311909	-1.6808	0.0605736	0.523744	0.272478	-1.87579	0.0552369
nM473T315	[M+Na]+	1,2-dithiolane-3-pentanamide, n,n'-1,3-propanediylbis-	473.135	315.056			Organoheterocyclic compounds	Dithiolanes	Lipoamides	9.27937e+06	4.1073e+06	4.33046e+06	4.11219e+06	4.41714e+06	5.22096e+06	4.96428e+06	4.57498e+06	4.53508e+06	3.92352e+06	4.37426e+06	5.71891e+06	3.95884e+06	4.42711e+06	3.99649e+06	4.18066e+06	4.53401e+06	4.52632e+06	0.397784	0.776101	-0.365684	0.484941	0.399435	0.794391	-0.332079	0.513028	0.402764	0.791137	-0.338	0.52472	0.377683	0.698896	-0.516849	0.353265
nM381T30	[M+H-2H2O]+	1,24-dihydroxyvitamin d3	381.297	30.2134		C12919	Lipids and lipid-like molecules	Steroids and steroid derivatives	Vitamin D and derivatives	2.04732e+07	2.63261e+07	2.34493e+07	2.33046e+07	1.98727e+07	2.15635e+07	1.63914e+07	2.12209e+07	2.9491e+07	1.4437e+07	1.28739e+07	2.05195e+07	1.74711e+07	2.00031e+07	2.65988e+07	2.40979e+07	2.44785e+07	2.40983e+07	0.681237	0.921596	-0.117794	0.401665	0.385268	0.955226	-0.0660861	0.814368	0.860439	0.680873	-0.554542	0.0603773	0.570984	0.912089	-0.132754	0.555362
nM300T312	[M+NH4]+	1,4-d-xylobiose	300.119	311.92		C01630	Organic oxygen compounds	Organooxygen compounds	Carbohydrates and carbohydrate conjugates	5.45814e+06	1.32852e+07	9.42113e+06	1.28366e+07	1.11659e+07	1.2026e+07	8.22736e+06	4.7019e+06	7.44163e+06	9.12061e+06	1.65895e+07	1.39534e+07	8.36233e+06	9.17276e+06	9.18711e+06	8.97594e+06	9.12626e+06	9.12609e+06	0.280181	1.27922	0.355263	0.31994	0.425587	0.723282	-0.467369	0.35733	0.32792	1.40828	0.493933	0.289839	0.186518	0.94879	-0.075839	0.843026
nM407T29	[M+Na]+	17,20-dimethylprostaglandin f1.alpha.	407.301	28.9358			Lipids and lipid-like molecules	Fatty Acyls	Eicosanoids	1.01722e+07	6.61901e+06	4.93548e+06	5.99388e+06	7.96202e+06	5.94999e+06	4.86185e+06	5.82945e+06	2.88147e+06	6.44433e+06	6.73942e+06	3.69064e+06	6.32506e+06	5.57159e+06	4.60712e+06	1.09836e+07	9.64816e+06	1.1034e+07	0.373783	0.916195	-0.126274	0.736178	0.476014	0.624704	-0.678755	0.199566	0.450372	0.776666	-0.364634	0.425176	0.3811	0.759608	-0.396673	0.343445
nM429T24	[M+H]+	17.beta.-nandrolone decanoate	429.319	23.6988	HMDB0015694	C08154	Lipids and lipid-like molecules	Steroids and steroid derivatives	Steroid esters	3.41577e+06	3.41473e+06	2.5553e+06	2.06243e+06	2.60365e+06	2.4668e+06	2.07475e+06	1.49191e+06	1.47569e+06	1.80349e+06	1.43098e+06	1.92543e+06	1.98795e+06	1.83745e+06	1.93695e+06	2.41589e+06	2.44978e+06	2.4159e+06	0.294226	0.759964	-0.395997	0.0848632	0.350222	0.537231	-0.896385	0.0141185	0.352052	0.549756	-0.863136	0.0120432	0.351319	0.613943	-0.703823	0.0140953
nM297T57	[M+H]+	17alpha-ethynylestradiol	297.191	57.2775	HMDB0001926	C07534	Lipids and lipid-like molecules	Steroids and steroid derivatives	Estrane steroids	3.74895e+06	2.4712e+06	784869	607539	1.26593e+06	697920	3.01874e+06	830983	855174	957959	955220	1.11623e+06	1.01179e+06	120224	188761	856886	855593	891855	0.332747	0.367078	-1.44584	0.169408	0.239003	0.671647	-0.574226	0.532521	0.299498	0.432463	-1.20935	0.198188	0.392294	0.188547	-2.40701	0.104372
nM85T341	[M+H]+	1h-1,2,4-triazol-3-amine	85.0284	341.08		C11261	Organoheterocyclic compounds	Azoles	Triazoles	2.92213e+08	4.2736e+08	3.5068e+08	3.76912e+08	3.91399e+08	3.48313e+08	3.55059e+08	2.66194e+08	3.44783e+08	3.51463e+08	3.87951e+08	3.96294e+08	3.50642e+08	3.56016e+08	3.48525e+08	3.49581e+08	3.51274e+08	3.5267e+08	1.75764	1.04333	0.0611919	0.726126	1.52608	0.902624	-0.147802	0.510586	1.51449	1.06116	0.08564	0.62672	1.71953	0.985919	-0.0204583	0.904207
nM293T209	[M+H-H2O]+	1h-pyrrole-3-propanoic acid, 5-[(1,2-dihydro-2-oxo-3h-indol-3-ylidene)methyl]-2,4-dimethyl-	293.15	209.465			Organoheterocyclic compounds	Indoles and derivatives	Indolines	279521	74578.4	1.02416e+06	252392	608311	297118	1.32836e+06	810265	166857	1.99102e+06	1.57877e+06	1.691e+06	2.10553e+06	275610	691383	1.33681e+06	1.22423e+06	1.29714e+06	0.0783654	0.84006	-0.251436	0.823974	0.168873	1.67275	0.74222	0.523647	0.260279	3.81697	1.93243	0.0145389	0.182863	2.22928	1.15657	0.416946
nM221T362	[M+H]+	2-(4-pyridyl)-4-methylthiazole-5-carboxylic acid	221.019	361.838			Organoheterocyclic compounds	Azoles	Thiazoles	2.40644e+07	1.18944e+08	7.28951e+07	8.86173e+07	8.24121e+07	8.02214e+07	5.98357e+07	3.75858e+07	6.17278e+07	6.57047e+07	7.40459e+07	8.40773e+07	5.94328e+07	9.59916e+07	7.99607e+07	7.07469e+07	7.07711e+07	7.17494e+07	0.824809	1.16372	0.218739	0.690479	1.17536	0.73713	-0.440008	0.542708	1.08515	1.0367	0.0520007	0.929138	0.233868	1.09023	0.124634	0.835818
nM939T248_3	[M+Na]+	2-[[6-[[17-[5,6-dimethyl-3-[3,4,5-trihydroxy-6-(hydroxymethyl)oxan-2-yl]oxyhept-5-en-2-yl]-1-hydroxy-10,13-dimethyl-2,3,4,7,8,9,11,12,14,15,16,17-dodecahydro-1h-cyclopenta[a]phenanthren-3-yl]oxy]-3,4,5-trihydroxyoxan-2-yl]methoxy]-6-(hydroxymethyl)oxane-3,4,5-triol	939.493	247.808			Lipids and lipid-like molecules	Steroids and steroid derivatives	Steroidal glycosides	1.64076e+06	8.00038e+06	4.11652e+06	3.50689e+06	4.74704e+06	4.06908e+06	2.66966e+06	1.76223e+06	2.81522e+06	2.9145e+06	3.58152e+06	3.99193e+06	2.41393e+06	2.48439e+06	2.9808e+06	3.43038e+06	3.34131e+06	3.34597e+06	0.257288	0.895721	-0.158879	0.812259	0.382489	0.52677	-0.924756	0.312604	0.337266	0.762335	-0.391502	0.592657	0.319782	0.572708	-0.804129	0.351398
nM184T351	[M+H]+	2-amino-9h-pyrido[2,3-b]indole	184.108	350.917	HMDB0033141	C19186	Organoheterocyclic compounds	Indoles and derivatives	Pyridoindoles	2.12478e+07	5.82352e+07	3.98499e+07	5.40521e+07	4.55129e+07	4.76472e+07	4.11159e+07	2.16208e+07	3.4965e+07	4.92596e+07	4.66214e+07	5.33977e+07	5.03217e+07	3.95494e+07	4.44997e+07	4.30808e+07	4.32438e+07	4.27742e+07	0.509775	1.23363	0.302904	0.445064	0.711955	0.818732	-0.288536	0.58419	0.675403	1.25094	0.323016	0.409951	0.274586	1.12602	0.171227	0.67556
nM116T104	[M+H-CH2O2]+	2-aminoadipic acid	116.071	103.505	HMDB0000510	C00956	Organic acids and derivatives	Carboxylic acids and derivatives	Amino acids, peptides, and analogues	8.42864e+06	1.89403e+07	1.43668e+07	1.77457e+07	1.50924e+07	1.53397e+07	1.23527e+07	7.99922e+06	1.20856e+07	1.28925e+07	1.28518e+07	1.68889e+07	1.02505e+07	9.95203e+06	1.12945e+07	1.32128e+07	1.33434e+07	1.3343e+07	0.186408	1.15436	0.20709	0.533884	0.458735	0.777213	-0.363619	0.407643	0.371398	1.0215	0.030694	0.932626	0.547866	0.754678	-0.406067	0.328591
nM134T647	[M+H]+	2-aminobenzimidazole	134.071	647.381		C10901				4.64839e+07	4.20251e+07	4.48722e+07	4.51313e+07	4.23965e+07	4.58867e+07	3.65489e+07	4.35233e+07	4.40983e+07	6.71953e+07	4.3715e+07	5.86028e+07	4.30563e+07	5.12196e+07	842486	4.65476e+07	4.34576e+07	4.672e+07	0.76833	1.00025	0.000359893	0.995049	0.605436	0.930944	-0.103233	0.327432	0.484634	1.27089	0.345841	0.159598	0.993118	0.713132	-0.487759	0.46123
nM110T631	[M+H]+	2-aminophenol	110.071	631.047		C01987	Benzenoids	Benzene and substituted derivatives	Aniline and substituted anilines	1.09852e+08	1.1833e+08	1.32727e+08	3.23551e+06	1.488e+08	1.80432e+08	1.31656e+08	4.4536e+06	1.07132e+08	1.58786e+08	4.32017e+06	1.38305e+08	1.35378e+08	9.60067e+07	1.44292e+08	1.37929e+08	1.24445e+08	1.38549e+08	0.845492	0.921192	-0.118426	0.871441	1.50226	0.67397	-0.569244	0.377255	1.07788	0.835146	-0.259899	0.705789	0.578813	1.04092	0.057858	0.777274
nM226T362	[M+H]+	2-chloro-2',6'-diethylacetanilide	226.084	361.981	HMDB0032855	C21712	Benzenoids	Benzene and substituted derivatives	Anilides	3.94849e+07	2.26135e+08	1.2804e+08	1.48867e+08	1.47653e+08	1.38199e+08	9.86486e+07	6.21077e+07	9.75771e+07	1.32277e+08	1.17835e+08	1.56896e+08	1.45613e+08	1.78864e+08	1.54064e+08	1.2006e+08	1.23925e+08	1.23847e+08	1.16386	1.10431	0.14314	0.812438	1.75713	0.656236	-0.607712	0.459891	1.55714	1.03391	0.0481088	0.939515	0.81841	1.21562	0.281696	0.632988
nM207T130	[M+H]+	2-ethyl-2-phenylmalonamide	207.113	130.24		C07499	Benzenoids	Benzene and substituted derivatives	Phenylacetamides	1.14738e+07	3.74563e+07	2.47032e+07	2.32623e+07	2.06315e+07	1.81518e+07	2.1129e+07	1.50251e+07	2.22696e+07	3.60175e+07	3.02111e+07	3.20541e+07	2.45329e+07	3.28957e+07	2.97992e+07	6.86611e+06	6.92914e+06	6.92962e+06	0.621405	0.84263	-0.24703	0.639943	0.588903	0.793441	-0.333805	0.552639	0.594342	1.33476	0.41658	0.345729	0.28154	1.18462	0.244429	0.596413
nM395T31_2	[2M+H]+	2-hydroxyatrazine	395.277	30.8778	HMDB0062766	C06552	Organoheterocyclic compounds	Triazines	1,3,5-triazines	2.50483e+07	2.42053e+07	2.00399e+07	2.60318e+07	3.63599e+07	4.10875e+07	3.49688e+07	4.90402e+07	5.22214e+07	3.37085e+07	2.48519e+07	5.9562e+07	3.38085e+07	4.54333e+07	6.0811e+07	5.42001e+07	5.85368e+07	5.8713e+07	0.534864	1.49335	0.578549	0.0726988	1.40044	1.96599	0.975255	0.0155987	0.654194	1.70467	0.769491	0.196973	1.24152	2.02115	1.01518	0.0416067
nM269T694	[M+H-H2O]+	2-hydroxyestrone	269.151	694.13	HMDB0000343	C05298	Lipids and lipid-like molecules	Steroids and steroid derivatives	Estrane steroids	2.65359e+06	3.19123e+06	2.29066e+06	3.54948e+06	3.00681e+06	2.55065e+06	2.7106e+06	3.69697e+06	2.58279e+06	2.91007e+06	3.24155e+06	2.85972e+06	2.46646e+06	3.69461e+06	3.26509e+06	5.37153e+06	3.63214e+06	3.91186e+06	0.121461	1.11941	0.162739	0.452604	0.151127	1.10508	0.144151	0.551298	0.103955	1.10766	0.147515	0.367616	0.100185	1.15865	0.212443	0.388271
nM113T77	[M+H]+	2-imino-4-methylpiperidine	113.107	77.4096			Organoheterocyclic compounds	Pyridines and derivatives	Hydropyridines	3.50888e+07	3.52559e+07	3.26749e+07	3.32399e+07	3.61468e+07	3.26922e+07	4.01312e+07	2.5621e+07	2.27544e+07	2.9285e+07	2.64444e+07	2.27578e+07	3.44727e+07	2.17865e+07	1.60583e+07	3.20813e+07	3.20534e+07	3.13205e+07	0.699505	0.990869	-0.0132333	0.828747	0.654311	0.859125	-0.219061	0.424322	0.993813	0.761867	-0.392389	0.0166864	0.98975	0.701978	-0.510502	0.136516
nM133T30	[M+H-CH5N]+	2-methylamino-1-phenylbutane	133.102	29.5088			Benzenoids	Benzene and substituted derivatives	Phenethylamines	2.5513e+07	1.75777e+07	7.29872e+06	7.78262e+06	9.34587e+06	1.3559e+07	5.73541e+06	8.12504e+06	8.13047e+06	4.85245e+06	7.32674e+06	9.49816e+06	1.91799e+07	7.47226e+06	8.58384e+06	2.00527e+07	2.06486e+07	2.01557e+07	0.692541	0.609006	-0.715472	0.302023	0.881639	0.436419	-1.19621	0.150525	0.811194	0.430196	-1.21693	0.153375	0.612828	0.699273	-0.516072	0.477906
nM178T302	[M+H]+	2-methylmethcathinone	178.108	302.471			Organic oxygen compounds	Organooxygen compounds	Carbonyl compounds	9.02976e+07	7.37245e+07	1.57958e+07	1.18622e+07	1.09152e+07	1.56286e+07	1.64288e+07	9.78612e+06	1.09338e+07	1.69193e+07	1.13715e+07	9.40112e+06	1.04704e+07	1.15937e+07	9.90993e+06	2.46289e+07	2.35039e+07	2.35334e+07	1.82756	0.213583	-2.22713	0.10567	1.91999	0.20659	-2.27516	0.103992	1.72565	0.209611	-2.25421	0.105143	2.06621	0.177813	-2.49156	0.0945774
nM783T133	[M+Na]+	2-oleoyl-1-palmitoyl-sn-glycero-3-phosphocholine	782.57	133.497	HMDB0007972		Lipids and lipid-like molecules	Glycerophospholipids	Glycerophosphocholines	2.41973e+06	3.65693e+06	1.53435e+06	3.17362e+06	7.91892e+06	5.495e+06	577620	147906	2.23097e+06	958343	1.82657e+06	408724	4.58687e+06	1.62911e+06	2.26471e+06	1.98267e+06	2.01128e+06	2.01149e+06	0.369927	2.17941	1.12394	0.117145	0.347349	0.388451	-1.3642	0.154221	0.319718	0.419608	-1.25289	0.117874	0.0255334	1.11427	0.156095	0.803322
nM290T376	[M+H]+	2-piperazinyl-4-amino-6,7-dimethoxyquinazoline	290.146	375.858			Organoheterocyclic compounds	Diazinanes	Piperazines	7.24659e+06	2.95613e+07	1.67827e+07	2.46507e+07	2.0721e+07	2.02651e+07	1.43409e+07	7.19086e+06	1.40836e+07	2.06435e+07	2.33055e+07	3.5771e+07	1.60196e+07	1.30695e+07	1.63783e+07	1.50691e+07	1.56529e+07	1.5642e+07	0.397841	1.22478	0.292525	0.576474	0.642388	0.664582	-0.589481	0.432675	0.696286	1.48758	0.572964	0.335894	0.306918	0.84842	-0.237149	0.700465
nM161T510	[M+H]+	2-propylbenzimidazole	161.129	510.201						1.01646e+07	2.55264e+07	1.79534e+07	2.78431e+07	2.4864e+07	2.36314e+07	1.93844e+07	1.47975e+07	1.94894e+07	2.93917e+07	3.01083e+07	3.1486e+07	3.68929e+07	6.9749e+06	2.08875e+07	2.10764e+07	2.13165e+07	2.13173e+07	0.524603	1.42305	0.508985	0.175975	0.37365	1.0005	0.000723422	0.998568	0.814878	1.69609	0.762216	0.0498083	0.247072	1.20712	0.271572	0.722414
nM137T601	[M+H-CO]+	2-tert-butyl-p-quinone	137.082	600.564			Organic oxygen compounds	Organooxygen compounds	Carbonyl compounds	2.57235e+06	2.27601e+06	2.82872e+07	3.16477e+07	2.19212e+07	3.77044e+07	1.97949e+08	3.20804e+07	2.94437e+07	4.73275e+07	3.3039e+06	2.17311e+07	5.99866e+06	3.34845e+07	4.04929e+07	3.61806e+07	3.35629e+07	3.64237e+07	0.899632	2.75454	1.46181	0.118333	2.39358	7.83066	2.96913	0.251967	0.447614	2.18383	1.12686	0.443762	0.755928	2.4136	1.27119	0.315134
nM541T282	[M+H]+	2,3-dihydrohinokiflavone	541.116	282.4			Phenylpropanoids and polyketides	Flavonoids	Flavans	1.42747e+07	9.67906e+06	1.75445e+07	1.64363e+07	6.58771e+06	1.33046e+07	1.33815e+07	1.16894e+07	1.61582e+07	1.21243e+07	1.53705e+07	1.2489e+07	2.00647e+07	8.74009e+06	1.32885e+07	1.23793e+07	1.23854e+07	1.19424e+07	0.485194	0.875427	-0.191942	0.665126	0.269638	0.993513	-0.00938955	0.974387	0.482096	0.963505	-0.0536355	0.849924	0.331517	1.01434	0.0205384	0.962865
nM168T257	[M+H]+	2,4-diamino-6-nitrotoluene	168.088	257.055	HMDB0060362	C16396	Benzenoids	Benzene and substituted derivatives	Nitrobenzenes	1.10772e+07	7.08859e+06	1.09157e+07	8.46324e+06	9.36336e+06	1.15384e+07	1.52708e+07	1.13436e+07	1.07474e+07	1.67372e+07	1.6513e+07	1.74217e+07	1.72114e+07	1.50709e+07	1.32965e+07	1.41639e+07	1.4179e+07	1.37355e+07	0.331486	1.00975	0.013996	0.955493	0.481386	1.28473	0.361462	0.22527	0.560647	1.74241	0.801084	0.00567774	0.463069	1.56728	0.648263	0.0333567
nM246T64	[M+H-CH4]+	2,4,6-tri-tert-butylaniline	246.243	64.1005			Benzenoids	Benzene and substituted derivatives	Phenylpropanes	2.72468e+07	2.22906e+07	2.08477e+07	2.58261e+07	2.39959e+07	2.17643e+07	2.75675e+07	2.52768e+07	2.50164e+07	2.56963e+07	2.72517e+07	2.86785e+07	2.77854e+07	2.3757e+07	2.31189e+07	3.25267e+07	3.25342e+07	3.09434e+07	0.584677	1.01707	0.0244134	0.868328	0.549716	1.10621	0.145625	0.30114	0.450077	1.15971	0.213767	0.151962	0.213361	1.06076	0.0850918	0.588506
nM256T137	[M+H]+	2,5-dimethoxy-4-ethylthioamphetamine	256.132	137.369			Benzenoids	Benzene and substituted derivatives	Phenethylamines	3.89566e+06	7.2281e+06	5.4775e+06	6.38887e+06	6.55534e+06	6.73389e+06	8.50816e+06	3.95202e+06	1.64888e+06	1.06285e+07	1.04888e+07	1.50081e+06	9.00252e+06	7.22637e+06	1.36201e+06	7.61326e+06	7.28084e+06	7.27143e+06	0.124525	1.18534	0.245298	0.348903	0.295179	0.849879	-0.234671	0.728789	0.130652	1.36243	0.446185	0.561209	0.265627	1.05961	0.0835372	0.901434
nM348T274	[M+H]+	2'-deoxyguanosine 5'-monophosphate	348.09	273.899	HMDB0001044	C00362	Nucleosides, nucleotides, and analogues	Purine nucleotides	Purine deoxyribonucleotides	1.4422e+08	2.23355e+08	2.83449e+08	2.25288e+08	1.35993e+08	3.04847e+08	2.57544e+08	1.4806e+08	3.19921e+08	2.34297e+08	2.29141e+08	2.4637e+08	2.73491e+08	2.81783e+08	2.58114e+08	2.51131e+08	2.57398e+08	2.51079e+08	1.16332	1.0232	0.0330899	0.940403	1.03127	1.11444	0.156313	0.719448	0.645567	1.09029	0.124717	0.654887	1.71986	1.2494	0.321232	0.256407
nM275T166	[M+Na]+	2'-deoxyinosine	275.075	166.015	HMDB0000071	C05512	Nucleosides, nucleotides, and analogues	Purine nucleosides	Purine 2'-deoxyribonucleosides	1.16727e+06	9.45297e+06	4.22028e+06	1.43878e+07	1.24779e+07	1.1891e+07	7.32597e+06	5.24506e+06	8.55734e+06	1.17599e+07	7.58983e+06	1.45662e+07	1.4961e+07	2.29336e+06	9.74601e+06	8.23261e+06	8.33927e+06	8.23153e+06	0.728386	2.61154	1.3849	0.0346457	0.462856	1.42369	0.50964	0.466198	0.622307	2.28536	1.19242	0.114184	0.381813	1.81937	0.86344	0.409127
nM96T48	[M+H]+	2(1h)-pyridinone	96.0444	47.8772	HMDB0013751	C02502	Organoheterocyclic compounds	Pyridines and derivatives	Hydropyridines	5.44399e+07	1.39052e+08	1.05874e+08	9.8683e+07	9.19353e+07	1.16523e+08	9.80154e+07	6.34009e+07	7.36193e+07	9.21539e+07	1.02152e+08	1.31161e+08	9.65236e+07	1.45405e+08	1.02171e+08	9.08771e+07	9.06399e+07	9.06399e+07	1.02846	1.02597	0.0369886	0.924484	1.17817	0.785109	-0.349035	0.466442	0.962758	1.08718	0.120597	0.765521	0.545934	1.14943	0.200916	0.634858
nM163T640	[M+H]+	2h-benzimidazol-2-one, 1-ethyl-1,3-dihydro-	163.097	640.301		C13840				4.33242e+07	5.78957e+06	8.1244e+07	7.6035e+07	1.49692e+08	9.11076e+07	8.8171e+07	6.80099e+07	6.15155e+07	1.06971e+08	3.62441e+07	9.55575e+07	9.24393e+07	7.07163e+07	1.08035e+08	3.0957e+07	5.41504e+07	5.29519e+07	1.70647	2.4305	1.28125	0.117928	1.39389	1.66999	0.739841	0.278076	0.837295	1.83167	0.87316	0.307179	1.45814	2.08036	1.05683	0.125796
nM793T235	[M+Na]+	3-[(2s,3r,4s,5s,6r)-4,5-dihydroxy-3-[(2r,3r,4r,5r,6s)-3,4,5-trihydroxy-6-methyloxan-2-yl]oxy-6-[[(2r,3r,4r,5r,6s)-3,4,5-trihydroxy-6-methyloxan-2-yl]oxymethyl]oxan-2-yl]oxy-5,7-dihydroxy-2-(4-hydroxyphenyl)-6-methoxychromen-4-one	793.23	235.45			Phenylpropanoids and polyketides	Flavonoids	Flavonoid glycosides	3.06833e+07	1.01709e+08	6.54715e+07	1.26501e+08	1.42262e+08	1.23913e+08	7.59203e+07	4.87377e+07	7.31403e+07	1.17383e+08	7.52676e+07	1.17175e+08	1.53244e+08	5.86603e+07	1.09142e+08	9.4111e+07	9.52567e+07	9.52652e+07	1.98312	1.98458	0.988832	0.0380301	0.869695	0.99967	-0.0004755	0.999267	1.33626	1.56586	0.646952	0.207258	1.33409	1.62256	0.698275	0.295682
nM160T304	[M+H]+	3-acetylindole	160.097	304.03		C10619	Organoheterocyclic compounds	Indoles and derivatives	Indoles	1.71063e+07	2.54467e+07	2.15163e+07	4.03408e+07	3.83732e+07	3.74015e+07	2.71339e+07	1.68237e+07	2.7667e+07	3.16485e+07	3.4981e+07	4.33648e+07	2.4205e+07	1.65847e+07	1.91299e+07	2.53636e+07	2.53726e+07	2.57784e+07	1.03404	1.81234	0.857854	0.00247246	0.423408	1.11792	0.160821	0.587266	0.85769	1.7168	0.779724	0.0224945	0.504103	0.935231	-0.096606	0.695716
nM140T253	[M+H]+	3-amino-2,3-dihydrobenzoic acid	140.068	252.649		C12110	Organic acids and derivatives	Carboxylic acids and derivatives	Amino acids, peptides, and analogues	1.7057e+08	3.137e+08	2.51919e+08	3.01741e+08	3.10982e+08	2.8567e+08	2.4763e+08	1.94545e+08	2.50056e+08	3.11843e+08	2.59333e+08	3.41929e+08	3.0667e+08	2.37218e+08	3.01044e+08	2.78653e+08	2.81273e+08	2.81239e+08	0.690521	1.22033	0.287274	0.268389	0.887938	0.94029	-0.088822	0.76221	1.15074	1.24032	0.310707	0.286234	0.64918	1.14771	0.198759	0.484055
nM116T211	[M+H-CO2]+	3-dehydrocarnitine	116.107	210.551	HMDB0012154	C02636	Organic acids and derivatives	Keto acids and derivatives	Short-chain keto acids and derivatives	1.73152e+07	3.28172e+07	2.82677e+07	4.44703e+07	4.05291e+07	3.82939e+07	2.62776e+07	1.52506e+07	2.05257e+07	3.35103e+07	3.55128e+07	4.38254e+07	3.36313e+07	3.77002e+07	3.65255e+07	3.13461e+07	3.20247e+07	3.20239e+07	0.849002	1.57262	0.653168	0.0388594	0.618717	0.791503	-0.337332	0.385272	0.655075	1.43939	0.525461	0.108722	0.71285	1.37573	0.460193	0.107934
nM255T244	[M+H]+	3-furancarboxylic acid, tetrahydro-4-methylene-2-octyl-5-oxo-, (2r,3s)-rel-	255.134	244.443			Organoheterocyclic compounds	Lactones	Gamma butyrolactones	2.82814e+06	8.56168e+06	5.18516e+06	2.91429e+06	1.21563e+07	4.48932e+06	3.58622e+06	7.19135e+06	5.63025e+06	1.03971e+07	5.69114e+06	1.48671e+07	7.34243e+06	1.87284e+06	1.41068e+06	7.66218e+06	7.31088e+06	8.94232e+06	0.0475541	1.18008	0.238889	0.77832	0.170484	0.989915	-0.0146237	0.978727	0.479839	1.86759	0.901179	0.20022	0.34636	0.641084	-0.641414	0.476845
nM521T227	[M+H]+	3-hydroxystanozolol glucuronide	521.269	227.022			Lipids and lipid-like molecules	Steroids and steroid derivatives	Steroidal glycosides	9.77021e+06	7.9407e+06	7.8508e+06	1.53324e+07	1.52928e+07	1.35703e+07	1.43848e+07	1.07788e+07	1.37644e+07	1.78798e+07	2.10057e+07	2.32071e+07	1.43328e+07	9.9732e+06	9.02828e+06	1.33465e+07	1.39855e+07	1.33451e+07	0.568722	1.72897	0.789914	0.0018946	0.615766	1.5229	0.606826	0.0251295	0.831059	2.42913	1.28044	0.00186901	0.185814	1.30407	0.383024	0.212687
nM409T33	[M+Na]+	3-methoxyprostaglandin f1.alpha.	409.281	33.4258			Lipids and lipid-like molecules	Fatty Acyls	Eicosanoids	5.71816e+06	1.00734e+07	1.12474e+07	564080	1.08918e+07	1.08257e+07	6.06969e+06	3.75552e+06	1.06619e+07	5.79463e+06	4.40821e+06	6.90319e+06	4.65552e+06	8.16465e+06	2.57978e+06	9.5683e+06	1.14789e+07	9.58029e+06	0.32007	0.824055	-0.279187	0.699468	0.341988	0.757689	-0.400322	0.453936	0.544298	0.632644	-0.660535	0.144705	0.587851	0.569547	-0.812114	0.172953
nM150T307	[M+H]+	3-methyladenine	150.077	307.108	HMDB0011600	C00913	Organoheterocyclic compounds	Imidazopyrimidines	Purines and purine derivatives	2.0586e+08	1.33622e+08	1.75968e+08	1.38217e+08	1.44498e+08	1.5695e+08	1.48936e+08	1.33509e+08	1.40733e+08	1.4371e+08	1.37442e+08	8.37513e+07	1.33316e+08	1.26186e+08	1.52424e+08	1.36047e+08	1.18148e+08	1.24892e+08	2.01613	0.852971	-0.229431	0.308431	1.75863	0.820986	-0.28457	0.224453	2.46268	0.707929	-0.498322	0.150934	1.80977	0.799157	-0.323449	0.197831
nM579T117	[2M+H]+	3-methylglutarylcarnitine	579.332	117.353	HMDB0000552		Lipids and lipid-like molecules	Fatty Acyls	Fatty acid esters	4.33915e+06	1.99975e+07	1.37333e+07	1.10178e+07	1.03093e+07	9.24209e+06	8.10301e+06	4.82294e+06	7.71455e+06	6.96765e+06	7.34411e+06	8.69973e+06	6.93442e+06	4.83904e+06	5.53428e+06	9.66289e+06	9.8213e+06	9.66147e+06	0.474802	0.802973	-0.316577	0.614097	0.640428	0.542172	-0.883178	0.281072	0.655622	0.604452	-0.726301	0.334696	0.681798	0.454629	-1.13724	0.206232
nM148T706	[M+H]+	3-methyloxyindole	148.087	705.822		C02366	Organoheterocyclic compounds	Indoles and derivatives	Indolines	4.40204e+07	5.27094e+07	5.54676e+07	1.87741e+08	5.85778e+07	6.51107e+07	4.43625e+07	4.19474e+07	1.61288e+08	4.78268e+07	4.75411e+07	9.47968e+07	5.48514e+07	1.10552e+07	3.8425e+07	6.36213e+07	5.81486e+07	5.84848e+07	1.29862	2.04622	1.03296	0.276406	1.4506	1.62682	0.702057	0.466274	0.201501	1.24946	0.321306	0.475236	1.17007	0.685502	-0.544767	0.294314
nM298T6	[M+H]+	3-oxo-c12 homoserine lactone	298.177	6.26928		C11840	Organic acids and derivatives	Carboxylic acids and derivatives	Amino acids, peptides, and analogues	1.12131e+06	563225	737022	1.00913e+06	1.17817e+06	1.00921e+06	957138	1.11097e+06	330750	324583	328868	481910	1.36792e+06	645682	532138	1.06684e+06	733217	1.05909e+06	0.113386	1.32002	0.400558	0.212341	0.128422	0.990623	-0.0135926	0.980429	0.195676	0.468855	-1.09279	0.0681419	0.0484519	1.05128	0.0721463	0.900015
nM166T337	[M+H-HO]+	3,4-dinitrotoluene	166.043	337.216			Benzenoids	Benzene and substituted derivatives	Toluenes	1.25404e+06	8.27571e+06	6.35049e+06	4.49375e+06	6.60529e+06	6.16524e+06	3.44749e+06	3.06663e+06	4.11562e+06	7.8879e+06	3.5637e+06	6.0711e+06	1.08948e+07	6.94735e+06	9.51829e+06	5.70911e+06	5.96998e+06	5.70957e+06	0.2313	1.08715	0.120557	0.843538	0.338138	0.669368	-0.579128	0.454872	0.264698	1.10343	0.141992	0.833538	0.473031	1.72292	0.784859	0.185029
nM267T369	[M+H-H2O]+	3,4'-dimethoxy-2-hydroxychalcone	267.085	369.062			Phenylpropanoids and polyketides	Linear 1,3-diarylpropanoids	Chalcones and dihydrochalcones	3.40692e+06	2.18398e+07	1.01466e+07	2.24527e+07	1.88643e+07	1.71484e+07	1.14514e+07	4.09493e+06	9.45378e+06	2.10045e+07	2.04324e+07	2.90358e+07	1.80842e+07	8.14826e+06	1.37244e+07	1.37073e+07	1.37138e+07	1.36929e+07	0.605807	1.65188	0.724108	0.242081	0.506045	0.706351	-0.501543	0.58343	0.849648	1.99113	0.993589	0.125826	0.121764	1.12894	0.174969	0.815481
nM363T22	[M+H]+	3,6,9,12-tetraoxatetracosan-1-ol	363.31	22.4606			Organic oxygen compounds	Organooxygen compounds	Ethers	2.95174e+06	2.18928e+06	1.64927e+06	1.43113e+06	2.16953e+06	2.12786e+06	1.46447e+06	987960	1.29995e+06	964814	1.24481e+06	1.69552e+06	1.40646e+06	1.38846e+06	1.24364e+06	1.54682e+06	1.59906e+06	1.59985e+06	0.206369	0.843634	-0.245311	0.473096	0.292611	0.55261	-0.855665	0.065788	0.281624	0.575108	-0.798095	0.090839	0.28631	0.594755	-0.749632	0.0739145
nM267T300	[M+H-H2O]+	3,6'-dimethoxy-2'-hydroxychalcone	267.109	300.198			Phenylpropanoids and polyketides	Linear 1,3-diarylpropanoids	Chalcones and dihydrochalcones	5.12707e+06	6.88674e+06	7.65342e+06	8.47604e+06	8.97695e+06	8.73031e+06	7.91927e+06	4.20741e+06	5.56915e+06	7.88525e+06	8.69647e+06	8.43165e+06	7.25818e+06	5.35175e+06	6.34901e+06	8.77721e+06	8.56258e+06	8.48956e+06	0.214755	1.33132	0.412853	0.0463215	0.232487	0.899762	-0.152384	0.644005	0.120661	1.27183	0.346906	0.0857294	0.277216	0.963986	-0.0529159	0.811842
nM303T168	[M+H]+	3,7,3',4',5'-pentahydroxyflavone	303.069	168.2		C10177	Phenylpropanoids and polyketides	Flavonoids	Flavones	9.24803e+06	7.62129e+06	8.39373e+06	9.28772e+06	9.12256e+06	1.11055e+07	8.02051e+06	1.05689e+07	1.1698e+07	8.59366e+06	1.05515e+07	1.27094e+07	8.59611e+06	8.05562e+06	1.16089e+07	8.63445e+06	8.764e+06	8.63717e+06	0.18717	1.16834	0.22446	0.147231	0.381242	1.19888	0.261691	0.230361	0.212087	1.26091	0.33447	0.160709	0.155849	1.11865	0.161764	0.452246
nM392T168	[M-H+2Na]+	3'-azido-3'-deoxythymidine 5'-monophosphate	392.059	168.445			Organoheterocyclic compounds	Diazines	Pyrimidines and pyrimidine derivatives	2.85112e+07	2.04114e+07	1.84348e+07	1.89587e+07	3.00693e+07	1.9256e+07	2.10437e+07	2.26351e+07	2.57107e+07	2.82616e+07	2.23781e+07	2.40241e+07	2.43662e+07	1.91675e+07	2.27287e+07	1.81992e+07	1.8693e+07	1.86998e+07	0.596536	1.01376	0.0197127	0.95159	0.560914	1.03017	0.0428799	0.850653	0.523573	1.10847	0.148573	0.529939	0.403108	0.983746	-0.0236427	0.920699
nM509T341	[M+Na-H2O]+	3'-galactosyllactose	509.148	341.421	HMDB0006599		Organic oxygen compounds	Organooxygen compounds	Carbohydrates and carbohydrate conjugates	3.32776e+07	3.23867e+07	3.31513e+07	2.86919e+07	2.93407e+07	3.18014e+07	3.17936e+07	3.55536e+07	3.45063e+07	2.86493e+07	3.00814e+07	2.93158e+07	3.27202e+07	3.22927e+07	3.37312e+07	3.13302e+07	3.12647e+07	3.13302e+07	0.79591	0.909107	-0.137478	0.0386693	0.481226	1.03074	0.0436843	0.429916	0.815904	0.891017	-0.166475	0.00197319	0.425401	0.999276	-0.00104428	0.964916
nM672T409	[M+K]+	3'-sialyllactose	672.173	408.795	HMDB0000825		Organic oxygen compounds	Organooxygen compounds	Carbohydrates and carbohydrate conjugates	717190	1.04934e+06	902971	5.37298e+06	3.99716e+06	4.27575e+06	1.0751e+06	401207	851721	2.52173e+06	3.41277e+06	3.92682e+06	1.63228e+06	1.80279e+06	714546	2.0361e+06	2.14945e+06	2.13662e+06	0.51941	5.11178	2.35383	0.00105393	0.0755249	0.872084	-0.197461	0.632573	0.387269	3.69407	1.88521	0.00472144	0.159351	1.55445	0.636407	0.23292
nM239T207	[M+H]+	4-(2-hydroxyethyl)piperazine-1-ethanesulfonic acid	239.1	207.443	HMDB0062295		Organoheterocyclic compounds	Diazinanes	Piperazines	1.13445e+07	9.27901e+06	1.32615e+07	2.11245e+07	1.82414e+07	2.1471e+07	1.46018e+07	1.2916e+07	2.33902e+07	2.4005e+07	2.53136e+07	4.38638e+07	1.84294e+07	1.57715e+07	2.23975e+07	1.7585e+07	1.53035e+07	1.75563e+07	0.666637	1.79539	0.8443	0.00429806	0.627265	1.50238	0.587246	0.174851	0.995647	2.74996	1.45941	0.0386316	0.607946	1.67031	0.740114	0.0278819
nM232T306	[M+Na]+	4-(methylnitrosamino)-1-(3-pyridyl)-1-butanol	232.118	306.011	HMDB0041809	C19574				3.70963e+06	9.96424e+06	8.07661e+06	6.32738e+06	6.2259e+06	9.19698e+06	7.13611e+06	3.56186e+06	4.42769e+06	8.15193e+06	6.05396e+06	5.77888e+06	4.93492e+06	1.7941e+07	9.74159e+06	7.62611e+06	7.5208e+06	7.62688e+06	0.310726	0.999991	-1.36291e-05	0.999975	0.396966	0.695417	-0.524049	0.360893	0.293484	0.91882	-0.122146	0.78298	0.325065	1.49962	0.584598	0.439534
nM168T341	[M+Na]+	4-acetamidobutanoate	168.066	341.068	HMDB0003681	C02946	Organic acids and derivatives	Carboxylic acids and derivatives	Amino acids, peptides, and analogues	1.67015e+07	4.59336e+07	1.91457e+07	2.88091e+07	2.11827e+07	2.72798e+07	2.41867e+07	1.4533e+07	1.78449e+07	1.94741e+07	2.0866e+07	2.15854e+07	1.83996e+07	1.98664e+07	3.34219e+07	2.77025e+07	2.84033e+07	2.84045e+07	0.574805	0.944862	-0.0818242	0.883752	0.64274	0.691662	-0.531862	0.438648	0.741244	0.757215	-0.401226	0.519527	0.602846	0.876588	-0.19003	0.764993
nM222T167	[M+H]+	4-amino-5-chloro-1-phenyl-6-pyridazone	222.02	167.361		C18570	Organoheterocyclic compounds	Diazines	Pyridazines and derivatives	2.21749e+06	4.138e+06	4.36644e+06	5.68062e+06	4.74455e+06	4.64395e+06	2.91767e+06	2.75605e+06	7.41225e+06	5.06888e+06	6.77207e+06	120573	5.07773e+06	1.82702e+06	4.75657e+06	9.05361e+06	6.84988e+06	7.00943e+06	0.189451	1.40545	0.491031	0.128185	0.247389	1.22049	0.287457	0.661815	0.0745139	1.11561	0.157837	0.854156	0.0794556	1.08761	0.121167	0.812865
nM192T363	[M+H-C2H8O4]+	4-aminophenyl-1-thio-.beta.-d-galactopyranoside	192.024	362.757			Organic oxygen compounds	Organooxygen compounds	Carbohydrates and carbohydrate conjugates	2.9484e+06	6.12654e+06	5.01021e+06	8.55357e+06	1.03167e+07	8.33414e+06	8.50955e+06	7.91776e+06	9.66648e+06	1.60667e+07	9.90923e+06	1.4843e+07	2.50355e+07	4.21011e+06	1.56415e+07	1.05548e+07	1.07727e+07	1.05544e+07	0.506481	1.93142	0.949665	0.0176096	0.625813	1.85258	0.889532	0.0196863	0.724713	2.89801	1.53506	0.013219	0.737798	3.18684	1.67213	0.167244
nM97T658	[M+H-H2O]+	4-hydroxyhexenal	97.076	658.168			Organic oxygen compounds	Organooxygen compounds	Carbonyl compounds	1.12615e+08	1.19656e+08	5.30685e+08	1.27476e+08	1.07866e+08	8.05253e+07	8.06676e+07	1.10882e+08	9.20458e+07	1.86004e+08	1.14545e+08	1.33914e+08	6.01512e+07	1.41225e+08	1.70319e+08	1.28986e+08	1.34911e+08	1.35217e+08	2.95998	0.414005	-1.27228	0.34362	2.84619	0.371706	-1.42776	0.312802	2.417	0.569445	-0.812372	0.477363	3.26947	0.487178	-1.03748	0.410577
nM83T610	[M+H]+	4-methyl-1h-pyrazole	83.0604	610.267	HMDB0015344	C07837	Organoheterocyclic compounds	Azoles	Pyrazoles	1.78002e+08	2.36168e+08	2.18063e+08	1.98891e+08	578263	2.11999e+08	2.12444e+08	565472	2.3422e+08	2.36933e+08	2.12619e+08	2.37123e+08	602480	2.03468e+08	3.29372e+08	2.25918e+08	2.06227e+08	2.26113e+08	2.47294	0.650818	-0.619673	0.355625	1.73923	0.707382	-0.499439	0.465248	0.995174	1.08611	0.119172	0.393909	1.80209	0.843744	-0.245123	0.752052
nM95T290	[M+H]+	4-methylpyrimidine	95.0604	290.424			Organoheterocyclic compounds	Diazines	Pyrimidines and pyrimidine derivatives	3.46171e+07	2.76045e+07	3.34401e+07	2.94287e+07	3.50285e+07	2.40825e+07	2.7282e+07	2.84028e+07	2.10311e+07	2.70066e+07	2.96478e+07	1.78702e+07	1.97923e+07	2.55186e+07	2.60943e+07	3.30337e+07	4.16018e+07	3.27877e+07	0.842166	0.925551	-0.111615	0.569161	0.715915	0.801951	-0.318414	0.115981	0.96949	0.779045	-0.360222	0.166779	0.887594	0.746435	-0.421911	0.0522385
nM199T275	[M+H]+	4-nitrosodiphenylamine	199.101	274.951		C19479	Benzenoids	Benzene and substituted derivatives	Aniline and substituted anilines	5.50041e+06	1.7031e+08	8.1483e+07	9.06747e+07	1.02109e+08	8.39732e+07	5.27176e+07	3.55937e+07	4.32497e+07	9.01299e+07	3.97874e+07	9.47581e+07	1.30874e+08	1.06947e+08	1.27622e+08	8.61064e+07	8.9215e+07	8.89748e+07	1.12789	1.07565	0.105203	0.898841	1.6665	0.511327	-0.967682	0.430821	1.55029	0.873227	-0.195572	0.840912	1.14487	1.42033	0.506231	0.49617
nM129T306	[M+H]+	4-piperidinecarboxamide	129.102	305.771	HMDB0000661	C00489	Organoheterocyclic compounds	Piperidines	Piperidinecarboxylic acids and derivatives	1.55438e+07	1.78602e+07	2.02292e+07	4.63069e+07	2.75034e+07	4.06875e+07	2.335e+07	4.55257e+07	2.41207e+07	2.95554e+07	2.28623e+07	2.91423e+07	4.63399e+07	1.62031e+07	3.75716e+07	2.39196e+07	2.38931e+07	2.28094e+07	1.04812	2.13483	1.09412	0.0240572	0.931924	1.73393	0.794047	0.150539	0.548188	1.5207	0.604736	0.0218483	0.826377	1.86665	0.900453	0.162103
nM253T341	[M+H-H2O]+	4,2'-dihydroxy-3-methoxychalcone	253.071	341.077			Phenylpropanoids and polyketides	Linear 1,3-diarylpropanoids	Chalcones and dihydrochalcones	1.16702e+07	1.79335e+07	1.42594e+07	1.62313e+07	1.65649e+07	1.59104e+07	1.43694e+07	1.09388e+07	1.40922e+07	1.45063e+07	1.59566e+07	1.58908e+07	1.36871e+07	1.49757e+07	1.38433e+07	1.45623e+07	1.45623e+07	1.47301e+07	0.209563	1.11042	0.151108	0.426754	0.306766	0.898257	-0.154801	0.522332	0.314402	1.05678	0.0796743	0.681235	0.338384	0.969061	-0.04534	0.81999
nM199T352	[M+H]+	4,4'-diaminodiphenylmethane	199.119	352.018	HMDB0041808	C14288	Benzenoids	Benzene and substituted derivatives	Diphenylmethanes	3.97354e+07	1.36161e+08	9.94139e+07	9.35089e+07	1.0551e+08	9.54479e+07	7.43845e+07	6.55748e+07	7.57223e+07	1.15576e+08	7.2496e+07	1.05939e+08	1.58446e+08	1.18727e+08	1.40943e+08	9.80229e+07	9.90799e+07	9.80412e+07	0.758334	1.06958	0.0970431	0.832793	1.08577	0.783412	-0.352157	0.520859	0.998473	1.06793	0.094813	0.850354	1.63523	1.51871	0.602843	0.191934
nM341T22_2	[M+H-H2O]+	4,5-epoxy-7z,10z,13z,16z,19z-docosapentaenoic acid, methyl ester	341.266	21.797			Lipids and lipid-like molecules	Fatty Acyls	Fatty acids and conjugates	1.7065e+06	1.49755e+06	966838	931541	987144	935439	1.07032e+06	599694	730983	582652	591743	873403	738049	588830	767712	1.06677e+06	1.14984e+06	1.06799e+06	0.209067	0.684297	-0.547305	0.117836	0.216043	0.575657	-0.796719	0.0866522	0.235913	0.490975	-1.02628	0.0419962	0.257735	0.502194	-0.993684	0.0380715
nM100T333	[M-H2O+H]+	5-aminovaleric acid	100.076	332.646	HMDB0003355	C00431	Organic acids and derivatives	Carboxylic acids and derivatives	Amino acids, peptides, and analogues	9.32909e+07	1.87714e+08	1.41799e+08	2.07917e+08	1.94837e+08	1.99411e+08	1.48461e+08	9.62101e+07	1.39038e+08	1.85204e+08	1.96727e+08	2.13082e+08	1.47361e+08	1.62788e+08	1.71795e+08	1.67917e+08	1.67909e+08	1.71e+08	1.59869	1.42422	0.510169	0.0956197	0.926194	0.907533	-0.139979	0.701623	1.53718	1.4073	0.492931	0.113665	0.415128	1.13988	0.188876	0.52274
nM239T593	M+H	5-hydroxyflavone	239.104	592.591	HMDB0141534		Phenylpropanoids and polyketides	Flavonoids	Flavones	5.72285e+06	6.40779e+06	7.20387e+06	5.53477e+06	6.55309e+06	7.68382e+06	6.2585e+06	5.24891e+06	830332	7.41833e+06	6.60156e+06	9.2771e+06	1.0698e+07	8.22828e+06	1.30297e+07	8.14933e+06	6.36053e+06	8.19573e+06	0.214081	1.02261	0.0322572	0.856146	0.400693	0.63812	-0.6481	0.246805	0.0626112	1.20494	0.268964	0.216085	0.478221	1.6528	0.72491	0.044122
nM129T326	[M+H]+	5-methyl-5,6-dihydrouracil	129.066	325.517	HMDB0000079	C00906	Organoheterocyclic compounds	Diazines	Pyrimidines and pyrimidine derivatives	3.04589e+07	9.39919e+07	6.84311e+07	5.09204e+07	4.85352e+07	5.05212e+07	3.99408e+07	2.8467e+07	3.60496e+07	4.41004e+07	3.94547e+07	4.57715e+07	4.45413e+07	5.49035e+07	5.09337e+07	4.93076e+07	4.88302e+07	4.93087e+07	1.20979	0.777557	-0.362979	0.481994	1.46315	0.541561	-0.884805	0.191272	1.39609	0.670496	-0.576699	0.317224	0.915977	0.77964	-0.35912	0.49089
nM126T172	[M+H]+	5-methylcytosine	126.066	172.465	HMDB0002894	C02376	Organoheterocyclic compounds	Diazines	Pyrimidines and pyrimidine derivatives	6.27231e+07	7.41697e+07	6.55357e+07	1.20015e+08	1.14772e+08	1.13991e+08	7.56849e+07	5.07716e+07	7.74434e+07	8.54039e+07	8.65884e+07	1.14877e+08	7.63005e+07	1.29841e+08	1.01313e+08	8.54762e+07	8.54695e+07	8.49581e+07	1.68044	1.72297	0.784894	0.000241912	0.328768	1.00727	0.0104479	0.960368	0.845503	1.41714	0.502979	0.0513012	1.17836	1.51883	0.602963	0.0916922
nM99T693	[M+H]+	5-methylisoxazol-3-amine	99.0549	692.75						2.36412e+08	1.87913e+08	1.60965e+08	3.93801e+08	2.22237e+08	1.55269e+08	2.41923e+08	1.14773e+08	1.59145e+08	2.4076e+08	9.60058e+08	1.55464e+08	1.9876e+08	2.23554e+08	5.32091e+07	1.92331e+08	1.94001e+08	1.90528e+08	1.67221	1.31782	0.398154	0.451382	1.51868	0.881343	-0.182224	0.621292	2.69083	2.31728	1.21243	0.372442	1.52525	0.812457	-0.299636	0.559388
nM460T216	[M+H]+	5-methyltetrahydrofolic acid	460.208	215.919	HMDB0001396	C00440	Organoheterocyclic compounds	Pteridines and derivatives	Pterins and derivatives	4.74268e+06	6.77519e+06	4.82194e+06	1.50026e+06	1.49148e+06	1.27594e+06	2.43136e+06	1.20138e+06	2.96332e+06	1.36496e+07	1.74743e+07	2.47763e+07	5.95026e+06	4.36394e+06	2.28631e+06	4.52531e+06	4.66142e+06	4.65592e+06	0.62416	0.261183	-1.93687	0.00384129	0.537819	0.40368	-1.30871	0.0184024	0.887786	3.42111	1.77446	0.0166921	0.328237	0.771154	-0.374909	0.375776
nM291T311	[M+H]+	5-o-methylvisamminol	291.134	311.201		C09016	Organoheterocyclic compounds	Benzopyrans	1-benzopyrans	634995	2.7123e+06	1.20693e+06	1.2196e+06	793830	1.90127e+06	2.87072e+06	848347	1.57871e+06	2.7271e+06	3.73311e+06	2.83686e+06	1.47834e+06	1.29909e+06	1.66178e+06	2.5012e+06	2.47537e+06	2.49025e+06	0.198858	0.859574	-0.218307	0.775422	0.16826	1.16327	0.218182	0.786645	0.290839	2.04142	1.02957	0.0857882	0.0447363	0.974743	-0.036906	0.954267
nM305T99	[M+K]+	5,9-dihydroxy-5,7,7-trimethyl-4,5a,6,8,8a,9-hexahydro-1h-azuleno[5,6-c]furan-3-one	305.138	98.7182			Lipids and lipid-like molecules	Prenol lipids	Terpene lactones	898724	232599	988283	562979	495659	1.00264e+06	1.5066e+06	142066	1.01471e+06	2.73466e+06	1.65538e+06	4.3864e+06	2.73525e+06	1.02663e+06	1.24342e+06	476077	667230	472299	0.0904842	0.972481	-0.0402579	0.949154	0.0870465	1.25654	0.329459	0.71642	0.334655	4.1406	2.04984	0.0554464	0.218429	2.36143	1.23966	0.176966
nM395T198	[M+Na]+	5h-thieno[2',3':4,5]pyrrolo[2,3-d]pyridazin-5-one, 6-[(3-aminophenyl)methyl]-4,6-dihydro-4-methyl-2-(methylsulfinyl)-	395.059	198.098						1.44624e+07	1.41637e+07	1.49502e+07	1.36993e+07	1.38618e+07	1.51852e+07	1.46657e+07	1.50178e+07	1.85943e+07	1.29174e+07	1.65448e+07	1.88946e+07	1.47156e+07	1.53765e+07	1.78098e+07	1.52482e+07	1.52694e+07	1.59354e+07	0.445759	0.980952	-0.0277461	0.625042	0.378202	1.10789	0.147816	0.286614	0.251485	1.1097	0.150175	0.414903	0.118579	1.09926	0.136538	0.21071
nM132T321	[M+H]+	6-aminocaproic acid	132.102	321.008	HMDB0001901	C02378	Lipids and lipid-like molecules	Fatty Acyls	Fatty acids and conjugates	1.07034e+07	4.73822e+07	2.96602e+07	2.26452e+07	2.08713e+07	2.04698e+07	1.69442e+07	9.77626e+06	1.46597e+07	1.60032e+07	1.62128e+07	1.82013e+07	1.61332e+07	2.49681e+07	2.12206e+07	2.05622e+07	2.05626e+07	2.04023e+07	0.837845	0.729223	-0.455567	0.496928	1.05321	0.471591	-1.08439	0.225637	1.02081	0.574583	-0.799414	0.306104	0.613236	0.710253	-0.493594	0.48011
nM241T341	[M+H]+	6-hydroxyflavanone	241.071	341.072		C14221	Phenylpropanoids and polyketides	Flavonoids	Flavans	8.85008e+06	1.34633e+07	1.04795e+07	1.24961e+07	1.20948e+07	1.16755e+07	1.11256e+07	7.83016e+06	1.02498e+07	1.04715e+07	1.24102e+07	1.16176e+07	1.05241e+07	1.04596e+07	1.059e+07	1.05233e+07	1.05241e+07	1.06926e+07	0.194711	1.10592	0.14525	0.446036	0.266288	0.890604	-0.167143	0.514021	0.253283	1.05204	0.0731835	0.717288	0.339521	0.962823	-0.0546579	0.778592
nM656T421	[M+Na]+	6'-sialyllactose	656.201	420.591			Organic oxygen compounds	Organooxygen compounds	Carbohydrates and carbohydrate conjugates	1.14532e+07	1.14368e+07	1.29059e+07	4.3662e+07	3.61722e+07	4.13709e+07	1.28168e+07	5.29066e+06	1.08553e+07	2.44399e+07	2.84529e+07	3.1186e+07	1.47748e+07	1.72452e+07	8.09791e+06	1.82046e+07	1.73852e+07	1.81959e+07	1.42656	3.38601	1.75958	0.000232021	0.380816	0.809109	-0.305594	0.379218	0.957139	2.34884	1.23195	0.00134124	0.26468	1.12074	0.164452	0.631069
nM191T638	[M+H-C9H14]+	6h-dibenzo[b,d]pyran, 3-(1,1-dimethylbutyl)-6a,7,10,10a-tetrahydro-6,6,9-trimethyl-, (6ar,10ar)-	191.129	638.397			Organoheterocyclic compounds	Benzopyrans	1-benzopyrans	1.63758e+07	1.25247e+07	1.46415e+07	1.17691e+07	4.62366e+06	1.86337e+07	1.84445e+07	9.61792e+06	1.1812e+07	2.25102e+07	1.84478e+07	1.98615e+07	9.79523e+06	1.3146e+07	1.84285e+07	2.06788e+07	2.07225e+07	1.78275e+07	0.499144	0.804429	-0.313964	0.53575	0.415556	0.915768	-0.126946	0.692786	0.443192	1.3968	0.482127	0.0241708	0.384071	0.950111	-0.0738324	0.805225
nM176T346	[M+H]+	7-amino-4-methylcoumarin	176.092	345.714		C01386				2.66422e+07	3.84473e+07	3.69253e+07	3.75547e+07	4.08159e+07	3.76357e+07	3.56925e+07	3.20995e+07	3.83578e+07	4.17672e+07	3.78618e+07	3.8938e+07	4.37082e+07	3.80013e+07	3.94868e+07	3.95462e+07	3.81856e+07	3.82508e+07	0.209454	1.13715	0.185424	0.293481	0.338272	1.04053	0.0573235	0.755176	0.0789343	1.16225	0.216924	0.22869	0.504574	1.18803	0.248568	0.192376
nM231T236	[M+H]+	7-demethylsuberosin	231.091	236.165		C18083	Phenylpropanoids and polyketides	Coumarins and derivatives	Hydroxycoumarins	3.83335e+07	1.89853e+08	1.51046e+08	1.15282e+08	1.48927e+08	1.30216e+08	1.09813e+08	1.09797e+08	1.0786e+08	1.68206e+08	8.34502e+07	1.33163e+08	2.97022e+08	1.75374e+08	2.42932e+08	1.4041e+08	1.40745e+08	1.41008e+08	0.987562	1.04006	0.0566669	0.918474	1.16475	0.863507	-0.21172	0.723491	1.25858	1.01473	0.021098	0.972975	2.68049	1.88625	0.915522	0.123056
nM271T314	[M+Na]+	7-methyl-3-methylidene-6-(3-oxobutyl)-4,7,8,8a-tetrahydro-3ah-cyclohepta[b]furan-2-one	271.14	314.379			Lipids and lipid-like molecules	Prenol lipids	Terpene lactones	3.9247e+06	5.86321e+06	4.46374e+06	6.19877e+06	5.9109e+06	5.84623e+06	5.32245e+06	3.35129e+06	4.22362e+06	6.05984e+06	1.71719e+06	7.14235e+06	5.55047e+06	4.06285e+06	5.00116e+06	5.58025e+06	5.4313e+06	5.5831e+06	0.15976	1.25992	0.333328	0.103562	0.147093	0.904972	-0.144056	0.607762	0.104387	1.04685	0.0660574	0.905226	0.134862	1.02546	0.0362685	0.875224
nM240T362	[M+H]+	7,8-dihydrobiopterin	240.099	361.849	HMDB0000038	C02953	Organoheterocyclic compounds	Pteridines and derivatives	Pterins and derivatives	3.19941e+06	6.87499e+06	6.71409e+06	1.0596e+07	7.07405e+06	6.48e+06	5.82819e+06	3.73135e+06	3.79834e+06	6.64715e+06	5.4592e+06	5.67345e+06	1.29518e+07	4.50579e+06	4.35962e+06	8.44627e+06	8.48635e+06	1.17792e+07	0.228373	1.43849	0.524551	0.23511	0.277338	0.795657	-0.329781	0.454682	0.161602	1.05905	0.0827669	0.80514	0.328937	1.29953	0.377993	0.615512
nM256T361	[M+H]+	7,8-dihydroneopterin	256.093	361.337	HMDB0002275	C04874	Organoheterocyclic compounds	Pteridines and derivatives	Pterins and derivatives	3.10206e+06	1.69647e+07	1.11956e+07	2.00061e+07	2.15678e+07	1.88328e+07	1.05052e+07	5.69449e+06	1.09942e+07	2.1897e+07	1.36102e+07	2.4256e+07	3.71901e+07	5.12245e+06	1.76149e+07	1.33494e+07	1.32751e+07	1.33764e+07	0.743021	1.93225	0.95028	0.076761	0.413862	0.869858	-0.201149	0.77138	0.721775	1.91166	0.934827	0.139188	0.623833	1.91691	0.938786	0.400289
nM541T348	[M+H]+	8-[(2r,3s)-5,7-dihydroxy-2-(4-hydroxyphenyl)-4-oxo-2,3-dihydrochromen-3-yl]-5,7-dihydroxy-2-(4-hydroxyphenyl)chromen-4-one	541.116	348.321			Phenylpropanoids and polyketides	Flavonoids	Biflavonoids and polyflavonoids	8.33748e+06	1.47741e+07	1.1669e+07	1.78078e+07	2.18731e+07	1.24658e+07	1.17472e+07	8.05278e+06	1.14775e+07	1.21016e+07	1.40604e+07	2.19261e+07	9.58221e+06	1.01844e+07	1.59084e+07	1.41286e+07	1.41311e+07	1.39823e+07	0.436991	1.49931	0.584294	0.154036	0.258204	0.899281	-0.153156	0.624644	0.341787	1.38261	0.467399	0.277364	0.220399	1.02572	0.0366309	0.918649
nM394T365	[M+H]+	9-nitro-20(s)-camptothecin	394.095	365.31						1.83185e+07	2.15017e+07	3.46714e+06	2.56777e+07	2.31415e+07	2.51929e+07	2.55546e+06	1.97322e+07	2.15797e+07	3.07592e+06	2.65184e+07	2.79581e+07	7.63639e+06	2.19797e+07	3.59563e+06	1.82659e+07	1.58075e+07	1.82588e+07	0.558578	1.70979	0.773817	0.142036	0.607157	1.0134	0.0192059	0.982359	0.169984	1.32954	0.410932	0.65272	0.424943	0.767239	-0.382252	0.691668
nM242T374	[M+H-NH3]+	Acadesine (drug)	242.079	374.31	HMDB0062179	C04663				3.51481e+06	1.19697e+07	8.525e+06	9.76668e+06	8.94927e+06	8.62557e+06	6.91739e+06	5.41242e+06	7.36434e+06	9.37944e+06	8.08227e+06	1.04842e+07	9.12899e+06	1.11782e+07	1.12531e+07	7.91769e+06	8.11333e+06	8.11842e+06	0.212404	1.13878	0.187486	0.677209	0.316876	0.820264	-0.28584	0.599309	0.312555	1.16395	0.219031	0.634099	0.293444	1.31449	0.394502	0.379738
nM347T341	[M+Na]+	Acetohexamide	347.095	341.11	HMDB0014558	C06806	Organic oxygen compounds	Organooxygen compounds	Carbonyl compounds	3.63135e+07	3.66532e+07	3.54975e+07	2.94711e+07	3.22192e+07	3.49078e+07	3.44237e+07	3.9295e+07	3.57879e+07	3.21725e+07	3.22714e+07	3.21475e+07	3.60622e+07	3.63357e+07	3.8118e+07	3.41524e+07	3.43825e+07	3.43808e+07	0.850899	0.890598	-0.167153	0.0695325	0.479143	1.00961	0.0137982	0.82716	0.849178	0.890537	-0.167252	0.000329759	0.398952	1.01892	0.0270341	0.401948
nM303T374	[M+H-C10H16O13N5P3]+	Acetyl coenzyme a	303.13	373.612	HMDB0001206	C00024	Lipids and lipid-like molecules	Fatty Acyls	Fatty acyl thioesters	2.28445e+06	1.60168e+07	7.46703e+06	1.44807e+07	1.36642e+07	1.21363e+07	8.66168e+06	4.67461e+06	8.91001e+06	1.67627e+07	1.05616e+07	2.09707e+07	2.77067e+07	8.40586e+06	1.84465e+07	9.72457e+06	9.73537e+06	1.01246e+07	0.479147	1.56321	0.644514	0.299535	0.389415	0.863322	-0.212029	0.795232	0.666792	1.87421	0.90628	0.208805	0.702133	2.1173	1.08222	0.234512
nM204T285	[M]+	Acetylcarnitine	204.123	284.677		C02571	Lipids and lipid-like molecules	Fatty Acyls	Fatty acid esters	5.40975e+07	2.87747e+08	1.52628e+08	2.46205e+08	3.298e+08	2.62786e+08	1.56179e+08	1.1532e+08	1.50003e+08	3.92983e+08	2.11569e+08	3.2492e+08	5.31502e+08	1.72156e+08	3.75832e+08	2.48337e+08	2.49547e+08	2.49544e+08	2.3755	1.69633	0.76242	0.188013	1.52185	0.852428	-0.23035	0.741914	2.7315	1.87972	0.910519	0.166845	3.25458	2.18311	1.12639	0.191317
nM146T355	[M]+	Acetylcholine	146.118	354.728	HMDB0000895	C01996	Organic nitrogen compounds	Organonitrogen compounds	Quaternary ammonium salts	1.76067e+07	2.97026e+07	2.28345e+07	4.17153e+07	3.90328e+07	3.89968e+07	2.43815e+07	1.46617e+07	2.12281e+07	4.23346e+07	3.35262e+07	4.25987e+07	3.63451e+07	4.88836e+07	4.41606e+07	3.25435e+07	3.31947e+07	3.31949e+07	0.989842	1.70714	0.771577	0.0102452	0.444945	0.859254	-0.218844	0.507234	0.893772	1.68881	0.756007	0.02486	1.15423	1.84463	0.883331	0.0175332
nM195T710	[M+H]+	Acetylvanillin	195.088	709.644	HMDB0029663					6.50589e+07	7.23804e+07	6.00511e+07	5.74178e+07	6.64359e+07	6.64006e+07	6.33614e+07	1.49679e+06	8.1964e+07	1.42069e+08	6.67019e+07	1.141e+08	7.05782e+07	6.42237e+07	6.61403e+07	7.59174e+07	7.10269e+07	7.11761e+07	0.944393	0.96336	-0.0538536	0.632814	0.878803	0.743439	-0.427713	0.52984	1.08299	1.63487	0.709178	0.133999	0.560325	1.01748	0.0249981	0.790158
nM136T150	[M+H]+	Adenine	136.062	150.368	HMDB0000034	C00147	Organoheterocyclic compounds	Imidazopyrimidines	Purines and purine derivatives	1.09812e+08	5.02915e+08	2.85898e+08	5.15025e+08	4.76254e+08	4.74494e+08	3.1413e+08	2.46933e+08	3.62513e+08	4.77948e+08	3.14071e+08	6.35054e+08	6.23517e+08	1.81752e+08	5.1634e+08	3.81298e+08	3.88323e+08	3.88358e+08	3.12886	1.63113	0.705872	0.17392	2.13625	1.02777	0.0395137	0.947421	3.11742	1.58806	0.667268	0.295998	2.01808	1.4707	0.556506	0.465583
nM353T258	[M+H]+	Ajmalicine	353.18	257.815		C09024				1.11872e+07	1.41631e+07	1.25788e+07	2.08619e+07	1.9676e+07	2.34514e+07	1.40861e+07	1.1016e+07	1.63863e+07	1.75859e+07	2.1181e+07	2.23354e+07	1.6447e+07	1.53843e+07	1.79494e+07	1.62763e+07	1.62782e+07	1.66571e+07	0.694223	1.68708	0.754528	0.00350184	0.316673	1.09384	0.129402	0.540968	0.583452	1.61096	0.687924	0.00981329	0.430021	1.31247	0.392281	0.0254779
nM144T277	[M+H-NH3]+	Ala-Ala	144.102	276.708	HMDB0000303	C00398	Organoheterocyclic compounds	Indoles and derivatives	Tryptamines and derivatives	1.18843e+07	2.48374e+07	1.7696e+07	2.90716e+07	2.23324e+07	5.22373e+07	1.86609e+07	1.01289e+07	1.70174e+07	2.10508e+07	2.49996e+07	2.89153e+07	2.05413e+07	1.66293e+07	1.66704e+07	1.90537e+07	1.90858e+07	1.92529e+07	0.953441	1.90455	0.929453	0.169409	0.42202	0.84177	-0.248502	0.56384	0.508188	1.3776	0.462155	0.192923	0.263533	0.989404	-0.0153685	0.963653
nM253T192	[M+H]+	Ala-Tyr	253.116	191.901			Organic acids and derivatives	Carboxylic acids and derivatives	Amino acids, peptides, and analogues	5.51174e+06	4.41553e+06	5.86e+06	1.54216e+07	1.0221e+07	1.04433e+07	1.04157e+07	4.41254e+06	9.06715e+06	9.85169e+06	1.29391e+07	2.38387e+07	7.89646e+06	5.35647e+06	8.71105e+06	8.43169e+06	7.73713e+06	8.08449e+06	0.623435	2.28576	1.19267	0.0181358	0.39619	1.51359	0.597971	0.221855	0.697563	2.95361	1.56248	0.0735023	0.209849	1.39125	0.476378	0.134546
nM148T643	[M+H]+	Albizziin	148.087	642.72		C08264	Organic acids and derivatives	Carboxylic acids and derivatives	Amino acids, peptides, and analogues	7.29546e+07	6.25405e+07	9.01392e+07	1.37858e+08	1.0585e+06	9.84326e+07	5.26425e+07	7.63753e+07	5.90524e+07	7.66819e+07	8.23028e+07	1.42988e+08	8.78214e+07	1.18387e+08	9.26827e+07	9.5691e+07	9.08154e+07	9.60954e+07	0.424108	1.05192	0.0730257	0.929461	0.815581	0.833518	-0.262715	0.307797	0.427014	1.33833	0.420434	0.325072	0.752149	1.32467	0.405632	0.121071
nM417T376	[M+H]+	Alfentanyl	417.271	375.526	HMDB0014940	C08005	Benzenoids	Benzene and substituted derivatives	Anilides	2.46093e+06	1.2258e+07	6.48948e+06	1.00173e+07	8.32003e+06	7.7231e+06	5.21494e+06	2.53601e+06	5.64415e+06	6.8301e+06	7.71202e+06	1.07741e+07	5.65759e+06	7.06465e+06	7.4979e+06	5.73656e+06	5.73768e+06	5.95134e+06	0.259045	1.22878	0.297223	0.60974	0.426111	0.631593	-0.662933	0.434961	0.368637	1.19368	0.255421	0.680013	0.0704923	0.953401	-0.0688445	0.914937
nM232T410	[M+H]+	Aminophenazone	232.14	409.605	HMDB0015493	C07539	Organoheterocyclic compounds	Azoles	Pyrazoles	4.51193e+06	8.28842e+06	5.68203e+06	6.35933e+06	7.98958e+06	5.48209e+06	4.01695e+06	1.68541e+06	4.64701e+06	3.57581e+06	6.46113e+06	7.32424e+06	3.97829e+06	3.39601e+07	1.30605e+07	7.8486e+06	7.99843e+06	7.84624e+06	0.0977225	1.07297	0.101607	0.753459	0.465984	0.559958	-0.836608	0.131726	0.237036	0.939336	-0.0902861	0.825783	0.67754	2.75932	1.46431	0.292357
nM366T246	[M+H]+	Amoxicillin	366.098	245.808	HMDB0015193	C06827	Organoheterocyclic compounds	Lactams	Beta lactams	2.29876e+07	4.98042e+07	4.7458e+07	2.36829e+07	2.47056e+07	1.92701e+07	2.31902e+07	1.67671e+07	2.29169e+07	2.09395e+07	2.29678e+07	2.48867e+07	2.57625e+07	2.34782e+07	2.30931e+07	1.97179e+07	2.09634e+07	1.94071e+07	1.28454	0.56265	-0.82969	0.115212	1.22064	0.522864	-0.935493	0.096176	1.23847	0.572092	-0.80568	0.118411	1.22578	0.601529	-0.733293	0.137355
nM528T397	[M+Na]+	Amprenavir	528.198	397.099	HMDB0014839	C08086	Benzenoids	Benzene and substituted derivatives	Benzenesulfonamides	7.093e+06	3.40886e+06	3.41867e+06	4.9263e+06	5.33088e+06	2.97904e+07	1.43968e+07	5.7538e+06	1.22579e+07	2.42663e+07	5.1864e+06	9.57081e+06	1.63269e+07	1.32152e+07	2.45038e+06	5.34837e+06	5.89231e+06	5.90478e+06	0.569329	2.87687	1.5245	0.353902	0.64487	2.32811	1.21916	0.0985936	0.538161	2.8033	1.48713	0.229018	0.520252	2.29823	1.20052	0.240955
nM254T313	[M+H]+	Anabasamine	254.161	313.448			Organoheterocyclic compounds	Pyridines and derivatives	Bipyridines and oligopyridines	2.47734e+06	1.03557e+07	5.92038e+06	6.92193e+06	6.86616e+06	6.27003e+06	3.16015e+06	2.07847e+06	3.27331e+06	6.08061e+06	5.07954e+06	6.88584e+06	5.49097e+06	1.40632e+07	9.78968e+06	6.46453e+06	6.37619e+06	6.46416e+06	0.227441	1.06957	0.0970355	0.85861	0.494944	0.453887	-1.13959	0.213818	0.327135	0.962279	-0.0554721	0.924563	0.371453	1.56472	0.645909	0.353344
nM239T249	[M+H-H2O]+	Ancymidol	239.139	249.172		C18774	Benzenoids	Phenol ethers	Anisoles	1.00162e+07	2.14041e+07	1.68815e+07	2.04618e+07	1.9294e+07	1.66425e+07	1.62278e+07	9.66705e+06	1.35348e+07	1.93503e+07	2.20031e+07	2.26377e+07	1.49751e+07	1.58531e+07	1.5925e+07	1.70929e+07	1.70915e+07	1.75105e+07	0.104968	1.16762	0.223574	0.483443	0.445108	0.81632	-0.292794	0.481931	0.415441	1.32482	0.405794	0.20522	0.268526	0.96794	-0.0470103	0.884133
nM333T37_3	[M+H-H2O]+	Andrographolide	333.189	37.4285		C20214	Organoheterocyclic compounds	Lactones	Gamma butyrolactones	4.56987e+06	4.48919e+06	1.0002e+06	1.34354e+06	1.85655e+06	1.39706e+06	5.34612e+06	2.27039e+06	2.9297e+06	2.39297e+06	1.46305e+06	2.38982e+06	1.73672e+06	1.68495e+06	710036	2.39151e+06	2.69682e+06	2.69627e+06	0.353866	0.457006	-1.12971	0.200113	0.136128	1.04841	0.0681998	0.919194	0.263633	0.620903	-0.687559	0.355111	0.39826	0.410737	-1.28371	0.181529
nM449T190	[M+H-H2O]+	Androstan-3-ol-17-one 3-glucuronide	449.274	189.98	HMDB0004484	C11136	Lipids and lipid-like molecules	Steroids and steroid derivatives	Steroidal glycosides	2.31514e+06	5.4438e+06	3.67551e+06	8.52085e+06	7.52265e+06	6.97061e+06	1.8029e+06	1.40235e+06	3.01252e+06	1.12052e+06	2.49459e+06	4.85956e+06	5.23948e+06	1.12032e+06	5.3097e+06	3.06609e+06	3.41481e+06	3.41523e+06	0.48893	2.0127	1.00913	0.0189334	0.369154	0.543774	-0.87892	0.165649	0.280681	0.741152	-0.432159	0.52507	0.0640866	1.02056	0.0293547	0.964507
nM523T29	[M+Na]+	Angeloylgomisin h	523.246	29.0141			Phenylpropanoids and polyketides	Tannins	Hydrolyzable tannins	758787	2.24606e+07	9.14714e+06	1.11035e+07	7.89926e+06	1.19571e+07	5.7917e+06	1.21796e+07	9.38418e+06	7.79382e+06	9.04658e+06	1.00873e+07	2.07166e+07	6.14295e+06	1.05445e+07	2.44409e+07	2.60949e+07	2.63878e+07	0.510665	0.956541	-0.0641014	0.945438	0.404671	0.845179	-0.242671	0.812216	0.553158	0.831964	-0.265407	0.789533	0.201204	1.15564	0.208694	0.837037
nM351T273	[M+Na]+	Anisatin	351.09	273.398		C09294	Lipids and lipid-like molecules	Prenol lipids	Terpene lactones	1.1862e+08	7.53435e+07	1.18421e+08	7.99206e+07	5.41539e+07	8.69762e+07	8.93843e+07	7.98714e+07	9.40225e+07	6.01245e+07	5.38915e+07	1.33748e+08	1.40424e+08	7.14043e+07	9.11914e+07	8.77415e+07	8.82556e+07	8.77402e+07	1.83949	0.707623	-0.498947	0.157099	1.24114	0.842801	-0.246736	0.336004	1.38944	0.793139	-0.334355	0.504472	0.887203	0.970021	-0.0439115	0.906891
nM266T412	[M+H]+	Anisomycin	266.16	412.172		C11281	Benzenoids	Phenol ethers	Anisoles	1.4449e+07	4.79106e+07	3.16732e+07	3.61505e+07	3.23491e+07	3.22939e+07	2.36231e+07	1.1711e+07	2.00996e+07	2.98637e+07	3.16746e+07	3.26088e+07	2.09498e+07	3.19538e+07	2.74133e+07	2.82175e+07	2.82173e+07	2.83661e+07	0.466298	1.0719	0.100166	0.828464	0.962032	0.589514	-0.762403	0.279182	0.633315	1.00121	0.00175165	0.997054	0.423029	0.854137	-0.227461	0.676456
nM241T384	[M+H]+	Anserine	241.13	384.139	HMDB0000194	C01262	Organic acids and derivatives	Peptidomimetics	Hybrid peptides	6.25131e+06	3.0252e+07	1.68378e+07	2.30072e+07	2.02117e+07	2.17114e+07	1.75857e+07	7.21928e+06	1.38268e+07	2.82784e+07	2.67526e+07	2.59548e+07	2.17444e+07	1.55592e+07	1.86904e+07	1.90536e+07	1.96626e+07	1.90606e+07	0.46842	1.21726	0.283643	0.609991	0.597775	0.724239	-0.465463	0.552807	0.68728	1.51826	0.602422	0.257123	0.0980317	1.04973	0.0700247	0.907796
nM454T345	[M+H]+	Antibiotic k 252b	454.164	345.152			Organoheterocyclic compounds	Indoles and derivatives	Carbazoles	6.72824e+06	4.00606e+06	1.69236e+06	1.27033e+07	1.17037e+07	1.20475e+07	1.62901e+07	1.03606e+07	1.52883e+07	1.16617e+07	1.55323e+07	1.57579e+07	7.35906e+06	4.76604e+06	5.88989e+06	8.83109e+06	9.07104e+06	9.07145e+06	0.701925	2.93357	1.55266	0.00571117	0.922159	3.37492	1.75485	0.0136534	0.773939	3.45643	1.78928	0.0066881	0.233809	1.4497	0.535759	0.318831
nM189T29_2	[M+H]+	Antipyrine	189.113	28.927	HMDB0015503	C13244	Organoheterocyclic compounds	Azoles	Pyrazoles	1.75385e+07	2.82259e+07	1.44269e+07	1.15558e+07	1.56409e+07	1.48926e+07	1.70222e+07	1.13753e+07	6.39021e+06	3.57227e+06	1.11134e+07	7.05512e+06	1.43078e+07	1.15815e+07	1.11932e+07	1.85882e+07	1.83092e+07	1.83076e+07	0.762808	0.69926	-0.5161	0.238884	0.721951	0.577952	-0.790979	0.177837	0.988916	0.361194	-1.46915	0.0530081	0.853514	0.616078	-0.698816	0.147147
nM455T404	[M+Na]+	Apigenin 7-glucoside	455.116	404.231	HMDB0037340	C04608	Phenylpropanoids and polyketides	Flavonoids	Flavonoid glycosides	2.06264e+06	1.89854e+07	5.38856e+06	1.23184e+07	8.69017e+06	8.22964e+06	3.25543e+06	643640	2.17856e+06	6.80718e+06	8.59956e+06	9.91594e+06	4.22338e+06	3.81388e+06	4.31587e+06	5.49033e+06	5.64911e+06	5.64895e+06	0.339976	1.10598	0.145322	0.869555	0.667656	0.229895	-2.12095	0.264329	0.451729	0.957865	-0.0621052	0.947055	0.434059	0.467274	-1.09766	0.415942
nM173T78	[M+H]+	Arcaine	173.128	77.5434		C03047	Organic nitrogen compounds	Organonitrogen compounds	Guanidines	4.6611e+06	3.34409e+06	3.81314e+06	1.03185e+07	9.71429e+06	8.81772e+06	4.9594e+06	3.33355e+06	5.5795e+06	7.82252e+06	8.87006e+06	9.48512e+06	1.01576e+07	5.6508e+08	3.66958e+08	7.47567e+07	7.62813e+07	7.6282e+07	0.608736	2.44117	1.28757	0.000618185	0.211921	1.17381	0.231197	0.425585	0.509123	2.21501	1.14731	0.00151319	4.35849	79.7233	6.31693	0.128731
nM509T267	[M+H]+	Argatroban	509.27	267.2		C04931	Organic acids and derivatives	Carboxylic acids and derivatives	Amino acids, peptides, and analogues	4.89087e+06	2.60879e+06	3.26289e+06	7.15125e+06	7.23375e+06	8.28948e+06	5.4205e+06	4.49376e+06	6.19725e+06	8.67803e+06	1.03529e+07	1.32391e+07	7.40336e+06	4.80016e+06	6.1839e+06	5.48167e+06	5.32639e+06	5.32571e+06	0.453935	2.10679	1.07505	0.00674792	0.368749	1.497	0.582071	0.100564	0.634172	2.99837	1.58418	0.008675	0.297912	1.70846	0.772698	0.0660965
nM291T378_2	[M+H]+	Argininosuccinic acid	291.13	378.204	HMDB0000052	C03406	Organic acids and derivatives	Carboxylic acids and derivatives	Amino acids, peptides, and analogues	3.13697e+07	1.6811e+08	8.74672e+07	1.21766e+08	1.02532e+08	1.00333e+08	6.64581e+07	3.50699e+07	6.76019e+07	9.52206e+07	9.342e+07	1.4178e+08	1.19991e+08	8.15268e+07	1.07185e+08	7.88137e+07	7.88125e+07	8.12151e+07	0.976535	1.13133	0.178017	0.770647	1.6385	0.589413	-0.76265	0.393329	1.37418	1.1515	0.20352	0.751537	0.202995	1.07582	0.105441	0.869026
nM261T302	[M+H]+	Asn-Gln	261.102	302.183			Organic acids and derivatives	Carboxylic acids and derivatives	Amino acids, peptides, and analogues	1.02356e+06	9.98592e+06	5.51271e+06	4.99591e+06	6.61844e+06	5.27659e+06	3.40378e+06	3.13223e+06	4.04139e+06	7.06136e+06	3.55789e+06	7.29019e+06	1.20221e+07	7.47044e+06	9.89706e+06	6.06495e+06	6.0103e+06	6.06477e+06	0.256322	1.02232	0.0318445	0.965033	0.362484	0.640194	-0.64342	0.488622	0.342882	1.08396	0.116316	0.879194	0.492703	1.77879	0.830899	0.213504
nM296T259	[M+H]+	Asn-Tyr	296.122	259.037			Organic acids and derivatives	Carboxylic acids and derivatives	Amino acids, peptides, and analogues	1.16739e+07	4.36215e+07	2.63048e+07	2.23139e+07	2.13723e+07	2.20013e+07	1.28752e+07	9.97408e+06	1.63857e+07	8.24593e+06	9.90267e+06	1.11208e+07	1.29063e+07	2.26291e+06	9.26888e+06	1.55537e+07	1.46397e+07	1.55328e+07	0.743284	0.804993	-0.312952	0.596575	1.01154	0.480819	-1.05643	0.20812	1.17252	0.358692	-1.47918	0.133041	1.18713	0.299485	-1.73944	0.122281
nM216T337_1	[M+H]+	Atrazine	216.098	336.566	HMDB0041830	C06551	Organoheterocyclic compounds	Triazines	1,3,5-triazines	8.57372e+07	3.59661e+08	2.1235e+08	2.14287e+08	1.77974e+08	1.78137e+08	1.31848e+08	8.08543e+07	1.31623e+08	1.85249e+08	1.94539e+08	2.39451e+08	1.85923e+08	2.45992e+08	2.33177e+08	1.7656e+08	1.76562e+08	1.77268e+08	1.8363	0.8672	-0.205564	0.734523	2.71075	0.523491	-0.933763	0.266373	1.97019	0.941454	-0.0870376	0.88162	0.131158	1.01117	0.0160195	0.977401
nM404T154	[M+H]+	Azoxystrobin	404.116	154.262		C18558	Benzenoids	Benzene and substituted derivatives	Phenyl-beta-methoxyacrylates	8.95322e+06	5.81211e+06	1.03116e+07	1.02501e+07	9.78798e+06	1.12424e+07	5.46669e+06	4.85398e+06	1.4413e+07	9.16186e+06	9.86293e+06	5.88424e+06	9.11651e+06	1.10497e+07	1.27945e+07	1.03466e+07	1.03468e+07	1.02914e+07	0.235954	1.24739	0.318907	0.213667	0.246571	0.986314	-0.0198809	0.974504	0.390062	0.993305	-0.00969069	0.976827	0.16365	1.31439	0.394388	0.197887
nM806T258	[M+Na]+	Beauvericin	806.417	258.16		C11590	Organic acids and derivatives	Peptidomimetics	Depsipeptides	1.20924e+06	1.61322e+06	420862	3.16208e+06	2.72304e+06	2.81558e+06	1.56536e+06	613404	1.45942e+06	1.80798e+06	2.42394e+06	2.58234e+06	987046	772069	1.64733e+06	1.63665e+06	1.63795e+06	1.70919e+06	0.342176	2.68264	1.42365	0.00831382	0.0552227	1.12174	0.165743	0.78981	0.238595	2.10101	1.07108	0.0479061	0.171288	1.05029	0.0707904	0.907217
nM409T127	[M+H]+	Beclomethasone	409.183	127.018	HMDB0013609	C06842	Lipids and lipid-like molecules	Steroids and steroid derivatives	Hydroxysteroids	2.24109e+07	8.99275e+07	5.65379e+07	5.36965e+07	4.63933e+07	4.54663e+07	5.27306e+07	3.29559e+07	5.41474e+07	7.4947e+07	8.91996e+07	1.14448e+08	6.57747e+07	7.72098e+07	8.69555e+07	6.26078e+07	6.33104e+07	6.33636e+07	0.933346	0.86191	-0.214392	0.712786	0.903264	0.828026	-0.272252	0.66371	1.40864	1.6497	0.722202	0.181763	0.869156	1.36159	0.445291	0.375473
nM230T318_1	[M+H]+	Benz[c]acridine	230.114	317.732	HMDB0014979	C19338	Organoheterocyclic compounds	Quinolines and derivatives	Benzoquinolines	2.21066e+08	7.45607e+08	3.88299e+08	4.11435e+08	3.36465e+08	2.94734e+08	2.52682e+08	2.34038e+08	2.79574e+08	3.31708e+08	4.53708e+08	4.51732e+08	3.32828e+08	5.15289e+08	3.77775e+08	3.63621e+08	3.64568e+08	3.77712e+08	3.00077	0.769487	-0.378031	0.546955	3.54379	0.565543	-0.822292	0.27493	2.64559	0.913043	-0.131245	0.818034	1.04202	0.904736	-0.144431	0.806173
nM377T149	[M+H]+	Benzenepropanamide, n-(6-chloro-2-benzothiazolyl)-3,4-dimethoxy-	377.049	149.38			Benzenoids	Benzene and substituted derivatives	Methoxybenzenes	1.76098e+08	5.50588e+07	1.29573e+08	1.08484e+08	1.05671e+08	1.34601e+08	9.97352e+07	1.42336e+08	1.93629e+08	6.34151e+07	1.28666e+08	1.44794e+08	1.39887e+08	1.14015e+08	1.25288e+08	1.00232e+08	9.87366e+07	8.41656e+07	1.54241	0.966809	-0.0486968	0.918051	1.64485	1.20783	0.272415	0.604306	1.65389	0.93387	-0.0987061	0.862745	0.563605	1.05117	0.072002	0.872711
nM395T333_1	[M+H]+	Benzenesulfonamide, 4-[2-(5-bromo-1,2-dihydro-2-oxo-3h-indol-3-ylidene)hydrazinyl]-	394.981	332.665			Benzenoids	Benzene and substituted derivatives	Benzenesulfonamides	8.0302e+06	1.2389e+07	1.11286e+07	1.78661e+07	1.70024e+07	1.72729e+07	1.28904e+07	7.15424e+06	1.0244e+07	1.47258e+07	1.72035e+07	1.63833e+07	1.1162e+07	9.22662e+06	1.06434e+07	1.42109e+07	1.42088e+07	1.38871e+07	0.6245	1.65277	0.724887	0.0065129	0.208963	0.960088	-0.0587611	0.851579	0.48723	1.53141	0.614858	0.0197637	0.315917	0.983649	-0.0237842	0.909355
nM166T220	[M+H]+	Benzocaine	166.098	220.381	HMDB0004992	C07527	Benzenoids	Benzene and substituted derivatives	Benzoic acids and derivatives	1.2827e+08	3.10431e+08	2.24493e+08	2.4088e+08	2.3118e+08	2.11708e+08	2.05199e+08	1.20756e+08	1.8062e+08	3.543e+08	2.00344e+08	4.65644e+08	2.04638e+08	2.21466e+08	2.43199e+08	2.34806e+08	2.3493e+08	2.41758e+08	1.1064	1.03102	0.0440744	0.903848	1.88056	0.763841	-0.388656	0.421027	2.15169	1.53844	0.621473	0.270589	0.467259	1.00921	0.0132271	0.971616
nM91T136	[M+H-H2O]+	Benzyl alcohol	91.0542	135.645	HMDB0003119	C00556	Benzenoids	Benzene and substituted derivatives	Benzyl alcohols	1.00715e+07	1.75204e+07	1.562e+07	1.61846e+07	2.18184e+07	1.86147e+07	2.18806e+07	1.11369e+07	1.8481e+07	2.71062e+07	1.51638e+07	2.4359e+07	5.6368e+07	1.38445e+08	9.63878e+07	3.11223e+07	3.11155e+07	3.00469e+07	0.273883	1.31024	0.389827	0.181592	0.46597	1.19177	0.253107	0.515706	0.488603	1.54192	0.624724	0.139904	2.44394	6.73891	2.75252	0.0255123
nM90T146	[M+H]+	Beta-alanine	90.055	145.809	HMDB0000056	C00099	Organic acids and derivatives	Carboxylic acids and derivatives	Amino acids, peptides, and analogues	7.45158e+06	8.05504e+06	6.63505e+06	7.22863e+06	6.65735e+06	6.95416e+06	8.20535e+06	6.83029e+06	5.50675e+06	1.26715e+07	6.11507e+06	4.73824e+06	7.07869e+06	6.85844e+06	4.61984e+06	6.58355e+06	6.58167e+06	6.80426e+06	0.347606	0.941219	-0.0873984	0.383149	0.230505	0.927771	-0.108159	0.577783	0.19915	1.06247	0.0874187	0.861664	0.343617	0.838102	-0.254803	0.249073
nM118T253_1	[M+H]+	Betaine	118.086	252.964	HMDB0000043	C00719	Organic acids and derivatives	Carboxylic acids and derivatives	Amino acids, peptides, and analogues	4.86754e+09	7.68307e+09	6.5172e+09	7.32775e+09	7.88944e+09	3.08648e+07	6.40016e+09	5.68098e+09	6.29007e+09	8.41133e+09	6.84096e+09	8.55343e+09	8.71021e+09	5.42317e+09	7.33157e+09	7.21026e+09	7.19519e+09	7.19521e+09	11.0459	0.799675	-0.322515	0.657121	1.09863	0.963467	-0.0536925	0.797509	4.48396	1.24848	0.320169	0.183749	2.67792	1.12572	0.170844	0.55897
nM457T23_2	[M+H]+	Betulinic acid	457.35	23.0927	HMDB0030094	C08619	Lipids and lipid-like molecules	Prenol lipids	Triterpenoids	824213	1.00783e+06	766027	772156	683652	674827	753334	669931	591675	719211	689357	742131	827948	679025	826281	699402	739269	694003	0.151016	0.820082	-0.286159	0.120596	0.113275	0.775551	-0.366706	0.088009	0.13765	0.827805	-0.272637	0.115722	0.119573	0.89807	-0.155099	0.37264
nM229T295	[M+H]+	Bisphenol a	229.119	294.694	HMDB0032133	C13624	Benzenoids	Benzene and substituted derivatives	Diphenylmethanes	1.11014e+07	1.98155e+07	2.74226e+07	2.37271e+07	2.4654e+07	2.62567e+07	2.35138e+07	1.23142e+07	1.7196e+07	3.63206e+07	2.83989e+07	7.23728e+07	6.99845e+07	1.48633e+07	2.47142e+07	2.50897e+07	2.3212e+07	2.32696e+07	0.193941	1.27937	0.355433	0.318543	0.424483	0.908887	-0.137828	0.772289	1.05466	2.3499	1.2326	0.140924	0.942776	1.87801	0.909202	0.387278
nM411T574	[M+H]+	Boldenone cypionate	411.283	573.884			Lipids and lipid-like molecules	Steroids and steroid derivatives	Steroid esters	783421	930787	1.19435e+06	989376	883102	919204	937652	929586	946158	959474	802016	875993	857919	864715	1.01257e+06	931255	887937	931386	0.11055	0.959815	-0.0591711	0.769401	0.0374174	0.967281	-0.0479932	0.805034	0.120286	0.9068	-0.141144	0.520754	0.100852	0.940399	-0.0886551	0.680487
nM344T158_1	[M+H]+	Bromopride	344.095	158.173			Benzenoids	Phenol ethers	Aminophenyl ethers	3.25521e+06	1.4095e+06	4.91691e+06	7.53746e+06	7.22198e+06	8.20875e+06	3.61133e+06	9.04054e+06	8.46864e+06	5.73747e+06	4.7354e+06	4.23364e+06	5.2031e+06	5.96345e+06	8.93172e+06	5.30744e+06	4.97967e+06	6.75772e+06	0.49599	2.39711	1.2613	0.0133287	0.522373	2.20427	1.1403	0.126551	0.220061	1.53487	0.618113	0.197081	0.406627	2.09759	1.06873	0.0828045
nM317T189	[M+H]+	Bupirimate	317.149	188.76		C18776	Organoheterocyclic compounds	Diazines	Pyrimidines and pyrimidine derivatives	2.08181e+06	5.38753e+06	4.41084e+06	7.32116e+06	5.83373e+06	5.27072e+06	3.95244e+06	2.76456e+06	4.63737e+06	9.34816e+06	1.04303e+07	1.26698e+07	9.36411e+06	657325	5.62268e+06	5.91201e+06	5.73018e+06	5.91139e+06	0.285769	1.55095	0.633157	0.132064	0.180546	0.955741	-0.0653083	0.88352	0.651871	2.7313	1.44959	0.00775928	0.148561	1.31683	0.397065	0.66696
nM333T235	[M+H]+	Butamifos	333.079	234.791		C11022	Benzenoids	Benzene and substituted derivatives	Nitrobenzenes	2.28086e+08	2.38666e+08	2.18978e+08	2.30155e+08	2.34207e+08	2.38612e+08	2.29701e+08	2.69188e+08	2.88375e+08	2.17325e+08	2.32275e+08	2.52204e+08	2.38672e+08	2.45741e+08	2.35741e+08	2.29387e+08	2.29401e+08	2.35065e+08	1.58068	1.02515	0.0358284	0.405739	1.73789	1.14807	0.199206	0.136225	1.48979	1.02344	0.0334278	0.668009	0.712963	1.0502	0.0706635	0.148246
nM116T75	[M+H]+	Butylisopropylamine	116.143	75.2949			Organic nitrogen compounds	Organonitrogen compounds	Amines	9.41396e+06	5.37976e+06	7.38956e+06	4.3604e+06	4.80382e+06	7.22581e+06	5.1065e+06	4.67912e+06	5.97844e+06	7.48106e+06	6.54977e+06	5.87059e+06	5.36092e+06	4.6961e+06	5.4981e+06	6.3681e+06	6.09798e+06	6.07483e+06	0.451794	0.738846	-0.436654	0.258148	0.441995	0.710628	-0.492833	0.155799	0.426942	0.897136	-0.156601	0.577075	0.439776	0.701209	-0.512083	0.137087
nM424T267	[M+Na]+	Calpain inhibitor ii	424.217	267.235			Organic acids and derivatives	Carboxylic acids and derivatives	Amino acids, peptides, and analogues	8.01339e+06	2.20047e+06	3.86471e+06	7.9173e+06	8.05105e+06	9.80705e+06	7.07237e+06	5.16738e+06	7.91223e+06	5.39331e+06	5.89917e+06	6.23991e+06	1.7173e+06	3.22242e+06	2.35974e+06	5.7128e+06	5.68807e+06	5.68809e+06	0.377346	1.83083	0.872495	0.100469	0.38765	1.43139	0.517422	0.34885	0.336611	1.24532	0.316522	0.545636	0.40513	0.518481	-0.947637	0.27368
nM179T93	[M+H-H2O]+	Cantharidin	179.079	93.2226		C16778				7.10281e+07	2.07526e+08	1.4755e+08	1.42569e+08	1.21766e+08	1.23038e+08	9.68729e+07	7.66593e+07	1.29338e+08	1.22105e+08	1.37977e+08	1.88526e+08	1.11199e+08	2.22881e+08	2.30164e+08	1.33489e+08	1.33528e+08	1.35947e+08	1.36092	0.909104	-0.137483	0.763438	1.66898	0.710789	-0.492506	0.387248	1.29574	1.05281	0.0742485	0.873719	1.15135	1.32419	0.405111	0.450785
nM244T306	[M+H-C5H8O3]+	Capecitabine	244.129	306.026	HMDB0015233	C12650	Nucleosides, nucleotides, and analogues	5'-deoxyribonucleosides		1.10247e+07	3.40226e+07	3.71504e+07	2.19448e+07	1.87787e+07	1.96191e+07	1.73234e+07	9.40872e+06	1.39635e+07	2.12662e+07	2.42993e+07	2.9293e+07	1.71286e+07	2.02545e+07	1.90607e+07	2.01303e+07	1.98126e+07	1.98145e+07	0.760517	0.734116	-0.44592	0.429206	0.994239	0.495095	-1.01422	0.18098	0.590772	0.910713	-0.134931	0.789294	0.820508	0.686684	-0.542283	0.358763
nM593T109	[M+Na]+	Carbenoxolone	593.349	108.702			Lipids and lipid-like molecules	Prenol lipids	Triterpenoids	1.63178e+07	2.31644e+07	2.36766e+07	4.00029e+07	1.86344e+07	1.68608e+07	1.22804e+07	7.71066e+06	1.51994e+07	7.71508e+06	1.43838e+07	9.59929e+06	1.24837e+07	4.20372e+06	7.37215e+06	1.45745e+07	1.50398e+07	1.50382e+07	0.223367	1.19537	0.257457	0.62609	0.884783	0.557174	-0.843799	0.0443771	0.97858	0.50188	-0.994587	0.0275174	1.1368	0.380937	-1.39237	0.0182647
nM118T333	[M+H-C7H5ON]+	Carbetamide	118.086	332.646		C11075	Benzenoids	Benzene and substituted derivatives	Phenylcarbamic acid esters	4.39016e+08	8.45503e+08	6.64889e+08	9.34826e+08	8.53629e+08	8.74632e+08	6.6057e+08	4.493e+08	6.31308e+08	8.19641e+08	8.6869e+08	9.55672e+08	7.02298e+08	6.44454e+08	7.10555e+08	7.54242e+08	7.49196e+08	7.54237e+08	2.90686	1.3661	0.450064	0.118641	2.05636	0.893183	-0.162973	0.633968	2.89585	1.35631	0.439688	0.135576	0.817826	1.05535	0.0777211	0.778269
nM382T295	[M+H]+	Celecoxib	382.104	295.022	HMDB0005014	C07589	Organoheterocyclic compounds	Azoles	Pyrazoles	4.59397e+08	4.97553e+08	4.6912e+08	5.00682e+08	4.99445e+08	5.10566e+08	4.76883e+08	4.52423e+08	4.99841e+08	2.2482e+08	4.91308e+08	5.36536e+08	2.21049e+08	4.83105e+08	4.95617e+08	4.99477e+08	5.00472e+08	4.99482e+08	2.06127	1.05934	0.083166	0.0780643	1.55598	1.00216	0.00311028	0.956914	2.47286	0.878403	-0.187045	0.586723	2.7103	0.841312	-0.249287	0.450224
nM393T29	[M+H]+	Chenodeoxycholate	393.286	28.9365	HMDB0000518	C02528	Lipids and lipid-like molecules	Steroids and steroid derivatives	Bile acids, alcohols and derivatives	3.09908e+07	3.16512e+07	3.07744e+07	2.71182e+07	3.10849e+07	3.13401e+07	2.05496e+07	2.36502e+07	3.13048e+07	2.34752e+07	2.31176e+07	2.85675e+07	2.37205e+07	3.06108e+07	2.96774e+07	4.311e+07	4.39052e+07	4.31127e+07	0.684087	0.958538	-0.0610931	0.406153	0.672354	0.808258	-0.307113	0.136129	0.867233	0.804572	-0.313706	0.0267967	0.629764	0.899293	-0.153137	0.222662
nM323T268	[M+H-H2O]+	Chitobiose	323.154	268.104	HMDB0003556	C01674	Organic oxygen compounds	Organooxygen compounds	Carbohydrates and carbohydrate conjugates	1.45488e+07	1.5592e+07	1.40923e+07	9.55623e+06	8.95471e+06	9.86037e+06	1.87226e+07	1.36161e+07	2.08009e+07	2.46888e+07	2.98919e+07	3.34701e+07	1.0506e+07	1.35461e+07	6.13624e+06	1.17559e+07	1.20172e+07	1.18758e+07	0.782987	0.641404	-0.640695	0.000517059	0.476386	1.20135	0.264659	0.244947	0.872381	1.99061	0.993209	0.0048515	0.648281	0.682484	-0.551133	0.0999777
nM375T315_2	[M+H]+	Chrysosplenetin	375.099	315.111		C10030	Phenylpropanoids and polyketides	Flavonoids	O-methylated flavonoids	2.43314e+07	2.55971e+07	2.30159e+07	2.87004e+07	2.27406e+07	2.436e+07	2.26297e+07	2.61149e+07	2.64029e+07	2.22226e+07	2.42696e+07	2.60266e+07	2.33338e+07	2.4342e+07	2.39403e+07	2.29631e+07	2.29684e+07	2.34765e+07	0.495968	1.03916	0.0554209	0.647434	0.41079	1.0302	0.0429298	0.633064	0.524958	0.994167	-0.00844033	0.920085	0.411401	0.981792	-0.0265105	0.609776
nM608T232_2	[M+H]+	Chymostatin	608.338	232.253		C11308	Organic acids and derivatives	Carboxylic acids and derivatives	Amino acids, peptides, and analogues	1.83462e+06	6.73467e+06	4.52061e+06	5.02199e+06	4.04362e+06	4.10016e+06	4.14015e+06	2.36644e+06	4.94368e+06	8.25955e+06	1.10977e+07	1.54412e+07	9.05139e+06	3.62982e+06	6.62303e+06	5.13384e+06	5.13482e+06	5.28634e+06	0.191911	1.0058	0.00833812	0.986935	0.242674	0.874741	-0.193071	0.751087	0.652337	2.65842	1.41057	0.0455819	0.278985	1.47474	0.560463	0.382456
nM235T341	[M+H-C4H8O]+	Cimifugin	235.06	341.072		C09000	Organoheterocyclic compounds	Benzopyrans	1-benzopyrans	2.62782e+06	4.21444e+06	3.60618e+06	3.96991e+06	3.68674e+06	3.97958e+06	3.47554e+06	2.89428e+06	3.59559e+06	3.5111e+06	3.46156e+06	4.31399e+06	3.3113e+06	3.78317e+06	3.57584e+06	3.60788e+06	3.49822e+06	3.49818e+06	0.101608	1.11368	0.155338	0.448786	0.0537053	0.953772	-0.0682839	0.768183	0.119996	1.08022	0.11133	0.631199	0.102815	1.02124	0.0303168	0.885452
nM344T354	[M+Na]+	Cinnamyl 3,4-dihydroxy-.alpha.-cyanocinnamate	344.114	354.325			Phenylpropanoids and polyketides	Cinnamic acids and derivatives	Hydroxycinnamic acids and derivatives	8.11199e+06	6.4841e+06	7.68726e+06	7.34255e+06	6.91357e+06	8.78455e+06	7.48584e+06	1.44249e+07	7.61842e+06	6.6253e+06	6.91976e+06	7.57021e+06	7.5135e+06	5.62231e+06	7.71914e+06	7.42567e+06	7.36168e+06	7.3616e+06	0.262359	1.03399	0.0482158	0.752379	0.401399	1.32517	0.406173	0.360776	0.352948	0.947581	-0.0776796	0.526392	0.264879	0.935898	-0.0955764	0.595387
nM443T7	[M+H]+	Cinobufagin	443.233	7.44387		C16931	Lipids and lipid-like molecules	Steroids and steroid derivatives	Steroid lactones	3.2213e+06	3.63052e+06	3.54874e+06	3.51959e+06	3.31831e+06	3.36566e+06	2.91082e+06	3.7694e+06	3.27642e+06	3.23708e+06	3.41137e+06	3.28415e+06	3.315e+06	3.19208e+06	3.53247e+06	3.58063e+06	3.37281e+06	3.50308e+06	0.229897	0.981059	-0.0275888	0.661264	0.113285	0.957317	-0.0629312	0.623219	0.232792	0.955006	-0.0664187	0.313562	0.182098	0.965289	-0.0509671	0.493311
nM206T32	[M+H-C5H11ClOS]+	Clethodim	206.117	32.1775		C18609	Organic oxygen compounds	Organooxygen compounds	Carbonyl compounds	1.58686e+07	7.30934e+06	5.58003e+06	5.86332e+06	5.59717e+06	5.97099e+06	1.01443e+07	5.45933e+06	846498	2.08263e+07	2.22223e+07	2.48719e+07	3.23369e+06	8.94935e+06	1.00581e+07	9.3488e+06	8.89592e+06	8.89024e+06	0.594117	0.606145	-0.722266	0.301162	0.611878	0.572019	-0.805866	0.380056	0.810562	2.3618	1.23989	0.0183751	0.505977	0.773391	-0.370729	0.599938
nM401T580	[M+Na]+	Cnicin	401.152	580.354		C09362	Lipids and lipid-like molecules	Prenol lipids	Terpene lactones	2.8876e+06	3.30735e+06	2.82593e+06	2.24976e+06	1.94992e+06	2.77032e+06	2.64724e+06	2.76879e+06	3.56452e+06	2.4692e+06	2.39289e+06	3.81044e+06	2.84382e+06	2.3739e+06	2.5143e+06	2.63782e+06	2.64961e+06	2.92405e+06	0.294515	0.772651	-0.372111	0.0733768	0.134746	0.995528	-0.00646687	0.968975	0.156613	0.961384	-0.0568159	0.822383	0.239822	0.857125	-0.222423	0.10488
nM304T32	[M+H]+	Cocaine	304.155	32.1951	HMDB0015043	C01416	Benzenoids	Benzene and substituted derivatives	Benzoic acids and derivatives	67670.7	92709.8	101287	254525	338179	551568	899769	342626	298386	2.15868e+06	1.61186e+06	2.05305e+06	1.6803e+06	87650.9	491575	679546	645744	684244	0.140701	4.373	2.12862	0.0297824	0.188851	5.88831	2.55785	0.0926139	0.356274	22.2557	4.4761	0.000381301	0.18687	8.63509	3.11021	0.236077
nM163T341_2	[M+H-H2O]+	Coniferyl alcohol	163.06	341.072	HMDB0012915	C00590	Benzenoids	Phenols	Methoxyphenols	2.75341e+07	3.55458e+07	3.19972e+07	3.40811e+07	3.54751e+07	3.36241e+07	3.54704e+07	2.41557e+07	2.99058e+07	3.34787e+07	3.44136e+07	3.41421e+07	2.9933e+07	3.10705e+07	2.9419e+07	3.14087e+07	3.11264e+07	3.14076e+07	0.468103	1.08523	0.117997	0.320473	0.357816	0.941677	-0.0866963	0.66842	0.474059	1.07318	0.101886	0.376718	0.59353	0.951043	-0.0724175	0.54819
nM278T248	[M+H]+	Convolidine	278.132	248.414			Benzenoids	Benzene and substituted derivatives	Benzoic acids and derivatives	944543	2.37917e+07	1.07191e+07	1.34523e+07	1.51074e+07	1.42995e+07	7.06488e+06	5.78399e+06	8.8129e+06	1.08154e+07	3.60053e+06	8.50512e+06	9.92581e+06	4.33024e+06	6.32836e+06	8.63921e+06	8.63913e+06	8.89526e+06	0.471761	1.20882	0.273601	0.728809	0.571067	0.610959	-0.710852	0.528881	0.622294	0.646475	-0.629333	0.580224	0.39839	0.580573	-0.784451	0.507453
nM252T133	[M+H]+	Cordycepin	252.109	132.822		C08431	Nucleosides, nucleotides, and analogues	Purine nucleosides	Purine 3'-deoxyribonucleosides	5.53557e+06	6.25793e+06	6.12335e+06	9.14388e+06	5.78037e+06	5.92222e+06	3.6874e+06	1.59022e+06	4.00473e+06	1.8195e+06	5.00081e+06	5.4702e+06	1.41204e+06	3.24085e+07	1.6116e+07	6.34492e+06	6.66679e+06	6.67333e+06	0.161634	1.16351	0.218485	0.432642	0.498796	0.518079	-0.948755	0.02184	0.402719	0.685975	-0.543773	0.183599	0.659692	2.78713	1.47878	0.299169
nM370T386	[M+H]+	Corydaline	370.197	385.863		C15530				1.48786e+06	6.20241e+06	3.10428e+06	8.18011e+06	8.66266e+06	8.4124e+06	7.40014e+06	4.14363e+06	5.61448e+06	1.37823e+07	9.57821e+06	1.80679e+07	2.90809e+07	3.33772e+06	1.78354e+07	8.38638e+06	7.78818e+06	8.38487e+06	0.571025	2.33962	1.22628	0.025647	0.44044	1.58953	0.6686	0.273662	0.805669	3.8379	1.94032	0.0221893	0.855715	4.6555	2.21893	0.157647
nM204T174	[M+H]+	Crotamiton	204.149	174.012			Benzenoids	Benzene and substituted derivatives	Anilides	5.38147e+06	2.59918e+06	5.55763e+06	7.50911e+06	5.99085e+06	6.77131e+06	5.88087e+06	4.89645e+06	5.63884e+06	9.39137e+06	9.71119e+06	7.76362e+06	7.52254e+06	2.92386e+06	4.3148e+06	6.52985e+06	6.21335e+06	6.21376e+06	0.279872	1.49733	0.582393	0.100202	0.273439	1.21257	0.278073	0.392963	0.46044	1.98446	0.988747	0.017186	0.1519	1.09033	0.124765	0.818631
nM479T35_2	[M+H-2H2O]+	Cucurbitacin i	479.283	34.8282		C08800	Lipids and lipid-like molecules	Steroids and steroid derivatives	Cucurbitacins	1.84226e+06	1.46245e+06	601291	775753	631529	501687	1.4759e+06	721748	814693	393357	454988	556196	647269	596598	512448	729555	785385	786020	0.232327	0.488728	-1.0329	0.150989	0.148911	0.77121	-0.374805	0.533047	0.239881	0.359586	-1.47559	0.0873973	0.24945	0.449646	-1.15314	0.124263
nM149T30_1	[M+H]+	Cuminaldehyde	149.096	29.5433	HMDB0002214	C06577	Lipids and lipid-like molecules	Prenol lipids	Monoterpenoids	1.56648e+07	9.33215e+06	3.85129e+06	4.53922e+06	5.63439e+06	7.68413e+06	4.08695e+06	5.00122e+06	1.08158e+07	3.20969e+07	1.51839e+07	8.20384e+06	1.047e+07	4.50846e+06	3.71977e+06	1.22397e+07	1.30115e+07	1.22498e+07	0.522661	0.619023	-0.691936	0.358634	0.557975	0.689954	-0.535427	0.498606	0.555492	1.92333	0.943604	0.322422	0.487287	0.648156	-0.625586	0.44776
nM100T33	[M+H]+	Cyclohexylamine	100.112	33.4567	HMDB0031404	C00571	Organic nitrogen compounds	Organonitrogen compounds	Cyclohexylamines	7.80826e+06	1.15529e+07	1.07747e+07	1.16596e+07	2.26787e+07	9.90031e+06	1.14229e+07	1.50803e+07	8.09635e+06	2.70212e+07	9.50707e+06	9.57271e+06	9.05429e+06	9.9428e+06	2.88563e+07	1.62067e+07	1.47532e+07	1.44733e+07	0.352221	1.46797	0.553826	0.321449	0.301808	1.14812	0.199276	0.555739	0.267553	1.52977	0.613317	0.420783	0.518257	1.58792	0.66714	0.418722
nM257T294	[M+H-3H2O]+	Cyclopenta[b]pyran-5-octanoic acid, octahydro-.epsilon.,2,6-trioxo-, (4ar,5r,7as)-	257.125	294.017			Organic acids and derivatives	Keto acids and derivatives	Medium-chain keto acids and derivatives	1.82252e+06	2.97007e+06	2.98202e+06	3.16611e+06	3.10301e+06	2.91147e+06	2.67711e+06	1.53284e+06	2.06268e+06	3.36356e+06	534285	9.5511e+06	2.10866e+07	2.60112e+06	1.08378e+07	4.61191e+06	4.79007e+06	4.82554e+06	0.0119068	1.18084	0.239816	0.297976	0.186826	0.806809	-0.3097	0.379405	0.21704	1.72985	0.790649	0.520747	0.694494	4.4408	2.15082	0.171563
nM281T132	[M+H]+	Cyclopeptine	281.15	132.151		C20579	Organoheterocyclic compounds	Benzodiazepines	1,4-benzodiazepines	4.237e+06	8.58922e+06	6.10138e+06	8.33068e+06	8.10112e+06	8.64329e+06	6.74263e+06	4.06397e+06	4.18002e+06	6.73965e+06	6.28403e+06	7.04783e+06	7.15492e+06	9.60563e+06	5.54571e+06	7.80948e+06	7.53454e+06	7.80655e+06	0.272467	1.32479	0.405764	0.182045	0.281659	0.791786	-0.336817	0.440097	0.212695	1.06044	0.0846578	0.780623	0.160805	1.1785	0.236958	0.549896
nM337T394	[M+H]+	Cyclopiazonic acid	337.142	394.327		C03032	Organoheterocyclic compounds	Indoles and derivatives	Indoles	3.2658e+07	9.90178e+06	1.04108e+07	1.03097e+07	1.40028e+07	1.02734e+07	1.16019e+07	9.40856e+06	8.78331e+06	1.02908e+07	9.04748e+06	9.64722e+06	2.00707e+07	8.60489e+06	9.98644e+06	9.5418e+06	9.63758e+06	9.69561e+06	0.827675	0.652925	-0.61501	0.465432	0.890494	0.562458	-0.830182	0.36406	0.889684	0.5472	-0.869861	0.347093	0.577627	0.729877	-0.454275	0.597454
nM199T314	[M+H-C10H9SO3N]+	Cyclosulfamuron	199.083	314.46		C18439	Organic oxygen compounds	Organooxygen compounds	Carbonyl compounds	1.8362e+07	3.16323e+07	2.47188e+07	4.11728e+07	3.2466e+07	3.24984e+07	2.40301e+07	1.57272e+07	2.5073e+07	2.85034e+07	3.48027e+07	4.0961e+07	2.19149e+07	2.0711e+07	2.18037e+07	2.52401e+07	2.5241e+07	2.69883e+07	0.598005	1.4206	0.506497	0.0946881	0.445272	0.867722	-0.204695	0.533466	0.55872	1.39557	0.480851	0.134117	0.673483	0.86236	-0.213638	0.423717
nM372T52	[M+H-CH5N]+	Cyclovirobuxin d	372.347	52.278			Lipids and lipid-like molecules	Prenol lipids	Triterpenoids	1.75361e+06	3.84579e+06	1.18668e+06	2.09257e+06	1.68813e+06	1.45097e+06	1.84748e+06	2.61915e+06	1.96044e+06	1.157e+06	1.93792e+06	4.19584e+06	1.16028e+06	1.17596e+06	1.55138e+06	3.33297e+06	3.33325e+06	3.51156e+06	0.188629	0.770942	-0.375306	0.566308	0.0754695	0.947096	-0.0784179	0.894058	0.125062	1.07437	0.103491	0.896838	0.284382	0.572881	-0.803694	0.303324
nM549T220	[M+H]+	Cymarin	549.301	219.908		C08859	Lipids and lipid-like molecules	Steroids and steroid derivatives	Steroid lactones	6.35579e+06	3.69829e+06	4.5098e+06	1.19469e+07	1.19999e+07	1.17534e+07	5.49974e+06	3.21839e+06	4.63717e+06	4.69458e+06	5.23678e+06	7.3849e+06	2.15998e+06	1.93565e+07	1.17779e+07	7.54975e+06	7.54962e+06	7.3553e+06	0.6654	2.45128	1.29354	0.000873296	0.263585	0.917015	-0.124983	0.7156	0.211623	1.18899	0.249733	0.465003	0.485169	2.28609	1.19288	0.282951
nM397T295	[M+Na]+	Cyprosulfamide	397.074	295.069			Benzenoids	Benzene and substituted derivatives	Benzenesulfonamides	1.85167e+08	1.97842e+08	2.22695e+08	8.06385e+08	3.38513e+08	7.78395e+08	6.99228e+08	2.08667e+08	6.96046e+08	7.55003e+08	7.92193e+08	2.06521e+08	7.88007e+08	2.08199e+08	7.01972e+08	5.01187e+08	5.67528e+08	5.67868e+08	5.02976	3.1753	1.66689	0.0445095	4.7772	2.64806	1.40494	0.111345	4.04767	2.89534	1.53373	0.113787	4.43878	2.80364	1.4873	0.114521
nM511T335	[M+Na]+	Cytidine 5'-diphosphocholine	511.106	335.271	HMDB0001413	C00307	Nucleosides, nucleotides, and analogues	Pyrimidine nucleotides	Pyrimidine ribonucleotides	4.338e+06	2.56518e+06	5.28322e+06	2.5667e+06	2.75206e+06	3.62465e+06	3.22232e+06	3.18905e+06	4.3314e+06	2.21686e+06	2.33058e+06	2.76341e+06	1.0852e+06	5.30708e+06	2.60976e+06	2.36409e+06	2.36549e+06	2.48356e+06	0.342057	0.733883	-0.446377	0.277559	0.193204	0.881537	-0.181907	0.613826	0.396449	0.599918	-0.737162	0.116535	0.256347	0.738695	-0.436948	0.509957
nM191T610	[M+H]+	Cytisine	191.129	609.623		C10763	Alkaloids and derivatives	Lupin alkaloids	Cytisine and derivatives	5.51259e+06	3.16918e+07	1.75038e+07	1.74996e+07	7.17435e+06	1.46044e+07	1.62518e+07	1.36207e+07	1.75002e+07	1.91567e+07	1.63574e+07	8.29353e+06	1.2027e+07	1.55832e+07	1.85577e+07	1.53479e+07	1.38714e+07	1.41401e+07	0.695078	0.717962	-0.478021	0.563038	0.50924	0.865915	-0.207702	0.765306	0.559067	0.800751	-0.320575	0.681925	0.26042	0.843894	-0.244866	0.733552
nM480T195	[M+H]+	Cytochalasin b	480.279	194.627		C19954	Alkaloids and derivatives	Cytochalasans	Cytochalasins	1.88744e+06	1.50256e+06	1.35996e+06	5.511e+06	4.9305e+06	5.21043e+06	4.60069e+06	3.172e+06	7.32235e+06	3.91191e+06	6.05279e+06	1.11249e+07	2.37056e+06	1.45798e+06	3.46582e+06	3.30293e+06	3.50711e+06	3.50543e+06	0.507037	3.29518	1.72036	9.37979e-05	0.534264	3.17793	1.66809	0.0483514	0.53618	4.43995	2.15054	0.0639995	0.187833	1.53567	0.618868	0.231282
nM112T313	[M+H]+	Cytosine	112.061	313.17	HMDB0000630	C00380	Organoheterocyclic compounds	Diazines	Pyrimidines and pyrimidine derivatives	6.98851e+07	9.07699e+07	7.16377e+07	7.70987e+07	1.27214e+08	9.67236e+07	1.16584e+08	1.07898e+08	1.19459e+08	1.31715e+08	1.20652e+08	3.45094e+07	4.65682e+07	5.84726e+07	6.48496e+07	1.20127e+08	2.09245e+08	1.11983e+08	0.553796	1.29593	0.373992	0.226343	1.89356	1.48063	0.566215	0.00783139	0.541568	1.23497	0.304482	0.593859	1.55533	0.731363	-0.45134	0.0721929
nM104T303	[M+H]+	D-2-aminobutyric acid	104.071	302.617	HMDB0000452	C02261	Organic acids and derivatives	Carboxylic acids and derivatives	Amino acids, peptides, and analogues	8.1539e+07	2.26513e+08	1.44055e+08	1.795e+08	1.64548e+08	1.6229e+08	1.43185e+08	1.1019e+08	1.56634e+08	1.69973e+08	1.44882e+08	2.21972e+08	2.104e+08	6.65713e+07	1.62121e+08	1.48893e+08	1.4893e+08	1.50703e+08	0.8897	1.11995	0.163437	0.691312	1.13247	0.906886	-0.141007	0.76672	1.3282	1.18739	0.247794	0.585872	0.499404	0.971213	-0.0421411	0.945439
nM162T43	[M+H-H2O]+	D-mannosamine	162.066	43.0241		C03570	Organic oxygen compounds	Organooxygen compounds	Carbohydrates and carbohydrate conjugates	4.07883e+07	6.09422e+07	5.5762e+07	6.70093e+07	6.71921e+07	6.49296e+07	5.05323e+07	3.47492e+07	5.43267e+07	5.72842e+07	7.31517e+07	7.96713e+07	5.55464e+07	5.97937e+07	5.96999e+07	5.52406e+07	5.8673e+07	5.86687e+07	0.496778	1.26438	0.338434	0.0847327	0.554335	0.886443	-0.1739	0.522273	0.576187	1.33408	0.415842	0.12264	0.211953	1.11142	0.152401	0.399074
nM127T341	[M+H-3H2O]+	D-psicose	127.039	341.08		C06468	Organic oxygen compounds	Organooxygen compounds	Carbohydrates and carbohydrate conjugates	2.22689e+08	3.17248e+08	2.65625e+08	2.87379e+08	2.96291e+08	2.74731e+08	2.63906e+08	1.96224e+08	2.64561e+08	2.62816e+08	2.97735e+08	3.00352e+08	2.66362e+08	2.70262e+08	2.64601e+08	2.64846e+08	2.64907e+08	2.66779e+08	1.42973	1.06559	0.0916569	0.564016	1.35877	0.89961	-0.152628	0.490086	1.22771	1.0687	0.0958551	0.570569	1.43023	0.994617	-0.00778717	0.960438
nM360T341_2	[M+NH4]+	D-turanose	360.15	341.08	HMDB0011740	C19636	Lipids and lipid-like molecules	Fatty Acyls	Fatty acyl glycosides	3.73035e+08	5.4849e+08	4.59552e+08	5.00908e+08	5.11716e+08	4.79475e+08	4.61036e+08	3.40716e+08	4.61746e+08	4.67866e+08	5.16172e+08	5.16912e+08	4.67604e+08	4.66239e+08	4.57529e+08	4.64049e+08	4.68254e+08	4.68299e+08	1.67336	1.08039	0.11155	0.51236	1.5491	0.914864	-0.128371	0.577252	1.47237	1.0868	0.120082	0.494273	1.74359	1.00745	0.0107148	0.949332
nM115T341	[M+H-2H2O]+	D-xylulose	115.039	341.072	HMDB0001644	C00310	Organic oxygen compounds	Organooxygen compounds	Carbohydrates and carbohydrate conjugates	1.53378e+07	2.23878e+07	1.74648e+07	2.01215e+07	2.06771e+07	1.85741e+07	1.71603e+07	1.32306e+07	1.65623e+07	1.80465e+07	1.95203e+07	2.05763e+07	1.78168e+07	1.79191e+07	1.66704e+07	1.81152e+07	1.82575e+07	1.82549e+07	0.323712	1.07578	0.105382	0.557392	0.447231	0.85075	-0.233192	0.319824	0.342605	1.0535	0.0751911	0.6795	0.444793	0.949554	-0.0746779	0.684969
nM497T402	[2M+H]+	Dapsone	497.148	401.726	HMDB0014395	C07666	Benzenoids	Benzene and substituted derivatives	Benzenesulfonyl compounds	583352	3.73397e+06	1.85684e+06	3.74254e+06	2.89241e+06	2.76016e+06	1.41448e+06	611964	2.07086e+06	2.07752e+06	2.59835e+06	3.35835e+06	1.58543e+06	2.29555e+06	1.52504e+06	2.27538e+06	2.09486e+06	2.09609e+06	0.215788	1.52168	0.605668	0.328428	0.229773	0.66362	-0.59157	0.529808	0.220214	1.30127	0.379915	0.564242	0.0654415	0.875589	-0.191674	0.800435
nM363T240	[M+H-C6H15O4N]+	Daunorubicin	363.09	239.926	HMDB0014832	C01907				7.09312e+09	2.2752e+10	6.76842e+09	1.32499e+10	7.4401e+09	2.62711e+10	2.30537e+10	2.08655e+10	2.91716e+10	2.18671e+10	2.9528e+10	2.19848e+10	2.26113e+10	1.10926e+10	2.8719e+10	6.98244e+09	4.54644e+09	6.94128e+09	18.1657	1.28262	0.35909	0.676187	33.8194	1.99628	0.997313	0.105391	24.927	2.00417	1.00301	0.104322	22.0854	1.70491	0.769699	0.308727
nM677T246	[M+K]+	Decahydrogambogic acid	677.359	246.45			Organoheterocyclic compounds	Benzopyrans	1-benzopyrans	2.47933e+06	5.61167e+06	4.06432e+06	5.90564e+06	5.90905e+06	5.87914e+06	3.36762e+06	1.90198e+06	2.42446e+06	4.13533e+06	5.04451e+06	6.75727e+06	2.05297e+06	5.85532e+06	2.24985e+06	3.90449e+06	3.79127e+06	3.79871e+06	0.287077	1.45564	0.541658	0.110749	0.333338	0.632978	-0.659772	0.211493	0.212224	1.31112	0.390802	0.348026	0.157971	0.835695	-0.258952	0.686194
nM371T27	[M+H]+	Decamethylcyclopentasiloxane	371.101	26.9515			Organometallic compounds	Organometalloid compounds	Organosilicon compounds	8.53757e+07	6.18955e+06	819930	2.69419e+06	2.33119e+06	1.68329e+08	1.11831e+08	2.47436e+07	1.05301e+07	2.57908e+06	2.09614e+06	6.59907e+07	6.5429e+06	1.02711e+08	1.06176e+08	2.54155e+08	2.55468e+08	2.63396e+08	0.450864	1.87643	0.907988	0.684197	1.27887	1.5923	0.671115	0.685309	0.949618	0.764906	-0.386646	0.844498	1.45209	2.33187	1.22149	0.389979
nM157T62	[M+H]+	Decanal	157.17	62.0657	HMDB0011623	C12307	Organic oxygen compounds	Organooxygen compounds	Carbonyl compounds	2.85564e+07	3.00595e+07	2.84313e+07	2.95166e+07	2.81676e+07	2.87152e+07	2.89636e+07	2.85981e+07	2.81468e+07	2.87214e+07	2.87752e+07	2.8952e+07	2.86623e+07	3.02122e+07	2.89274e+07	2.8962e+07	2.97437e+07	2.89601e+07	0.636805	0.992557	-0.0107775	0.757651	0.400365	0.984621	-0.0223599	0.480328	0.61342	0.993124	-0.00995486	0.724588	0.368492	1.00867	0.012454	0.740663
nM446T336	[M+H]+	Dehydroaripiprazole	446.135	335.886			Organoheterocyclic compounds	Diazinanes	Piperazines	2.12259e+07	7.77017e+06	8.86299e+06	9.28466e+06	8.40061e+06	7.34247e+06	8.13417e+06	2.22006e+07	8.87594e+06	6.82793e+06	6.96643e+06	7.87444e+06	6.76447e+06	2.43141e+07	1.02686e+07	8.24341e+06	8.0147e+06	8.02626e+06	0.696129	0.661076	-0.597111	0.381257	0.582782	1.0357	0.0506108	0.946292	0.728742	0.572354	-0.805019	0.280364	0.199054	1.09213	0.12715	0.874045
nM187T278	[M+H]+	Deoxyvasicinone	187.071	278.187		C10659	Organoheterocyclic compounds	Diazanaphthalenes	Benzodiazines	1.59757e+07	5.05783e+07	3.84562e+07	3.03937e+07	2.68647e+07	2.95862e+07	2.61924e+07	1.60789e+07	2.25787e+07	2.52987e+07	2.56039e+07	2.29834e+07	1.87168e+07	2.36519e+07	1.72301e+07	2.6432e+07	2.80163e+07	2.63822e+07	0.816493	0.827011	-0.274021	0.584446	0.973686	0.617558	-0.695353	0.273681	0.973358	0.703609	-0.507155	0.365376	1.05579	0.567553	-0.817174	0.216371
nM318T581	[M+NH4]+	Desmedipham	318.136	580.69		C18417	Benzenoids	Benzene and substituted derivatives	Phenylcarbamic acid esters	394309	258842	530572	652570	544433	713282	430189	767275	562679	669161	285577	675337	669891	617689	591308	533846	599953	600316	0.0861208	1.61379	0.690456	0.059241	0.110506	1.48696	0.572361	0.200709	0.0399776	1.37707	0.461607	0.379948	0.103963	1.58727	0.666548	0.0471612
nM468T302	[M+Na]+	Desmethylcerivastatin	468.216	302.116			Organoheterocyclic compounds	Pyridines and derivatives	Phenylpyridines	86840.5	6.80758e+06	6.31195e+06	1.89518e+07	7.37021e+06	1.33923e+07	7.52532e+06	8.01732e+06	8.09098e+06	3.89186e+06	7.72564e+06	8.20329e+06	4.17938e+06	5.99659e+06	1.34112e+06	4.57494e+06	4.99694e+06	4.58319e+06	0.70182	3.00721	1.58843	0.0907379	0.556538	1.78956	0.839606	0.184418	0.327627	1.50085	0.58578	0.437156	0.298305	0.872086	-0.197458	0.83615
nM600T104	[M+Na]+	Destruxin a	600.357	103.565			Organic acids and derivatives	Peptidomimetics	Depsipeptides	2.91044e+07	7.40109e+07	5.59695e+07	5.72303e+07	5.43804e+07	5.12076e+07	4.33424e+07	2.90714e+07	3.85165e+07	3.27608e+07	3.34931e+07	4.00258e+07	3.36312e+07	1.07232e+07	2.12669e+07	4.19764e+07	4.19756e+07	4.21287e+07	0.570117	1.02347	0.0334665	0.929218	1.05386	0.697303	-0.520143	0.306464	1.29385	0.66807	-0.581929	0.25474	1.6249	0.412493	-1.27756	0.100265
nM256T32	[M+2H]2+	Dfplnnh	256.131	31.6136	HMDB0000579		Organoheterocyclic compounds	Tetrapyrroles and derivatives	Porphyrins	2.15202e+06	1.76116e+06	3.53776e+06	2.93107e+06	2.63039e+06	3.82646e+06	3.23451e+06	2.20183e+06	1.36565e+06	2.31602e+07	6.00748e+06	2.8944e+06	3.18164e+06	2.37697e+06	1.89615e+06	3.40987e+06	3.19927e+06	3.1893e+06	0.045999	1.25997	0.333384	0.375276	0.190498	0.912903	-0.131467	0.790937	0.525641	4.3031	2.10537	0.264302	0.211824	1.00051	0.000740902	0.998543
nM344T149	[M+H]+	Dibucaine	344.212	149.074	HMDB0014668	C07879	Organoheterocyclic compounds	Quinolines and derivatives	Quinolones and derivatives	8.65089e+06	1.70128e+06	140432	507429	114181	103432	573787	65515.3	537025	72274.4	2.24544e+06	591851	494876	92649.5	533791	742620	720600	737230	0.490753	0.0691004	-3.85516	0.281719	0.532626	0.11211	-3.15701	0.301655	0.457378	0.277297	-1.8505	0.401641	0.488256	0.106867	-3.22611	0.298981
nM515T576	[M+H]+	Didodecyl 3,3'-thiodipropionate	515.413	575.837	HMDB0040172		Organic acids and derivatives	Carboxylic acids and derivatives	Dicarboxylic acids and derivatives	1.99833e+07	1.99809e+07	2.03071e+07	2.00697e+07	1.97523e+07	2.02243e+07	1.85458e+07	2.02976e+07	2.04578e+07	1.90262e+07	2.07655e+07	1.90329e+07	1.92732e+07	2.04988e+07	1.91258e+07	1.86554e+07	1.87703e+07	1.89824e+07	0.525241	0.996264	-0.00539982	0.692	0.343516	0.983902	-0.0234135	0.630485	0.546108	0.975995	-0.0350539	0.458663	0.366984	0.977208	-0.0332618	0.364967
nM531T573	[M+H]+	Didodecyl 3,3'-thiodipropionate oxide	531.408	573.246			Organic acids and derivatives	Carboxylic acids and derivatives	Dicarboxylic acids and derivatives	3.96722e+06	3.70474e+06	3.99644e+06	3.35792e+06	3.67783e+06	3.83265e+06	4.25009e+06	3.84658e+06	4.1896e+06	4.03733e+06	4.20782e+06	4.28846e+06	4.08859e+06	4.49654e+06	4.37143e+06	4.05826e+06	4.15159e+06	4.05649e+06	0.260374	0.931439	-0.102467	0.187118	0.175214	1.05295	0.0744407	0.257662	0.192632	1.07415	0.103196	0.0719537	0.0292049	1.1104	0.151076	0.0477594
nM268T660	[M+H]+	Diethofencarb	268.156	659.59		C11077	Benzenoids	Benzene and substituted derivatives	Phenylcarbamic acid esters	3.89278e+06	4.57407e+06	1.04354e+07	4.8539e+06	4.74678e+06	4.65007e+06	4.92743e+06	4.81423e+06	1.66397e+06	5.74033e+06	4.72341e+06	3.24315e+06	3.42615e+06	4.57128e+06	4.93519e+06	4.79534e+06	4.28021e+06	4.53262e+06	0.339935	0.753919	-0.407519	0.496943	0.374697	0.603401	-0.728811	0.344975	0.350897	0.725146	-0.463657	0.475121	0.429446	0.684185	-0.547542	0.402247
nM127T60	[M+H-C4H11N]+	Diethylcarbamazine	127.087	60.4128	HMDB0014849	C07968	Organoheterocyclic compounds	Diazinanes	Piperazines	3.04767e+07	2.1769e+07	2.89965e+07	2.17974e+07	2.46943e+07	2.82486e+07	3.87813e+07	2.75697e+07	3.45507e+07	4.83526e+07	1.64645e+07	1.4963e+07	3.7657e+07	4.38208e+07	2.79957e+07	2.77132e+07	2.76987e+07	2.62443e+07	0.684666	0.919969	-0.120343	0.544131	0.705507	1.24199	0.312649	0.196541	0.582082	0.982003	-0.0262009	0.967421	0.443556	1.34749	0.43028	0.152429
nM395T169	[M+H]+	Diflufenican	395.059	168.502		C18549	Benzenoids	Benzene and substituted derivatives	Anilides	2.23794e+07	3.1375e+07	2.90128e+07	3.07657e+07	3.00964e+07	4.10563e+07	2.72225e+07	2.38852e+07	3.79164e+07	3.14818e+07	3.67837e+07	4.08839e+07	3.66642e+07	1.81787e+07	3.24268e+07	2.79731e+07	2.80894e+07	2.81679e+07	0.254286	1.23139	0.300284	0.225009	0.421214	1.0756	0.105138	0.69889	0.402537	1.31875	0.399172	0.0832098	0.195133	1.0544	0.0764222	0.820788
nM222T138	[M+H]+	Dihydrozeatin	222.02	138.05		C02029	Organoheterocyclic compounds	Imidazopyrimidines	Purines and purine derivatives	2.72254e+08	3.22868e+08	2.94252e+08	3.78604e+08	3.57269e+08	3.37611e+08	3.14516e+08	3.22439e+08	3.21177e+08	3.33645e+08	3.39132e+08	4.14174e+08	2.33587e+08	1.88778e+08	3.22758e+08	2.72307e+08	2.88548e+08	2.88411e+08	1.21244	1.20701	0.271438	0.0311376	1.45599	1.07731	0.107432	0.197787	0.638577	1.22215	0.289425	0.0918072	2.4796	0.837806	-0.255312	0.316268
nM292T160	[M+NH4]+	Dikegulac acid	292.155	159.988		C18825	Organic oxygen compounds	Organooxygen compounds	Ethers	112996	433535	438593	1.24792e+06	690396	580214	1.99117e+06	776324	772569	3.88565e+06	3.4349e+06	3.96157e+06	2.09748e+06	677202	902150	2.17745e+06	1.96538e+06	1.96737e+06	0.159968	2.55656	1.35421	0.0933496	0.2699	3.59353	1.8454	0.112276	0.485371	11.4525	3.51759	6.30812e-05	0.244803	3.73236	1.90009	0.119136
nM256T606	[M+H]+	Dimethametryn	256.156	605.773		C18537	Organoheterocyclic compounds	Triazines	1,3,5-triazines	2.46549e+06	7.72028e+06	3.38378e+06	388550	3.08351e+06	4.61363e+06	4.0188e+06	3.22194e+06	3.75754e+06	6.93845e+06	2.99987e+06	2.13311e+06	8.15381e+06	4.54347e+06	6.3567e+06	5.43785e+06	3.93821e+06	5.46153e+06	0.396398	0.59587	-0.74693	0.420329	0.201849	0.810512	-0.303095	0.628296	0.183723	0.889597	-0.168777	0.831083	0.25679	1.40417	0.48972	0.396408
nM276T207	[M+H]+	Dimethenamid	276.1	207.464		C18499				237387	1.14919e+06	1.84517e+06	810153	498984	664467	792781	404866	468152	1.20676e+06	964599	1.67868e+06	1.32577e+06	823841	1.54113e+06	995732	859056	855361	0.15665	0.610693	-0.71148	0.426366	0.181777	0.515449	-0.956098	0.338661	0.0870259	1.19132	0.252559	0.707102	0.11185	1.14203	0.191599	0.779839
nM104T279	(M+H)+	Dimethylglycine	104.071	278.83	HMDB0000092	C01026	Organic acids and derivatives	Carboxylic acids and derivatives	"Amino acids, peptides, and analogues"	4.26145e+07	5.02615e+07	4.01554e+07	5.02198e+07	3.73165e+07	5.68514e+07	3.59317e+07	4.23245e+07	6.05171e+07	4.40794e+07	4.41905e+07	4.29152e+07	4.48531e+07	2.35096e+07	4.10898e+07	4.36594e+07	4.41955e+07	4.41836e+07	0.348934	1.08537	0.118181	0.591152	0.650019	1.04316	0.0609628	0.82199	0.723372	0.986121	-0.0201636	0.850892	0.936573	0.822757	-0.281461	0.339142
nM203T673	[M+H]+	Dinotefuran	203.129	672.652		C18509	Organic nitrogen compounds	Organonitrogen compounds	Guanidines	1.48993e+07	1.17719e+07	2.02848e+07	1.97396e+07	2.26729e+07	2.23141e+07	1.79327e+07	1.8395e+07	2.47723e+07	2.21471e+07	9.22414e+06	1.50659e+07	1.45184e+07	1.95957e+07	1.21415e+07	2.05297e+07	1.83269e+07	2.08062e+07	0.37291	1.37846	0.463052	0.0892678	0.534278	1.30122	0.379864	0.229107	0.376712	0.988951	-0.0160295	0.971107	0.391728	0.985086	-0.0216789	0.947299
nM631T293	[M+Na]+	Diosmin	631.185	293.437	HMDB0029548	C10039	Phenylpropanoids and polyketides	Flavonoids	Flavonoid glycosides	1.1846e+06	9.28386e+06	3.98411e+06	3.71127e+06	3.25528e+06	2.7886e+06	2.5042e+06	1.14084e+06	1.85259e+06	2.71215e+06	4.02794e+06	3.82141e+06	1.69911e+06	7.37294e+06	4.43869e+06	3.59588e+06	3.68144e+06	3.59381e+06	0.347172	0.674977	-0.56709	0.548103	0.447924	0.380392	-1.39444	0.282759	0.359241	0.73077	-0.452512	0.61897	0.0507846	0.934834	-0.0972186	0.91859
nM201T350	[M+H]+	Diphenylmethylphosphine	201.088	349.635						1.8894e+07	2.75579e+07	2.67857e+07	6.47263e+07	6.91192e+07	3.36888e+07	1.91204e+06	1.47907e+07	1.51427e+07	2.74315e+07	3.57628e+07	3.30686e+07	2.05931e+07	2.94186e+07	2.43227e+07	3.78649e+07	4.2386e+07	3.53618e+07	1.33742	2.28754	1.1938	0.0521255	0.996321	0.434823	-1.2015	0.0555324	0.336291	1.31439	0.394395	0.106686	0.259847	1.01498	0.0214446	0.927395
nM256T641	[M+H]+	Dipropetryn	256.156	640.613		C19101	Organoheterocyclic compounds	Triazines	1,3,5-triazines	7.26856e+06	8.53242e+06	6.93148e+06	6.38526e+06	5.26747e+06	5.94039e+06	7.79568e+06	6.62069e+06	4.50014e+06	4.538e+06	9.28282e+06	1.12032e+07	3.81191e+06	3.51452e+06	5.19311e+06	8.58144e+06	7.09345e+06	8.70954e+06	0.479563	0.773921	-0.369742	0.0430257	0.278213	0.832137	-0.265107	0.304346	0.0786252	1.10081	0.13856	0.727068	0.605055	0.550734	-0.860572	0.00870455
nM273T336	[M+Na]+	Dipropyl phthalate	273.108	336.473		C14469	Benzenoids	Benzene and substituted derivatives	Benzoic acids and derivatives	1.30611e+07	7.9015e+06	9.21773e+06	1.42305e+07	1.31751e+07	1.38204e+07	1.55573e+07	9.56066e+06	1.35216e+07	1.3544e+07	1.36003e+07	1.42259e+07	1.01638e+07	6.73096e+06	9.43689e+06	1.052e+07	1.0301e+07	1.03013e+07	0.358765	1.36599	0.449945	0.0799719	0.442502	1.28029	0.35647	0.295366	0.393895	1.37076	0.454981	0.0754886	0.36017	0.872476	-0.196812	0.529812
nM253T174	[M+2H]2+	Dipyridamole	253.155	173.719	HMDB0015110		Organic nitrogen compounds	Organonitrogen compounds	Amines	3.25675e+06	2.34824e+06	264632	3.89426e+06	2.57671e+06	2.67005e+06	2.71224e+06	1.4441e+06	1.52524e+06	1.35974e+06	2.51927e+06	3.79342e+06	2.34971e+06	3.65703e+06	2.52841e+06	2.56854e+06	2.26869e+06	2.56736e+06	0.164079	1.55735	0.639089	0.329118	0.16369	0.967963	-0.0469758	0.95187	0.10269	1.30714	0.386418	0.623216	0.201851	1.45412	0.54015	0.413981
nM133T265	[M+H]+	DL-asparagine	133.076	264.559	HMDB0000168	C00152	Organic acids and derivatives	Carboxylic acids and derivatives	Amino acids, peptides, and analogues	8.05193e+06	1.18025e+07	1.26193e+07	1.13952e+07	1.14951e+07	1.15983e+07	1.11377e+07	9.42781e+06	6.48694e+06	1.12238e+07	1.17684e+07	6.93232e+06	7.24462e+06	9.50861e+06	8.70035e+06	1.11912e+07	1.11814e+07	1.07296e+07	0.219814	1.06204	0.0868439	0.658139	0.315687	0.833055	-0.263516	0.407618	0.360048	0.9215	-0.117944	0.703494	0.499244	0.783821	-0.351403	0.206678
nM116T289	[M+H]+	DL-proline	116.071	288.632	HMDB0000162	C00148	Organic acids and derivatives	Carboxylic acids and derivatives	Amino acids, peptides, and analogues	1.1615e+08	4.72005e+08	2.74524e+08	3.49769e+08	3.45483e+08	3.35406e+08	3.0247e+08	2.11854e+08	3.12342e+08	4.20577e+08	3.21118e+08	4.90698e+08	6.92147e+08	3.52753e+08	5.41323e+08	3.49687e+08	3.49686e+08	3.51691e+08	1.65013	1.19472	0.256669	0.615652	1.89618	0.958254	-0.0615207	0.916684	2.62418	1.42857	0.514567	0.340825	3.73473	1.83872	0.878699	0.165219
nM130T301	[M+H]+	Dl-pyroglutamic acid	130.05	300.889	HMDB0000805		Organic acids and derivatives	Carboxylic acids and derivatives	Amino acids, peptides, and analogues	1.334e+07	2.17611e+07	2.64691e+07	1.80945e+07	1.1888e+07	2.01744e+07	1.39233e+07	3.09412e+07	2.98965e+07	3.21465e+07	3.36473e+07	2.20181e+07	9.78231e+06	3.10831e+07	1.47551e+07	2.18609e+07	1.93081e+07	1.93285e+07	0.636853	0.814628	-0.295786	0.452528	0.507739	1.21424	0.280056	0.548259	0.367338	1.42621	0.512186	0.174169	0.385045	0.903368	-0.146614	0.804328
nM379T241	[M+H-C6H15NO4]+	Doxorubicin	379.064	240.696	HMDB0015132	C01661				7.95865e+08	2.61871e+09	9.55768e+08	2.32725e+09	2.27217e+09	2.35555e+09	1.02851e+09	2.72667e+09	2.48435e+09	2.17657e+09	3.55766e+09	2.4321e+09	1.46757e+09	2.36974e+09	2.55591e+09	2.28519e+09	2.31325e+09	2.32235e+09	6.60111	1.5914	0.670299	0.213733	7.21093	1.4277	0.513688	0.473344	7.55326	1.86858	0.901941	0.154056	6.04134	1.46286	0.548796	0.372921
nM397T335	[M+H-H2O]+	Doxorubicinone	397.074	335.262			Benzenoids	Naphthacenes	Tetracenequinones	4.20353e+07	2.62406e+07	3.75363e+07	2.77671e+07	3.07517e+07	3.20871e+07	3.20718e+07	4.29331e+07	3.83161e+07	3.0972e+07	2.70785e+07	2.94565e+07	3.32901e+07	3.85211e+07	3.90822e+07	3.15073e+07	3.14929e+07	3.05029e+07	0.915835	0.85629	-0.223828	0.356613	0.679963	1.07096	0.09891	0.68092	0.962978	0.827003	-0.274035	0.275342	0.28806	1.04802	0.0676673	0.754052
nM851T342	[M+Na]+	Dp5	851.264	342.373			Organic oxygen compounds	Organooxygen compounds	Carbohydrates and carbohydrate conjugates	2.64116e+06	2.60934e+06	2.4344e+06	2.25634e+06	2.38815e+06	2.34508e+06	2.48829e+06	3.10358e+06	2.99252e+06	2.32184e+06	1.7981e+06	2.48268e+06	2.59509e+06	2.2686e+06	2.22143e+06	2.69519e+06	2.5678e+06	2.50781e+06	0.223697	0.90952	-0.136823	0.0366794	0.170395	1.11705	0.15969	0.208086	0.221359	0.859169	-0.218986	0.170878	0.16936	0.921954	-0.117234	0.209752
nM205T272	[M+Na]+	Dulcitol	205.068	272.372	HMDB0000107	C01697	Organic oxygen compounds	Organooxygen compounds	Carbohydrates and carbohydrate conjugates	4.13531e+06	1.49154e+07	5.40607e+06	1.81096e+07	2.04152e+07	1.69506e+07	1.03453e+07	4.25551e+06	9.0009e+06	3.57022e+07	1.13903e+07	3.15834e+07	9.46202e+07	1.92576e+06	3.42483e+07	1.54549e+07	1.5458e+07	1.56807e+07	0.80692	2.2683	1.18161	0.0435866	0.281851	0.965036	-0.051345	0.944831	0.980867	3.21694	1.68569	0.093521	1.3032	5.34797	2.41899	0.26508
nM398T29	[M+H]+	Echimidine	398.241	28.9498		C10299				650055	1.72004e+07	1.66729e+07	1.51198e+07	1.51986e+07	1.69533e+07	9.4691e+06	1.60937e+07	1.56602e+07	1.52945e+07	2.08831e+07	2.08743e+07	1.7115e+07	1.23725e+07	2.07078e+07	2.94988e+07	2.91501e+07	2.91562e+07	0.428152	1.36927	0.453407	0.480157	0.480715	1.19406	0.255877	0.721491	0.584072	1.65256	0.724701	0.260971	0.454623	1.45395	0.53998	0.429047
nM143T312	[M+H]+	Ectoine	143.081	312.146		C06231	Organic acids and derivatives	Carboxylic acids and derivatives	Amino acids, peptides, and analogues	3.39979e+07	6.05035e+07	5.11121e+07	8.03751e+07	6.72017e+07	6.61696e+07	5.38304e+07	3.1359e+07	4.29588e+07	6.466e+07	6.98574e+07	7.26837e+07	5.54619e+07	4.29853e+07	4.8435e+07	5.70659e+07	5.70656e+07	5.77272e+07	0.952442	1.4679	0.553755	0.0652407	0.620552	0.880056	-0.184332	0.595713	0.891887	1.42295	0.508886	0.0645086	0.526239	1.00871	0.0125143	0.962961
[truncated: 323 more rows]
