# Supplementary material for: Cinnabar-induced hormesis in Trichoderma longibrachiatum MD33: multi-omics elucidation of a fungal-specific dendrobine biosynthesis pathway
Source: Front Microbiol. 2025 Nov 7;16:1657982. doi: 10.3389/fmicb.2025.1657982 (PMC12634576; doi:10.3389/fmicb.2025.1657982)
Supplement: Supplementary file 8 [file Table_8.XLSX]

## Sheet: Sheet1
Term	Total	Expected	Hits	P value	Impact
Arginine and proline metabolism	25	0.57208	4	0.0018575	0
Vitamin B6 metabolism	12	0.2746	3	0.0019807	0.22857
Glutathione metabolism	26	0.59497	3	0.019049	0.06125
Arginine biosynthesis	18	0.4119	2	0.061142	0.18091
Carbapenem biosynthesis	3	0.06865	1	0.067166	0
Phenylalanine, tyrosine and tryptophan biosynthesis	21	0.48055	2	0.08056	0.10609
Arachidonic acid metabolism	4	0.091533	1	0.088586	0
Biosynthesis of unsaturated fatty acids	23	0.52632	2	0.094453	0
Phenylalanine metabolism	5	0.11442	1	0.10954	0
Nitrogen metabolism	6	0.1373	1	0.13003	0
Taurine and hypotaurine metabolism	7	0.16018	1	0.15008	0
beta-Alanine metabolism	11	0.25172	1	0.22596	0
Cyanoamino acid metabolism	12	0.2746	1	0.24389	0
Butanoate metabolism	14	0.32037	1	0.27859	0
Biotin metabolism	14	0.32037	1	0.27859	0.14286
Riboflavin metabolism	15	0.34325	1	0.29537	0.21622
Lysine degradation	17	0.38902	1	0.32782	0
Pantothenate and CoA biosynthesis	22	0.50343	1	0.40284	0.13674
Alanine, aspartate and glutamate metabolism	22	0.50343	1	0.40284	0.32374
Porphyrin metabolism	23	0.52632	1	0.41686	0
Purine metabolism	65	1.4874	2	0.44594	0.00329
Glyoxylate and dicarboxylate metabolism	26	0.59497	1	0.45706	0
